# Supplementary material for: CSPG4.CAR-T Cells Modulate Extracellular Matrix Remodeling in DMD Cardiomyopathy
Source: Int J Mol Sci. 2025 Jul 9;26(14):6590. doi: 10.3390/ijms26146590 (PMC12294788; doi:10.3390/ijms26146590)
Supplement: Supplementary file 1 [file ijms-26-06590-s001.zip]

Archive with 3 entries (3 files):
- ijms-3722425_Supplemental Material_Figure_S1.pdf
- Table_S1.xlsx
- Table_S2.xlsx
