# Supplementary material for: CSPG4.CAR-T Cells Modulate Extracellular Matrix Remodeling in DMD Cardiomyopathy
Source: Int J Mol Sci. 2025 Jul 9;26(14):6590. doi: 10.3390/ijms26146590 (PMC12294788; doi:10.3390/ijms26146590)
Supplement: Supplementary file 1 [file ijms-26-06590-s001.zip › Table_S1.xlsx]

## Sheet: Table S1
TABLE S1. normalized PSMs values for all identified proteins per technical replicate, biological replicate and condition.
		Peptide Spectrum Matches (PSMs) - Technical Replicates																								Peptide Spectrum Matches (PSMs) - Biological Replicates
		WT+CD3-NTs						WT+CSPG4.CAR-T						mdx+CD3-NTs						mdx+CSPG4.CAR-T						WT+CD3-NTs			WT+CSPG4.CAR-T			mdx+CD3-NTs			mdx+CSPG4.CAR-T			Average PSMs
Accession	Gene Name	Rep1_1	Rep2_1	Rep1_2	Rep2_2	Rep1_3	Rep2_3	Rep1_1	Rep2_1	Rep1_2	Rep2_2	Rep1_3	Rep2_3	Rep1_1	Rep2_1	Rep1_2	Rep2_2	Rep1_3	Rep2_3	Rep1_1	Rep2_1	Rep1_2	Rep2_2	Rep1_3	Rep2_3	Biol.Rep1	Biol.Rep2	Biol.Rep3	Biol.Rep1	Biol.Rep2	Biol.Rep3	Biol.Rep1	Biol.Rep2	Biol.Rep3	Biol.Rep1	Biol.Rep2	Biol.Rep3	WT+CD3-NTs	WT+CSPG4.CAR-T	mdx+CD3-NTs	mdx+CSPG4.CAR-T
Q8WUR0	1600014C10Rik	0.929301	2.83089	2.90432	2.90472	0	0	0	0	0.974058	2.92924	1.82058	1.82532	0	0.990341	1.00901	2.00885	0.974499	0.966111	0	0	0	1.27752	0	1.10323	2.83089	2.90472	0	0	2.92924	1.82532	0.990341	2.00885	0.966111	0	1.27752	1.10323	1.91187	1.58485	1.32177	0.793581
Q9DAQ3	1700003F12Rik	0	0	0	0	0	0.996746	1.02832	1.03294	0.974058	1.95283	0	0.91266	0.990298	0	2.01802	0	0	1.93222	0	0	0	0	1.09969	2.20646	0	0	0.996746	1.03294	1.95283	0.91266	0	0	1.93222	0	0	2.20646	0.332249	1.29948	0.644074	0.735485
Q7TPG0	1700010I14Rik	2.7879	1.88726	1.93621	4.84121	3.00118	2.99024	4.11329	3.09881	1.94812	1.95283	0.910291	0.91266	2.97089	3.96137	2.01802	5.02213	2.9235	2.89833	2.76905	4.64508	2.55056	3.83255	2.19938	3.30968	1.88726	4.84121	2.99024	3.09881	1.95283	0.91266	3.96137	5.02213	2.89833	4.64508	3.83255	3.30968	3.23957	1.9881	3.96061	3.9291
Q9DAE7	1700012B09Rik	0	0	0	0	0	0	0	0	0	0	0	0	0	0	0	0	0	0	0	0.929015	0	0	0	0	0	0	0	0	0	0	0	0	0	0.929015	0	0	0	0	0	0.309672
G3X8U2	1700067P10Rik	0.929301	1.88726	0	0	0	0	1.02832	0	0	0	0.910291	0	0.990298	0.990341	0	0	0	0	0	0	1.27528	0	0	0	1.88726	0	0	0	0	0	0.990341	0	0	0	0	0	0.629086	0	0.330114	0
A0A087WPZ1	1700088E04Rik	0	0	0	0	0	0	0	0	0	0	0	0	0	0	0	0	0	0	0	0	1.27528	0	0	0	0	0	0	0	0	0	0	0	0	0	0	0	0	0	0	0
Q8C5K5	1810030O07Rik	0	0	0	0	0	0	0	0	0	0	0.910291	0	0	0	0	0	0	0	0	0	0	0	0	0	0	0	0	0	0	0	0	0	0	0	0	0	0	0	0	0
D3Z1T2	2310009B15Rik	5.57581	2.83089	2.90432	2.90472	0	0	1.02832	1.03294	2.92218	3.90565	0	0	3.96119	1.98068	0	1.00443	1.949	0.966111	3.69206	0.929015	1.27528	3.83255	0	0	2.83089	2.90472	0	1.03294	3.90565	0	1.98068	1.00443	0.966111	0.929015	3.83255	0	1.91187	1.6462	1.31707	1.58719
B8JJ69	2310061I04Rik	2.7879	2.83089	2.90432	3.87296	3.00118	1.99349	2.05665	2.06588	3.89623	1.95283	3.64116	3.65064	1.9806	3.96137	3.02703	2.00885	1.949	2.89833	3.69206	3.71606	1.27528	1.27752	2.19938	1.10323	2.83089	3.87296	1.99349	2.06588	1.95283	3.65064	3.96137	2.00885	2.89833	3.71606	1.27752	1.10323	2.89911	2.55645	2.95618	2.03227
A0A1D5RLN6	2900026A02Rik	1.8586	3.77451	4.84053	2.90472	7.00276	5.98048	4.11329	4.13175	3.89623	2.92924	5.46175	5.47596	6.93209	8.91307	7.06306	5.02213	4.8725	5.79667	3.69206	2.78705	7.65169	6.38758	5.49844	5.51614	3.77451	2.90472	5.98048	4.13175	2.92924	5.47596	8.91307	5.02213	5.79667	2.78705	6.38758	5.51614	4.21991	4.17898	6.57729	4.89692
B2RX47	4930433I11Rik	0.929301	0.943628	1.93621	0.968241	0	0	0	0	0	0	0	0	0	0	0	0	0	0	0	0	0	0	0	0	0.943628	0.968241	0	0	0	0	0	0	0	0	0	0	0.63729	0	0	0
D3YZ78	4930447C04Rik	0.929301	0.943628	0	0	0	0	0	0	0	0	0	0	0	0	0	0	0	0	0	0	0	0	0	0	0.943628	0	0	0	0	0	0	0	0	0	0	0	0.314543	0	0	0
Q8BVR5	4930474N05Rik	0.929301	0.943628	0.968106	0.968241	0	0.996746	1.02832	1.03294	0	0	0.910291	0.91266	0	0	1.00901	1.00443	0	0	0	0	0	0	0	0	0.943628	0.968241	0.996746	1.03294	0	0.91266	0	1.00443	0	0	0	0	0.969539	0.648533	0.334809	0
E9QMW4	4930562C15Rik	4.64651	4.71814	4.84053	4.84121	6.00237	4.98373	3.08497	4.13175	3.89623	3.90565	3.64116	6.38862	2.97089	3.96137	2.01802	4.01771	3.898	3.86444	4.61508	3.71606	5.10113	3.83255	3.29906	2.20646	4.71814	4.84121	4.98373	4.13175	3.90565	6.38862	3.96137	4.01771	3.86444	3.71606	3.83255	2.20646	4.84769	4.80868	3.94784	3.25169
A0A1L1SSF8	4931406C07Rik	0	0	0	0	0	0	0	0	0	0	0	0	0	0.990341	0	0	0	0	0	0	0	0	0	1.10323	0	0	0	0	0	0	0.990341	0	0	0	0	1.10323	0	0	0.330114	0.367743
Q8CDT9	4933402N03Rik	0	0	0	0	0	0	0	0	0	0	0	0	0	0	0	1.00443	0	0	0	0	0	0	0	0	0	0	0	0	0	0	0	1.00443	0	0	0	0	0	0	0.334809	0
Q8C5U0	4933409G03Rik	0	0	0	0	0	0	1.02832	1.03294	0	0	0	0.91266	0.990298	0.990341	0	1.00443	0.974499	0	0	0.929015	1.27528	0	2.19938	0	0	0	0	1.03294	0	0.91266	0.990341	1.00443	0	0.929015	0	0	0	0.648533	0.664923	0.309672
Q3UHJ0	Aak1	0.929301	0	0	0	0	0	0	0	0	0	0	0	0	0	0	0	0	0	0	0	0	0	0	0	0	0	0	0	0	0	0	0	0	0	0	0	0	0	0	0
Q8R0P4	Aamdc	7.43441	8.49266	4.84053	5.80945	5.00197	5.98048	6.16994	9.29644	10.7146	6.83489	4.55145	3.65064	4.95149	5.94205	3.02703	7.03099	4.8725	7.72889	7.38412	6.50311	8.92698	11.4976	6.59813	6.61937	8.49266	5.80945	5.98048	9.29644	6.83489	3.65064	5.94205	7.03099	7.72889	6.50311	11.4976	6.61937	6.76086	6.59399	6.90064	8.2067
Q8BGQ7	Aars1	2.7879	1.88726	1.93621	1.93648	1.00039	0.996746	1.02832	1.03294	2.92218	0.976413	3.64116	4.5633	0.990298	1.98068	3.02703	3.01328	3.898	4.83056	2.76905	1.85803	0	1.27752	1.09969	1.10323	1.88726	1.93648	0.996746	1.03294	0.976413	4.5633	1.98068	3.01328	4.83056	1.85803	1.27752	1.10323	1.60683	2.19088	3.27484	1.41292
Q14CH7	Aars2	0	0	0	0	0	0	0	0	0	0	0	0	0.990298	0	0	0	0	0	0	0	0	0	0	0	0	0	0	0	0	0	0	0	0	0	0	0	0	0	0	0
P61922	Abat	10.2223	5.66177	4.84053	5.80945	13.0051	17.9414	7.19826	8.2635	6.81841	12.6934	16.3852	15.5152	18.8157	23.7682	11.0991	12.0531	22.4135	17.39	18.4603	13.9352	21.6798	24.2728	15.3956	22.0646	5.66177	5.80945	17.9414	8.2635	12.6934	15.5152	23.7682	12.0531	17.39	13.9352	24.2728	22.0646	9.80422	12.1574	17.7371	20.0909
P41233	Abca1	0	0.943628	0	0	0	0	1.02832	0	0.974058	1.95283	0	0	0	0	0	0	1.949	0	0.923015	0.929015	0	0	0	0	0.943628	0	0	0	1.95283	0	0	0	0	0.929015	0	0	0.314543	0.650942	0	0.309672
E9PWJ7	Abca16	0	0.943628	0	1.93648	0	2.99024	0	1.03294	0.974058	0	0	0	0	0.990341	0	1.00443	0	0.966111	0.923015	0	1.27528	0	1.09969	0	0.943628	1.93648	2.99024	1.03294	0	0	0.990341	1.00443	0.966111	0	0	0	1.95678	0.344313	0.98696	0
E9PX95	Abca17	0.929301	0	0.968106	0	1.00039	0	1.02832	2.06588	0.974058	0.976413	0.910291	0	0	2.97102	1.00901	1.00443	0.974499	2.89833	1.84603	0.929015	0	0	0	0	0	0	0	2.06588	0.976413	0	2.97102	1.00443	2.89833	0.929015	0	0	0	1.0141	2.29126	0.309672
Q6AXE3	Abca3	0	0	0	0	3.00118	1.99349	0	0	0	0.976413	0	0	0	0	0	0	1.949	1.93222	0	0	1.27528	1.27752	2.19938	3.30968	0	0	1.99349	0	0.976413	0	0	0	1.93222	0	1.27752	3.30968	0.664498	0.325471	0.644074	1.52907
A0A0G2JGG8	Abca4	0	0	0	0	1.00039	0	0	0	0	0	0	0.91266	0	0	0	0	0	0	0	0.929015	1.27528	0	0	0	0	0	0	0	0	0.91266	0	0	0	0.929015	0	0	0	0.30422	0	0.309672
Q8K449	Abca9	0	0.943628	0	0	0	0	0	0	0	0	0	0	0	0.990341	0	0	0	0	0	0	0	0	0	0	0.943628	0	0	0	0	0	0.990341	0	0	0	0	0	0.314543	0	0.330114	0
Q9JI39	Abcb10	5.57581	2.83089	4.84053	7.74593	6.00237	5.98048	6.16994	6.19763	9.74058	4.88207	9.10291	5.47596	4.95149	3.96137	7.06306	4.01771	4.8725	9.66111	2.76905	4.64508	0	0	4.39875	2.20646	2.83089	7.74593	5.98048	6.19763	4.88207	5.47596	3.96137	4.01771	9.66111	4.64508	0	2.20646	5.5191	5.51855	5.88006	2.28384
P06795	Abcb1b	0	0	0.968106	0	0	0	0	0	0.974058	0	0	0	0	0	2.01802	0	0	0	0	0.929015	0	0	0	0	0	0	0	0	0	0	0	0	0	0.929015	0	0	0	0	0	0.309672
Q61102	Abcb7	8.36371	13.2108	12.5854	12.5871	11.0043	7.97397	12.3399	13.4282	11.6887	9.76413	14.5647	9.1266	9.90298	5.94205	6.05405	8.03541	9.74499	7.72889	11.0762	12.0772	6.37641	5.11006	6.59813	4.41291	13.2108	12.5871	7.97397	13.4282	9.76413	9.1266	5.94205	8.03541	7.72889	12.0772	5.11006	4.41291	11.2573	10.773	7.23545	7.20006
Q9CXJ4	Abcb8	48.3237	42.4633	42.5967	40.6661	37.0146	37.8764	33.9347	35.1199	38.9623	35.1509	57.3483	44.7204	38.6216	27.7296	32.2883	32.1417	33.133	41.5428	29.5365	30.6575	20.4045	17.8852	23.0934	28.6839	42.4633	40.6661	37.8764	35.1199	35.1509	44.7204	27.7296	32.1417	41.5428	30.6575	17.8852	28.6839	40.3353	38.3304	33.8047	25.7422
Q80WJ6	Abcc12	2.7879	2.83089	2.90432	0.968241	4.00158	1.99349	2.05665	3.09881	2.92218	1.95283	3.64116	0.91266	1.9806	1.98068	4.03604	2.00885	2.9235	0	0	1.85803	0	2.55503	1.09969	0	2.83089	0.968241	1.99349	3.09881	1.95283	0.91266	1.98068	2.00885	0	1.85803	2.55503	0	1.93087	1.9881	1.32985	1.47102
E9Q467	Abcc4	0	0	0	0	0	0	0	0	0	0	0	0	0	0	0	0	0	0.966111	0	0	0	0	0	0	0	0	0	0	0	0	0	0	0.966111	0	0	0	0	0	0.322037	0
Q9R1X5	Abcc5	0	1.88726	0	0	0	0	0	0	0	0	0	0	0	0	0	0	0	0	0	0	0	1.27752	0	0	1.88726	0	0	0	0	0	0	0	0	0	1.27752	0	0.629086	0	0	0.425839
E9PUE8	Abcc9	0.929301	0.943628	0	0	0	0	0	1.03294	0	1.95283	1.82058	1.82532	0	0	1.00901	0	0	0	0	1.85803	0	0	1.09969	1.10323	0.943628	0	0	1.03294	1.95283	1.82532	0	0	0	1.85803	0	1.10323	0.314543	1.6037	0	0.987086
P48410	Abcd1	0	0	0	0.968241	0	0	0	0	0	0	0	0	0	0	0	0	0	0	0	0	0	0	0	0	0	0.968241	0	0	0	0	0	0	0	0	0	0	0.322747	0	0	0
A0A0G2JDI9	Abcd3	4.64651	7.54903	1.93621	4.84121	2.00079	6.97723	3.08497	5.16469	7.79247	8.78772	2.73087	1.82532	2.97089	1.98068	1.00901	3.01328	3.898	6.76278	3.69206	7.43212	0	0	1.09969	1.10323	7.54903	4.84121	6.97723	5.16469	8.78772	1.82532	1.98068	3.01328	6.76278	7.43212	0	1.10323	6.45582	5.25924	3.91891	2.84512
P61222	Abce1	5.57581	3.77451	3.87243	2.90472	5.00197	4.98373	0	1.03294	1.94812	0	3.64116	3.65064	2.97089	3.96137	4.03604	5.02213	0.974499	2.89833	6.46111	2.78705	0	0	3.29906	3.30968	3.77451	2.90472	4.98373	1.03294	0	3.65064	3.96137	5.02213	2.89833	2.78705	0	3.30968	3.88766	1.56119	3.96061	2.03224
Q6P542	Abcf1	0	0	0	0	0	0.996746	0	0	0	0	0	0.91266	0.990298	0	0	0	0	0.966111	0	0	0	0	0	0	0	0	0.996746	0	0	0.91266	0	0	0.966111	0	0	0	0.332249	0.30422	0.322037	0
Q99LE6	Abcf2	0	0	0	0	0	0	0	0	0	0	0	0.91266	0.990298	0	1.00901	0	0	0	0	0	0	0	0	0	0	0	0	0	0	0.91266	0	0	0	0	0	0	0	0.30422	0	0
Q8K268	Abcf3	0	0	0	0	1.00039	0	0	0	0	0	0.910291	0	0	0	0	0	0	0	0	0	0	0	0	0	0	0	0	0	0	0	0	0	0	0	0	0	0	0	0	0
S4R2M4	Abcg2	0	0	0	0	0	1.99349	1.02832	0	0	0	0	0	0	0	0	0	0.974499	0.966111	0.923015	1.85803	0	0	1.09969	1.10323	0	0	1.99349	0	0	0	0	0	0.966111	1.85803	0	1.10323	0.664498	0	0.322037	0.987086
Q99PE8	Abcg5	0	0	0	0	0	0	0	1.03294	0	0	0.910291	0	0	0	0	0	0	0	0.923015	0	0	0	0	0	0	0	0	1.03294	0	0	0	0	0	0	0	0	0	0.344313	0	0
Q6PE15	Abhd10	3.71721	5.66177	3.87243	2.90472	2.00079	0	6.16994	1.03294	3.89623	3.90565	0.910291	0.91266	0.990298	2.97102	4.03604	2.00885	0.974499	3.86444	2.76905	4.64508	2.55056	1.27752	1.09969	0	5.66177	2.90472	0	1.03294	3.90565	0.91266	2.97102	2.00885	3.86444	4.64508	1.27752	0	2.8555	1.95042	2.94811	1.9742
Q8K4F5	Abhd11	21.3739	16.9853	19.3621	15.4919	16.0063	18.9382	13.3682	13.4282	19.4812	19.5283	14.5647	14.6026	17.8254	10.8938	18.1622	15.0664	14.6175	13.5256	11.0762	12.0772	20.4045	15.3302	18.6947	15.4452	16.9853	15.4919	18.9382	13.4282	19.5283	14.6026	10.8938	15.0664	13.5256	12.0772	15.3302	15.4452	17.1385	15.853	13.1619	14.2842
A0A087WPF8	Abhd14b	3.71721	5.66177	3.87243	2.90472	4.00158	2.99024	2.05665	2.06588	4.87029	2.92924	4.55145	3.65064	4.95149	5.94205	5.04504	7.03099	2.9235	2.89833	4.61508	4.64508	2.55056	5.11006	5.49844	4.41291	5.66177	2.90472	2.99024	2.06588	2.92924	3.65064	5.94205	7.03099	2.89833	4.64508	5.11006	4.41291	3.85224	2.88192	5.29046	4.72268
Q9Z1Q2	Abhd16a	3.71721	2.83089	1.93621	0.968241	1.00039	0	1.02832	0	1.94812	0	3.64116	4.5633	1.9806	0.990341	0	1.00443	0.974499	1.93222	1.84603	2.78705	0	0	0	0	2.83089	0.968241	0	0	0	4.5633	0.990341	1.00443	1.93222	2.78705	0	0	1.26638	1.5211	1.309	0.929015
F6YHE5	Ablim1	69.6976	76.4339	76.4804	74.5546	72.0284	72.7625	79.1809	75.4045	79.8728	82.0187	60.9895	69.3622	75.2626	70.3142	81.7297	66.2922	70.1639	70.5261	61.842	65.9601	95.6462	97.0912	83.5763	67.2969	76.4339	74.5546	72.7625	75.4045	82.0187	69.3622	70.3142	66.2922	70.5261	65.9601	97.0912	67.2969	74.5837	75.5951	69.0442	76.7827
A0A1W2P7X0	Abracl	1.8586	4.71814	4.84053	4.84121	3.00118	2.99024	3.08497	2.06588	3.89623	1.95283	3.64116	1.82532	2.97089	0.990341	2.01802	3.01328	0.974499	0.966111	2.76905	1.85803	6.37641	5.11006	4.39875	3.30968	4.71814	4.84121	2.99024	2.06588	1.95283	1.82532	0.990341	3.01328	0.966111	1.85803	5.11006	3.30968	4.1832	1.94801	1.65658	3.42593
D6RFD4	Abraxas1	0	0	0	0	0	0	0	0	0	0	0	0	0	0	0	0	0	0	0	0	1.27528	0	0	0	0	0	0	0	0	0	0	0	0	0	0	0	0	0	0	0
D3Z4D8	Abraxas2	0	0	0.968106	0	0	0	0	0	0	0	0	0	0	0	0	0	0	0	0	0	0	0	0	0	0	0	0	0	0	0	0	0	0	0	0	0	0	0	0	0
A0A0R4J0A1	Abtb1	0	0	1.93621	2.90472	3.00118	0.996746	2.05665	2.06588	0	0	1.82058	0.91266	2.97089	2.97102	3.02703	2.00885	0.974499	0.966111	1.84603	2.78705	3.82585	5.11006	2.19938	2.20646	0	2.90472	0.996746	2.06588	0	0.91266	2.97102	2.00885	0.966111	2.78705	5.11006	2.20646	1.30049	0.992845	1.982	3.36785
Q921H8	Acaa1a	14.8688	8.49266	14.5216	11.6189	11.0043	10.9642	12.3399	10.3294	15.5849	11.717	14.5647	14.6026	10.8933	16.8358	11.0991	10.0443	13.643	13.5256	11.9992	11.1482	12.7528	7.66509	8.7975	11.0323	8.49266	11.6189	10.9642	10.3294	11.717	14.6026	16.8358	10.0443	13.5256	11.1482	7.66509	11.0323	10.3586	12.2163	13.4685	9.94852
Q8BWT1	Acaa2	251.841	251.005	245.899	251.743	273.108	260.151	269.421	279.926	257.151	289.018	246.689	251.894	207.963	186.184	197.766	196.868	229.007	222.206	210.447	199.738	234.652	235.063	207.841	214.026	251.005	251.743	260.151	279.926	289.018	251.894	186.184	196.868	222.206	199.738	235.063	214.026	254.3	273.613	201.752	216.276
Q5SWU9	Acaca	0.929301	0.943628	0	0.968241	2.00079	1.99349	1.02832	0	0	1.95283	0.910291	2.73798	0	0	1.00901	1.00443	0	0.966111	3.69206	2.78705	0	1.27752	0	0	0.943628	0.968241	1.99349	0	1.95283	2.73798	0	1.00443	0.966111	2.78705	1.27752	0	1.30179	1.5636	0.656846	1.35485
E9Q4Z2	Acacb	5.57581	3.77451	2.90432	3.87296	5.00197	4.98373	1.02832	6.19763	5.84435	5.85848	8.19262	8.21394	0.990298	0.990341	4.03604	5.02213	1.949	2.89833	6.46111	6.50311	0	0	1.09969	0	3.77451	3.87296	4.98373	6.19763	5.85848	8.21394	0.990341	5.02213	2.89833	6.50311	0	0	4.2104	6.75668	2.97027	2.1677
A0A0R4J0I6	Acad11	10.2223	11.3235	4.84053	7.74593	10.0039	12.9577	9.25491	11.3623	14.6109	8.78772	6.37204	9.1266	7.92238	4.95171	10.0901	9.03984	7.79599	4.83056	6.46111	5.57409	0	1.27752	2.19938	3.30968	11.3235	7.74593	12.9577	11.3623	8.78772	9.1266	4.95171	9.03984	4.83056	5.57409	1.27752	3.30968	10.6757	9.75888	6.27403	3.3871
D3Z7X0	Acad12	85.4957	81.152	82.289	91.9829	96.0379	103.662	102.832	93.9974	80.8469	86.9008	94.6703	98.5673	84.1753	85.1694	75.6757	81.3586	78.9344	90.8144	83.0714	78.0373	98.1967	118.809	94.5731	110.323	81.152	91.9829	103.662	93.9974	86.9008	98.5673	85.1694	81.3586	90.8144	78.0373	118.809	110.323	92.2655	93.1552	85.7808	102.39
A0A0R4J0P1	Acad8	44.6065	48.125	40.6605	39.6979	39.0154	38.8731	44.2179	47.5151	39.9364	34.1745	41.8734	37.4191	39.6119	46.546	38.3423	42.1859	35.082	32.8478	38.7666	41.8057	28.0562	26.8278	28.5919	24.271	48.125	39.6979	38.8731	47.5151	34.1745	37.4191	46.546	42.1859	32.8478	41.8057	26.8278	24.271	42.232	39.7029	40.5266	30.9682
Q8JZN5	Acad9	52.0409	55.6741	56.1502	62.9357	60.0237	55.8178	52.4445	52.6798	55.5213	59.5612	63.7204	52.0216	56.447	48.5267	56.5045	53.2346	56.521	46.3733	53.5349	50.1668	51.0113	42.158	50.5856	44.1291	55.6741	62.9357	55.8178	52.6798	59.5612	52.0216	48.5267	53.2346	46.3733	50.1668	42.158	44.1291	58.1425	54.7542	49.3782	45.4847
A0A0R4J083	Acadl	268.568	251.005	267.197	272.076	243.096	243.206	246.798	259.267	286.373	257.773	210.277	201.698	249.555	226.788	249.225	260.147	234.854	248.291	239.061	248.976	377.484	385.81	310.112	296.768	251.005	272.076	243.206	259.267	257.773	201.698	226.788	260.147	248.291	248.976	385.81	296.768	255.429	239.58	245.075	310.518
P45952	Acadm	265.78	242.512	247.835	253.679	265.105	260.151	263.251	265.465	259.1	252.891	200.264	208.999	236.681	215.894	232.072	238.049	228.033	214.477	226.139	217.39	348.152	335.987	252.928	251.536	242.512	253.679	260.151	265.465	252.891	208.999	215.894	238.049	214.477	217.39	335.987	251.536	252.114	242.452	222.807	268.304
Q07417	Acads	129.173	117.954	119.077	124.903	109.043	126.587	118.257	113.623	131.498	121.075	107.414	97.6546	114.875	103.986	108.973	101.447	106.22	103.374	105.224	103.121	130.079	122.641	98.9719	112.529	117.954	124.903	126.587	113.623	121.075	97.6546	103.986	101.447	103.374	103.121	122.641	112.529	123.148	110.784	102.936	112.764
Q9DBL1	Acadsb	39.96	39.6324	39.6924	46.4756	38.015	45.8503	38.048	40.2846	42.8586	45.8914	50.9763	41.0697	44.5634	32.6813	38.3423	34.1505	38.98	33.8139	45.2277	39.9477	34.4326	28.1053	27.4922	31.9936	39.6324	46.4756	45.8503	40.2846	45.8914	41.0697	32.6813	34.1505	33.8139	39.9477	28.1053	31.9936	43.9861	42.4152	33.5486	33.3489
P50544	Acadvl	361.498	346.312	374.657	393.106	369.146	356.835	380.48	366.693	372.09	393.495	395.977	416.173	316.895	313.938	330.955	330.456	338.151	345.868	321.209	316.794	303.517	304.049	299.115	319.936	346.312	393.106	356.835	366.693	393.495	416.173	313.938	330.456	345.868	316.794	304.049	319.936	365.418	392.12	330.087	313.593
Q8K2H4	Acap1	0	0	0	0	2.00079	1.99349	0	0	0	0	0.910291	1.82532	0.990298	0	0	0	0	0	0.923015	0.929015	0	0	0	0	0	0	1.99349	0	0	1.82532	0	0	0	0.929015	0	0	0.664498	0.60844	0	0.309672
Q8QZT1	Acat1	147.759	149.093	145.216	149.109	127.05	126.587	139.852	145.644	134.42	136.698	149.288	132.336	123.787	115.87	130.162	145.642	122.787	114.001	119.069	124.488	131.354	131.584	125.364	126.871	149.093	149.109	126.587	145.644	136.698	132.336	115.87	145.642	114.001	124.488	131.584	126.871	141.596	138.226	125.171	127.648
Q5XG73	Acbd5	1.8586	0	0	0	1.00039	0.996746	0	0	0	0	1.82058	0.91266	0.990298	0	0	0	0.974499	0	0.923015	1.85803	1.27528	2.55503	2.19938	1.10323	0	0	0.996746	0	0	0.91266	0	0	0	1.85803	2.55503	1.10323	0.332249	0.30422	0	1.83876
P09470	Ace	0.929301	0	0.968106	1.93648	0	0	0	0	0	0.976413	0	0	0.990298	4.95171	3.02703	1.00443	1.949	0.966111	2.76905	1.85803	2.55056	2.55503	4.39875	3.30968	0	1.93648	0	0	0.976413	0	4.95171	1.00443	0.966111	1.85803	2.55503	3.30968	0.645494	0.325471	2.30741	2.57425
P28271	Aco1	9.29301	11.3235	14.5216	12.5871	19.0075	21.9284	18.5098	23.7576	27.2736	27.3396	14.5647	16.4279	18.8157	15.8455	14.1261	13.0575	19.49	20.2883	20.3063	19.5093	19.1292	20.4402	18.6947	16.5484	11.3235	12.5871	21.9284	23.7576	27.3396	16.4279	15.8455	13.0575	20.2883	19.5093	20.4402	16.5484	15.2797	22.5083	16.3971	18.8327
Q99KI0	Aco2	536.207	494.461	534.395	518.009	486.192	480.432	532.672	499.942	478.263	493.089	516.135	489.186	452.566	440.702	490.378	476.098	416.111	436.682	451.354	444.998	411.916	412.638	406.884	432.465	494.461	518.009	480.432	499.942	493.089	489.186	440.702	476.098	436.682	444.998	412.638	432.465	497.634	494.072	451.161	430.034
A0A0R4J027	Acod1	0	0	0	0	1.00039	2.99024	2.05665	1.03294	0	0	0.910291	0.91266	2.97089	1.98068	0	0	2.9235	1.93222	1.84603	0.929015	0	0	0	0	0	0	2.99024	1.03294	0	0.91266	1.98068	0	1.93222	0.929015	0	0	0.996746	0.648533	1.3043	0.309672
O55137	Acot1	41.8186	43.4069	55.1821	49.3803	48.019	48.8406	58.6144	59.9104	54.5473	51.7499	49.1557	54.7596	51.4955	51.4977	47.4234	43.1904	45.8015	50.2378	52.6119	52.0248	51.0113	51.1006	49.4859	46.3356	43.4069	49.3803	48.8406	59.9104	51.7499	54.7596	51.4977	43.1904	50.2378	52.0248	51.1006	46.3356	47.2093	55.4733	48.3086	49.8204
Q9CQR4	Acot13	71.5562	64.1667	53.2459	53.2533	65.0257	59.8048	55.5295	57.8445	55.5213	62.4905	76.4644	81.2268	60.4082	55.4591	57.5135	51.2258	56.521	51.2039	60.919	55.7409	45.9102	44.713	46.1869	44.1291	64.1667	53.2533	59.8048	57.8445	62.4905	81.2268	55.4591	51.2258	51.2039	55.7409	44.713	44.1291	59.0749	67.1873	52.6296	48.1944
Q9QYR9	Acot2	87.3543	90.5883	103.587	97.7924	112.044	109.642	97.6907	102.261	111.043	101.547	101.953	105.869	95.0686	96.0631	81.7297	83.3674	91.6029	95.645	96.9166	89.1855	87.9945	94.5362	92.3738	90.4647	90.5883	97.7924	109.642	102.261	101.547	105.869	96.0631	83.3674	95.645	89.1855	94.5362	90.4647	99.3409	103.225	91.6918	91.3954
E9PYH2	Acot7	10.2223	12.2672	12.5854	13.5554	9.00355	10.9642	9.25491	11.3623	7.79247	9.76413	14.5647	10.9519	12.8739	15.8455	10.0901	11.0487	8.77049	11.5933	13.8452	13.0062	7.65169	8.94261	7.69781	11.0323	12.2672	13.5554	10.9642	11.3623	9.76413	10.9519	15.8455	11.0487	11.5933	13.0062	8.94261	11.0323	12.2623	10.6928	12.8292	10.9937
P58137	Acot8	0	0	0.968106	0	0	0	0	0	0.974058	0.976413	0	0	0	0	0	0	0	0	0	0	0	0	0	0	0	0	0	0	0.976413	0	0	0	0	0	0	0	0	0.325471	0	0
Q9R0X4	Acot9	19.5153	21.7035	19.3621	19.3648	20.0079	21.9284	13.3682	19.6258	20.4552	20.5047	25.4881	22.8165	22.7769	24.7585	24.2162	23.1018	28.2605	26.085	22.1524	25.0834	15.3034	10.2201	17.595	14.342	21.7035	19.3648	21.9284	19.6258	20.5047	22.8165	24.7585	23.1018	26.085	25.0834	10.2201	14.342	20.9989	20.9823	24.6484	16.5485
Q9R0H0	Acox1	13.0102	20.7598	16.4578	16.4601	17.0067	19.9349	10.2832	17.5599	26.2996	23.4339	10.9235	14.6026	9.90298	15.8455	16.1441	16.0708	19.49	19.3222	22.1524	20.4383	26.7809	28.1053	15.3956	13.2387	20.7598	16.4601	19.9349	17.5599	23.4339	14.6026	15.8455	16.0708	19.3222	20.4383	28.1053	13.2387	19.0516	18.5321	17.0795	20.5941
Q9D358	Acp1	4.64651	3.77451	4.84053	6.77769	7.00276	5.98048	4.11329	4.13175	4.87029	4.88207	4.55145	4.5633	5.94179	4.95171	6.05405	7.03099	4.8725	7.72889	5.53809	6.50311	7.65169	10.2201	4.39875	6.61937	3.77451	6.77769	5.98048	4.13175	4.88207	4.5633	4.95171	7.03099	7.72889	6.50311	10.2201	6.61937	5.51089	4.52571	6.57053	7.78087
Q8BP40	Acp6	8.36371	7.54903	9.68106	9.68241	10.0039	7.97397	10.2832	14.4611	9.74058	9.76413	10.9235	9.1266	5.94179	5.94205	10.0901	9.03984	8.77049	4.83056	8.30714	5.57409	6.37641	5.11006	7.69781	8.82583	7.54903	9.68241	7.97397	14.4611	9.76413	9.1266	5.94205	9.03984	4.83056	5.57409	5.11006	8.82583	8.4018	11.1173	6.60415	6.50333
Q8VCW8	Acsf2	27.879	28.3089	24.2027	20.3331	35.0138	28.9056	16.4532	23.7576	18.5071	18.5519	31.8602	28.2925	22.7769	27.7296	21.1892	25.1107	19.49	24.1528	16.6143	19.5093	6.37641	7.66509	8.7975	15.4452	28.3089	20.3331	28.9056	23.7576	18.5519	28.2925	27.7296	25.1107	24.1528	19.5093	7.66509	15.4452	25.8492	23.534	25.6643	14.2065
Q3URE1	Acsf3	18.586	21.7035	14.5216	16.4601	17.0067	15.9479	19.5381	14.4611	11.6887	17.5754	27.3087	11.8646	12.8739	13.8648	10.0901	10.0443	11.694	13.5256	13.8452	11.1482	11.4775	7.66509	4.39875	8.82583	21.7035	16.4601	15.9479	14.4611	17.5754	11.8646	13.8648	10.0443	13.5256	11.1482	7.66509	8.82583	18.0372	14.6337	12.4782	9.21303
D3Z041	Acsl1	285.296	284.032	300.113	303.059	296.117	296.034	307.469	306.783	307.802	322.216	277.639	271.973	258.468	267.392	278.486	274.209	264.089	274.376	268.597	264.769	267.809	265.723	272.723	268.084	284.032	303.059	296.034	306.783	322.216	271.973	267.392	274.209	274.376	264.769	265.723	268.084	294.375	300.324	271.992	266.192
E9PUC2	Acsl3	0	0	0	0.968241	0	0	1.02832	0	0.974058	0	0	0	0	0	0	1.00443	0	0	0	0	0	0	0	0	0	0.968241	0	0	0	0	0	1.00443	0	0	0	0	0.322747	0	0.334809	0
Q8JZR0	Acsl5	18.586	20.7598	19.3621	17.4283	16.0063	17.9414	18.5098	17.5599	17.5331	18.5519	17.2955	17.3405	13.8642	16.8358	18.1622	22.0974	13.643	14.4917	16.6143	17.6513	25.5056	22.9953	17.595	16.5484	20.7598	17.4283	17.9414	17.5599	18.5519	17.3405	16.8358	22.0974	14.4917	17.6513	22.9953	16.5484	18.7099	17.8174	17.8083	19.065
Q91WC3	Acsl6	7.43441	7.54903	7.74485	5.80945	10.0039	9.96746	10.2832	6.19763	9.74058	9.76413	6.37204	9.1266	7.92238	7.92273	12.1081	10.0443	9.74499	5.79667	7.38412	10.2192	10.2023	8.94261	8.7975	9.92905	7.54903	5.80945	9.96746	6.19763	9.76413	9.1266	7.92273	10.0443	5.79667	10.2192	8.94261	9.92905	7.77531	8.36279	7.92122	9.69694
Q8K0L3	Acsm2	0	0	0	0.968241	0	0	0	0	0.974058	0	0	0	0	0	0	0	0	0	0	0	0	0	0	0	0	0.968241	0	0	0	0	0	0	0	0	0	0	0.322747	0	0	0
A0A140LHR8	Acsm5	0.929301	0	0.968106	0	1.00039	0.996746	1.02832	1.03294	0.974058	0.976413	0.910291	0.91266	1.9806	0	2.01802	1.00443	0.974499	0.966111	0.923015	1.85803	0	0	1.09969	0	0	0	0.996746	1.03294	0.976413	0.91266	0	1.00443	0.966111	1.85803	0	0	0.332249	0.974004	0.656846	0.619343
Q99NB1	Acss1	120.809	118.897	122.95	125.871	116.046	118.613	134.71	128.084	122.731	118.146	121.069	121.384	100.02	107.947	109.982	111.491	116.94	109.171	112.608	110.553	96.9215	89.4261	112.168	122.458	118.897	125.871	118.613	128.084	118.146	121.384	107.947	111.491	109.171	110.553	89.4261	122.458	121.127	122.538	109.536	107.479
P68134	Acta1	1164.41	1184.25	1119.13	1167.7	1058.42	1064.53	1329.62	1403.76	1202.96	1195.13	1225.25	1262.21	1426.03	1442.93	1164.4	1210.33	1208.38	1235.66	1482.36	1474.35	1179.64	1148.49	1183.26	1165.01	1184.25	1167.7	1064.53	1403.76	1195.13	1262.21	1442.93	1210.33	1235.66	1474.35	1148.49	1165.01	1138.83	1287.03	1296.31	1262.61
P62737	Acta2	1145.83	1123.86	1063.95	1094.11	983.388	928.968	1134.24	1148.63	1062.7	1065.27	1024.08	1013.05	1160.63	1125.03	1062.49	1112.9	982.295	983.501	1121.46	1120.39	1077.61	1042.45	1100.79	1067.92	1123.86	1094.11	928.968	1148.63	1065.27	1013.05	1125.03	1112.9	983.501	1120.39	1042.45	1067.92	1048.98	1075.65	1073.81	1076.92
P60710	Actb	696.976	710.552	700.909	714.562	647.255	676.791	873.047	918.282	762.688	759.65	791.953	845.123	922.958	931.911	753.73	753.32	812.732	830.856	995.933	997.762	807.254	801.002	766.482	774.466	710.552	714.562	676.791	918.282	759.65	845.123	931.911	753.32	830.856	997.762	801.002	774.466	700.635	841.018	838.696	857.744
Q8BFZ3	Actbl2	328.973	309.51	306.89	308.869	293.116	279.089	336.262	328.474	310.725	316.358	270.356	261.021	328.779	309.977	326.919	322.421	286.503	276.308	305.518	299.143	360.905	358.982	350.8	327.659	309.51	308.869	279.089	328.474	316.358	261.021	309.977	322.421	276.308	299.143	358.982	327.659	299.156	301.951	302.902	328.595
Q9Z2N8	Actl6a	0	0	0.968106	1.93648	0	0	0	0	0	0.976413	0	0	0	0	0	1.00443	0	0	0	0	2.55056	1.27752	0	2.20646	0	1.93648	0	0	0.976413	0	0	1.00443	0	0	1.27752	2.20646	0.645494	0.325471	0.334809	1.16132
A1BN54	Actn1	172.85	177.402	182.972	188.807	159.063	157.486	187.155	186.962	178.253	160.132	163.852	156.065	226.778	229.759	217.946	205.908	163.716	173.9	216.909	211.815	248.68	222.288	212.24	204.097	177.402	188.807	157.486	186.962	160.132	156.065	229.759	205.908	173.9	211.815	222.288	204.097	174.565	167.719	203.189	212.733
Q9JI91	Actn2	621.703	606.753	624.429	638.071	603.238	567.149	658.127	663.146	615.605	621.975	574.394	564.937	729.85	720.968	706.306	677.988	579.827	580.633	663.648	672.607	830.209	779.284	704.9	675.176	606.753	638.071	567.149	663.146	621.975	564.937	720.968	677.988	580.633	672.607	779.284	675.176	603.991	616.686	659.863	709.022
A0A1L1SV25	Actn4	125.456	119.841	134.567	139.427	125.049	120.606	144.994	143.578	133.446	115.217	109.235	112.257	166.37	162.416	153.369	145.642	121.812	128.493	155.067	156.075	202.77	169.91	163.853	175.413	119.841	139.427	120.606	143.578	115.217	112.257	162.416	145.642	128.493	156.075	169.91	175.413	126.625	123.684	145.517	167.132
P61164	Actr1a	10.2223	15.0981	12.5854	13.5554	10.0039	10.9642	7.19826	7.23057	6.81841	6.83489	12.7441	10.9519	15.8448	21.7875	14.1261	16.0708	12.6685	14.4917	11.9992	15.7933	8.92698	14.0527	16.4953	14.342	15.0981	13.5554	10.9642	7.23057	6.83489	10.9519	21.7875	16.0708	14.4917	15.7933	14.0527	14.342	13.2059	8.33913	17.45	14.7293
Q8R5C5	Actr1b	5.57581	11.3235	11.6173	8.71417	10.0039	8.97072	6.16994	6.19763	6.81841	6.83489	16.3852	12.7772	13.8642	16.8358	9.08108	12.0531	11.694	11.5933	7.38412	13.0062	6.37641	14.0527	15.3956	11.0323	11.3235	8.71417	8.97072	6.19763	6.83489	12.7772	16.8358	12.0531	11.5933	13.0062	14.0527	11.0323	9.66948	8.60326	13.4941	12.6971
P61161	Actr2	13.9395	14.1544	15.4897	17.4283	12.0047	12.9577	14.3965	11.3623	13.6368	12.6934	10.0132	18.2532	16.8351	15.8455	16.1441	18.0797	16.5665	12.5594	15.6913	14.8642	15.3034	11.4976	15.3956	15.4452	14.1544	17.4283	12.9577	11.3623	12.6934	18.2532	15.8455	18.0797	12.5594	14.8642	11.4976	15.4452	14.8468	14.103	15.4949	13.9357
Q99JY9	Actr3	10.2223	11.3235	11.6173	10.6507	12.0047	8.97072	6.16994	10.3294	8.76653	9.76413	14.5647	19.1659	19.806	12.8744	21.1892	18.0797	17.541	13.5256	15.6913	19.5093	8.92698	5.11006	12.0966	13.2387	11.3235	10.6507	8.97072	10.3294	9.76413	19.1659	12.8744	18.0797	13.5256	19.5093	5.11006	13.2387	10.315	13.0865	14.8266	12.6194
A0A0A0MQ89	Actr5	0	0	0	0	0	0	0	0	0	0	0	0	0	0	1.00901	0	0	0	0	0	0	0	0	0	0	0	0	0	0	0	0	0	0	0	0	0	0	0	0	0
B1AW87	Acvr1	0	0	0	0.968241	0	0	1.02832	2.06588	3.89623	1.95283	0.910291	0	4.95149	3.96137	1.00901	1.00443	0.974499	0	3.69206	2.78705	0	0	2.19938	1.10323	0	0.968241	0	2.06588	1.95283	0	3.96137	1.00443	0	2.78705	0	1.10323	0.322747	1.33957	1.65526	1.29676
A0A0R4J050	Acy1	1.8586	0	0	0.968241	1.00039	0.996746	0	0	3.89623	1.95283	0	0.91266	0	0	0	0	0	0	0	0	0	1.27752	0	1.10323	0	0.968241	0.996746	0	1.95283	0.91266	0	0	0	0	1.27752	1.10323	0.654996	0.955162	0	0.793581
Q91XE4	Acy3	9.29301	6.6054	7.74485	7.74593	8.00316	7.97397	6.16994	4.13175	7.79247	10.7405	8.19262	6.38862	6.93209	6.93239	7.06306	6.02656	4.8725	5.79667	8.30714	10.2192	10.2023	7.66509	8.7975	8.82583	6.6054	7.74593	7.97397	4.13175	10.7405	6.38862	6.93239	6.02656	5.79667	10.2192	7.66509	8.82583	7.44177	7.08697	6.25187	8.90336
E9QJT5	Acyp1	2.7879	4.71814	2.90432	3.87296	7.00276	5.98048	3.08497	5.16469	3.89623	1.95283	5.46175	7.30128	3.96119	4.95171	6.05405	6.02656	3.898	5.79667	4.61508	6.50311	6.37641	6.38758	4.39875	5.51614	4.71814	3.87296	5.98048	5.16469	1.95283	7.30128	4.95171	6.02656	5.79667	6.50311	6.38758	5.51614	4.8572	4.80627	5.59164	6.13561
P56375	Acyp2	13.9395	17.9289	25.1708	22.2695	29.0115	28.9056	25.7081	28.9223	24.3515	24.4103	20.9367	25.5545	26.738	28.7199	30.2703	26.1151	28.2605	32.8478	18.4603	22.2964	25.5056	28.1053	26.3925	29.7872	17.9289	22.2695	28.9056	28.9223	24.4103	25.5545	28.7199	26.1151	32.8478	22.2964	28.1053	29.7872	23.0347	26.2957	29.2276	26.7296
G3X9B5	Adam29	0	0	0	0	0	0	0	0	0.974058	0	0	0	0	0	0	0	0	0	0	0	0	0	0	0	0	0	0	0	0	0	0	0	0	0	0	0	0	0	0	0
E9PUN6	Adamts9	1.8586	1.88726	0.968106	0	0	0.996746	0	1.03294	0	0	0	0.91266	0	0	0	0	0.974499	0	0.923015	0.929015	0	0	1.09969	1.10323	1.88726	0	0.996746	1.03294	0	0.91266	0	0	0	0.929015	0	1.10323	0.961334	0.648533	0	0.677414
Q80T21	Adamtsl4	0.929301	0	0.968106	0	2.00079	0	1.02832	1.03294	0	0.976413	0.910291	0	0	0.990341	1.00901	2.00885	0.974499	0.966111	0	1.85803	1.27528	1.27752	0	0	0	0	0	1.03294	0.976413	0	0.990341	2.00885	0.966111	1.85803	1.27752	0	0	0.669784	1.32177	1.04518
Q9D0L4	Adck1	7.43441	7.54903	4.84053	7.74593	6.00237	4.98373	4.11329	8.2635	4.87029	3.90565	13.6544	14.6026	1.9806	3.96137	4.03604	3.01328	5.847	6.76278	6.46111	4.64508	1.27528	0	2.19938	0	7.54903	7.74593	4.98373	8.2635	3.90565	14.6026	3.96137	3.01328	6.76278	4.64508	0	0	6.75956	8.92391	4.57914	1.54836
E0CXW2	Adck5	0	0	0.968106	0.968241	4.00158	3.98699	1.02832	0	1.94812	0.976413	0	0	2.97089	0.990341	1.00901	1.00443	2.9235	0.966111	2.76905	2.78705	1.27528	1.27752	4.39875	3.30968	0	0.968241	3.98699	0	0.976413	0	0.990341	1.00443	0.966111	2.78705	1.27752	3.30968	1.65174	0.325471	0.98696	2.45808
E9Q1K3	Add1	0.929301	0	0.968106	1.93648	0	0.996746	0	0	0	0	0.910291	0.91266	0	0.990341	1.00901	1.00443	0	0	0.923015	0.929015	0	0	2.19938	0	0	1.93648	0.996746	0	0	0.91266	0.990341	1.00443	0	0.929015	0	0	0.977743	0.30422	0.664923	0.309672
Q9QYB5	Add3	0.929301	0	0.968106	0	0	0	0	1.03294	0	0.976413	0	0	0.990298	0.990341	2.01802	0	0.974499	0	1.84603	2.78705	1.27528	0	1.09969	1.10323	0	0	0	1.03294	0.976413	0	0.990341	0	0	2.78705	0	1.10323	0	0.669784	0.330114	1.29676
P00329	Adh1	7.43441	9.43628	9.68106	8.71417	11.0043	6.97723	11.3116	6.19763	12.6628	9.76413	3.64116	3.65064	9.90298	8.91307	7.06306	9.03984	9.74499	5.79667	8.30714	10.2192	8.92698	10.2201	14.2959	17.6517	9.43628	8.71417	6.97723	6.19763	9.76413	3.65064	8.91307	9.03984	5.79667	10.2192	10.2201	17.6517	8.37589	6.53747	7.91653	12.697
P28474	Adh5	37.1721	32.0834	34.8518	34.8567	34.0134	40.8666	28.7931	32.0211	28.2477	28.316	23.6676	26.4671	33.6701	28.7199	33.2973	28.124	30.2095	25.1189	26.7674	27.8705	44.6349	48.5456	35.19	26.4775	32.0834	34.8567	40.8666	32.0211	28.316	26.4671	28.7199	28.124	25.1189	27.8705	48.5456	26.4775	35.9356	28.9347	27.3209	34.2978
Q64437	Adh7	1.8586	1.88726	6.77675	5.80945	3.00118	5.98048	2.05665	5.16469	3.89623	4.88207	2.73087	3.65064	1.9806	0.990341	7.06306	2.00885	1.949	2.89833	3.69206	1.85803	3.82585	11.4976	5.49844	3.30968	1.88726	5.80945	5.98048	5.16469	4.88207	3.65064	0.990341	2.00885	2.89833	1.85803	11.4976	3.30968	4.55906	4.5658	1.96584	5.55512
Q8R0N6	Adhfe1	14.8688	15.0981	20.3302	14.5236	11.0043	9.96746	7.19826	6.19763	15.5849	16.599	5.46175	5.47596	7.92238	6.93239	10.0901	10.0443	10.7195	10.6272	9.23015	11.1482	22.9551	20.4402	14.2959	16.5484	15.0981	14.5236	9.96746	6.19763	16.599	5.47596	6.93239	10.0443	10.6272	11.1482	20.4402	16.5484	13.1964	9.42421	9.20129	16.0456
Q60994	Adipoq	14.8688	12.2672	14.5216	14.5236	16.0063	17.9414	15.4249	17.5599	16.559	15.6226	12.7441	9.1266	10.8933	13.8648	15.1351	17.0753	14.6175	13.5256	12.9222	14.8642	29.3315	26.8278	26.3925	16.5484	12.2672	14.5236	17.9414	17.5599	15.6226	9.1266	13.8648	17.0753	13.5256	14.8642	26.8278	16.5484	14.9107	14.1031	14.8219	19.4135
P55264	Adk	29.7376	36.8015	33.8837	36.7932	22.0087	24.9187	24.6798	28.9223	37.9883	36.1273	29.1293	37.4191	30.6992	27.7296	32.2883	32.1417	31.184	28.9833	31.3825	29.7285	30.6068	34.4929	32.9906	27.5807	36.8015	36.7932	24.9187	28.9223	36.1273	37.4191	27.7296	32.1417	28.9833	29.7285	34.4929	27.5807	32.8378	34.1562	29.6182	30.6007
A0AA74KTB8	Ado	0	0	0	0	0	0.996746	0	0	0	0	0	0	0	0	1.00901	0	0	0	0	0	0	0	0	0	0	0	0.996746	0	0	0	0	0	0	0	0	0	0.332249	0	0	0
P54923	Adprh	4.64651	3.77451	1.93621	2.90472	0	2.99024	3.08497	1.03294	3.89623	3.90565	0.910291	2.73798	1.9806	3.96137	4.03604	3.01328	1.949	6.76278	3.69206	3.71606	1.27528	2.55503	4.39875	4.41291	3.77451	2.90472	2.99024	1.03294	3.90565	2.73798	3.96137	3.01328	6.76278	3.71606	2.55503	4.41291	3.22316	2.55886	4.57914	3.56133
Q8BGK2	Adprhl1	54.8288	59.4486	53.2459	51.3168	50.0197	47.8438	57.5861	50.614	41.8845	37.1037	61.8998	55.6723	63.3791	65.3625	56.5045	56.2479	55.5465	55.0683	57.2269	52.9539	44.6349	63.8758	50.5856	45.2324	59.4486	51.3168	47.8438	50.614	37.1037	55.6723	65.3625	56.2479	55.0683	52.9539	63.8758	45.2324	52.8697	47.7966	58.8929	54.0207
Q9JKV1	Adrm1	0.929301	0.943628	0.968106	0.968241	1.00039	1.99349	1.02832	1.03294	0.974058	0.976413	0.910291	1.82532	0.990298	0.990341	1.00901	1.00443	0.974499	0.966111	0.923015	1.85803	1.27528	2.55503	1.09969	1.10323	0.943628	0.968241	1.99349	1.03294	0.976413	1.82532	0.990341	1.00443	0.966111	1.85803	2.55503	1.10323	1.30179	1.27822	0.98696	1.83876
P54822	Adsl	19.5153	18.8726	21.2983	20.3331	18.0071	15.9479	18.5098	16.527	22.4033	19.5283	23.6676	27.3798	17.8254	17.8261	21.1892	16.0708	19.49	18.3561	24.9214	26.9414	1.27528	5.11006	9.89719	7.7226	18.8726	20.3331	15.9479	16.527	19.5283	27.3798	17.8261	16.0708	18.3561	26.9414	5.11006	7.7226	18.3845	21.145	17.4177	13.258
P28650	Adss1	32.5256	38.6888	30.9794	36.7932	35.0138	27.9089	35.9913	29.9552	36.0402	40.033	45.5145	41.0697	31.6895	33.6716	37.3333	31.1372	33.133	34.78	32.3055	35.3026	22.9551	11.4976	25.2928	35.3033	38.6888	36.7932	27.9089	29.9552	40.033	41.0697	33.6716	31.1372	34.78	35.3026	11.4976	35.3033	34.4636	37.0193	33.1963	27.3678
E9Q852	Afdn	0	0	0.968106	0.968241	0	0	0	1.03294	0	0	0	0	0	0	0	1.00443	0	0	0	0.929015	0	0	0	1.10323	0	0.968241	0	1.03294	0	0	0	1.00443	0	0.929015	0	1.10323	0.322747	0.344313	0.334809	0.677414
B1AVP1	Aff1	0.929301	0.943628	0	0	1.00039	0.996746	0	0	0	0.976413	0	0.91266	0	0	0	0	0	1.93222	0.923015	0	1.27528	1.27752	3.29906	0	0.943628	0	0.996746	0	0.976413	0.91266	0	0	1.93222	0	1.27752	0	0.646792	0.629691	0.644074	0.425839
Q3V384	Afg1l	17.6567	12.2672	20.3302	18.3966	13.0051	17.9414	15.4249	15.4941	15.5849	12.6934	20.0264	18.2532	11.8836	13.8648	14.1261	18.0797	13.643	10.6272	14.7682	14.8642	1.27528	5.11006	6.59813	5.51614	12.2672	18.3966	17.9414	15.4941	12.6934	18.2532	13.8648	18.0797	10.6272	14.8642	5.11006	5.51614	16.2017	15.4802	14.1906	8.49682
Q920A7	Afg3l1	4.64651	5.66177	2.90432	4.84121	5.00197	4.98373	5.14162	3.09881	4.87029	4.88207	2.73087	2.73798	3.96119	1.98068	2.01802	4.01771	2.9235	4.83056	4.61508	2.78705	3.82585	3.83255	7.69781	6.61937	5.66177	4.84121	4.98373	3.09881	4.88207	2.73798	1.98068	4.01771	4.83056	2.78705	3.83255	6.61937	5.16224	3.57295	3.60965	4.41299
Q8JZQ2	Afg3l2	60.4046	60.3922	44.5329	52.285	54.0213	50.8341	44.2179	52.6798	53.5732	48.8207	50.9763	51.109	57.4373	47.5364	55.4955	56.2479	45.8015	46.3733	52.6119	50.1668	66.3147	58.7657	52.785	51.8517	60.3922	52.285	50.8341	52.6798	48.8207	51.109	47.5364	56.2479	46.3733	50.1668	58.7657	51.8517	54.5038	50.8698	50.0525	53.5948
O89020	Afm	1.8586	0.943628	0.968106	0.968241	7.00276	4.98373	2.05665	0	0	0	0	0.91266	2.97089	1.98068	4.03604	0	0.974499	2.89833	3.69206	3.71606	6.37641	1.27752	3.29906	1.10323	0.943628	0.968241	4.98373	0	0	0.91266	1.98068	0	2.89833	3.71606	1.27752	1.10323	2.29853	0.30422	1.62634	2.03227
B7ZNK6	Aga	0	0	0	0	0	0	0	0	0	0	0.910291	0	0	0	0	0	0	0	0	0	0	0	0	0	0	0	0	0	0	0	0	0	0	0	0	0	0	0	0	0
Q3TBU7	Agfg2	0	0	0.968106	0	0	0	0	0	0	0	0	0	0	0	0	0	0	0	0	0	0	0	0	0	0	0	0	0	0	0	0	0	0	0	0	0	0	0	0	0
Q9ESW4	Agk	7.43441	13.2108	12.5854	9.68241	11.0043	6.97723	8.22659	11.3623	10.7146	7.81131	12.7441	13.6899	1.9806	5.94205	6.05405	8.03541	7.79599	5.79667	11.0762	5.57409	1.27528	0	5.49844	4.41291	13.2108	9.68241	6.97723	11.3623	7.81131	13.6899	5.94205	8.03541	5.79667	5.57409	0	4.41291	9.95681	10.9545	6.59138	3.329
F8VPN4	Agl	107.799	109.461	119.077	111.348	103.041	115.623	106.946	104.327	117.861	115.217	121.069	121.384	95.0686	94.0824	94.8468	102.452	112.067	104.34	96.9166	103.121	17.854	10.2201	71.4797	62.884	109.461	111.348	115.623	104.327	115.217	121.384	94.0824	102.452	104.34	103.121	10.2201	62.884	112.144	113.642	100.291	58.7416
Q8CJG0	Ago2	0.929301	0.943628	0	0	0	0	0	0	0	0	0	0.91266	0	0	0	1.00443	0.974499	0	0	0	0	0	0	0	0.943628	0	0	0	0	0.91266	0	1.00443	0	0	0	0	0.314543	0.30422	0.334809	0
Q9D517	Agpat3	9.29301	9.43628	11.6173	8.71417	12.0047	13.9545	10.2832	16.527	16.559	17.5754	17.2955	12.7772	10.8933	5.94205	10.0901	18.0797	15.592	12.5594	11.9992	10.2192	5.10113	5.11006	13.1963	11.0323	9.43628	8.71417	13.9545	16.527	17.5754	12.7772	5.94205	18.0797	12.5594	10.2192	5.11006	11.0323	10.7016	15.6266	12.1937	8.78717
P11859	Agt	0.929301	0	0	0	0	0	0	0	0	0	0	0	0	0	0	0	0	0	0	0	0	0	0	0	0	0	0	0	0	0	0	0	0	0	0	0	0	0	0	0
P50247	Ahcy	24.1618	20.7598	19.3621	21.3013	28.0111	20.9317	22.6231	23.7576	25.3255	23.4339	21.847	19.1659	15.8448	23.7682	19.1712	19.0841	17.541	19.3222	24.9214	23.2254	42.0843	39.603	32.9906	39.7162	20.7598	21.3013	20.9317	23.7576	23.4339	19.1659	23.7682	19.0841	19.3222	23.2254	39.603	39.7162	20.9976	22.1191	20.7248	34.1815
Q80SW1	Ahcyl1	3.71721	4.71814	0.968106	2.90472	2.00079	0.996746	2.05665	2.06588	1.94812	0.976413	3.64116	4.5633	0.990298	2.97102	1.00901	2.00885	2.9235	0.966111	2.76905	2.78705	0	1.27752	6.59813	4.41291	4.71814	2.90472	0.996746	2.06588	0.976413	4.5633	2.97102	2.00885	0.966111	2.78705	1.27752	4.41291	2.8732	2.5352	1.982	2.82582
A0A1L1SQE2	Ahi1	0	0	0	0	1.00039	0	0	0	0	0	0	0	0	0	0	0	0.974499	0.966111	0	0.929015	0	0	1.09969	0	0	0	0	0	0	0	0	0	0.966111	0.929015	0	0	0	0	0.322037	0.309672
E9Q616	Ahnak	205.376	201.936	242.027	248.838	200.079	193.369	193.325	187.995	208.449	204.07	202.085	190.746	267.38	254.518	222.991	210.93	235.829	235.731	235.369	243.402	308.618	311.714	284.819	310.007	201.936	248.838	193.369	187.995	204.07	190.746	254.518	210.93	235.731	243.402	311.714	310.007	214.714	194.27	233.726	288.374
A0A7N9VR94	Ahnak2	1.8586	0.943628	2.90432	2.90472	5.00197	1.99349	1.02832	1.03294	0.974058	3.90565	0.910291	0.91266	8.91268	10.8938	10.0901	5.02213	3.898	2.89833	5.53809	7.43212	10.2023	10.2201	14.2959	11.0323	0.943628	2.90472	1.99349	1.03294	3.90565	0.91266	10.8938	5.02213	2.89833	7.43212	10.2201	11.0323	1.94728	1.95042	6.27141	9.56151
Q8BK64	Ahsa1	3.71721	5.66177	5.80864	3.87296	7.00276	5.98048	1.02832	3.09881	8.76653	5.85848	7.28233	10.0393	8.91268	6.93239	4.03604	6.02656	3.898	2.89833	4.61508	11.1482	1.27528	0	0	1.10323	5.66177	3.87296	5.98048	3.09881	5.85848	10.0393	6.93239	6.02656	2.89833	11.1482	0	1.10323	5.17174	6.33219	5.28576	4.0838
P29699	Ahsg	12.0809	16.0417	11.6173	13.5554	17.0067	12.9577	12.3399	11.3623	14.6109	10.7405	11.8338	14.6026	18.8157	16.8358	13.1171	14.062	14.6175	13.5256	13.8452	15.7933	20.4045	19.1627	17.595	23.1678	16.0417	13.5554	12.9577	11.3623	10.7405	14.6026	16.8358	14.062	13.5256	15.7933	19.1627	23.1678	14.1849	12.2351	14.8078	19.3746
Q7TPX5	AI987944	0.929301	0.943628	0.968106	0.968241	3.00118	0.996746	1.02832	1.03294	2.92218	2.92924	0.910291	0.91266	0.990298	1.98068	2.01802	2.00885	1.949	2.89833	0.923015	0.929015	1.27528	3.83255	2.19938	1.10323	0.943628	0.968241	0.996746	1.03294	2.92924	0.91266	1.98068	2.00885	2.89833	0.929015	3.83255	1.10323	0.969539	1.62495	2.29596	1.95493
B1AU25	Aifm1	73.4148	78.3212	92.9382	85.2052	75.0296	77.7462	87.4075	86.7668	77.9247	84.948	79.1953	77.5761	75.2626	78.237	85.7658	77.3409	73.0874	77.2889	77.5333	78.0373	98.1967	109.866	91.2741	89.3615	78.3212	85.2052	77.7462	86.7668	84.948	77.5761	78.237	77.3409	77.2889	78.0373	109.866	89.3615	80.4242	83.097	77.6222	92.4217
Q8BUE4	Aifm2	0	0	0	0	0	0	0	0	0	0.976413	0	0	0	0	0	0	0	0	0	0	0	0	0	0	0	0	0	0	0.976413	0	0	0	0	0	0	0	0	0.325471	0	0
Q3UZG4	Aimp1	4.64651	3.77451	7.74485	5.80945	7.00276	4.98373	3.08497	2.06588	4.87029	3.90565	6.37204	7.30128	5.94179	4.95171	4.03604	5.02213	4.8725	2.89833	6.46111	3.71606	5.10113	3.83255	4.39875	4.41291	3.77451	5.80945	4.98373	2.06588	3.90565	7.30128	4.95171	5.02213	2.89833	3.71606	3.83255	4.41291	4.8559	4.42427	4.29072	3.98717
Q8R010	Aimp2	6.50511	3.77451	3.87243	4.84121	4.00158	4.98373	3.08497	3.09881	3.89623	4.88207	4.55145	4.5633	2.97089	3.96137	4.03604	4.01771	3.898	4.83056	4.61508	2.78705	0	0	1.09969	3.30968	3.77451	4.84121	4.98373	3.09881	4.88207	4.5633	3.96137	4.01771	4.83056	2.78705	0	3.30968	4.53315	4.18139	4.26988	2.03224
A2AJA9	Ajm1	0	0	0	0	0	0	0	0	0	0	0.910291	0	0	0	0	0	0	0	0	0	0	0	0	0	0	0	0	0	0	0	0	0	0	0	0	0	0	0	0	0
Q9R0Y5	Ak1	106.87	112.292	111.332	113.284	132.052	129.577	116.201	117.755	120.783	123.028	117.428	121.384	104.972	107.947	117.045	114.505	114.991	117.866	111.685	113.34	112.225	122.641	116.567	116.942	112.292	113.284	129.577	117.755	123.028	121.384	107.947	114.505	117.866	113.34	122.641	116.942	118.384	120.722	113.439	117.641
Q9WTP6	Ak2	26.0204	28.3089	29.0432	27.1108	29.0115	28.9056	32.9064	32.0211	27.2736	24.4103	28.219	31.0304	32.6798	33.6716	26.2342	25.1107	29.235	24.1528	32.3055	30.6575	34.4326	33.2154	30.7913	25.3742	28.3089	27.1108	28.9056	32.0211	24.4103	31.0304	33.6716	25.1107	24.1528	30.6575	33.2154	25.3742	28.1084	29.154	27.645	29.7491
Q9WTP7	Ak3	28.8083	36.8015	32.9156	29.0472	45.0178	40.8666	35.9913	34.087	40.9105	48.8207	29.1293	30.1178	42.5828	31.6909	38.3423	38.1682	42.878	36.7122	34.1516	39.0186	51.0113	60.0432	37.3894	35.3033	36.8015	29.0472	40.8666	34.087	48.8207	30.1178	31.6909	38.1682	36.7122	39.0186	60.0432	35.3033	35.5718	37.6751	35.5238	44.7884
Q9WUR9	Ak4	26.0204	24.5343	21.2983	17.4283	16.0063	14.9512	14.3965	17.5599	21.4293	24.4103	12.7441	11.8646	14.8545	11.8841	18.1622	15.0664	18.5155	12.5594	12.9222	13.9352	25.5056	19.1627	14.2959	16.5484	24.5343	17.4283	14.9512	17.5599	24.4103	11.8646	11.8841	15.0664	12.5594	13.9352	19.1627	16.5484	18.9713	17.945	13.17	16.5488
Q32M07	Ak8	0	0	0	0	2.00079	1.99349	0	1.03294	0	0	2.73087	2.73798	1.9806	0.990341	0	0	2.9235	1.93222	2.76905	1.85803	0	0	0	0	0	0	1.99349	1.03294	0	2.73798	0.990341	0	1.93222	1.85803	0	0	0.664498	1.25697	0.974188	0.619343
O08715	Akap1	4.64651	0.943628	0.968106	1.93648	0	0	2.05665	1.03294	0.974058	0.976413	2.73087	2.73798	1.9806	0	4.03604	0	0.974499	2.89833	0	0	0	0	1.09969	0	0.943628	1.93648	0	1.03294	0.976413	2.73798	0	0	2.89833	0	0	0	0.960037	1.58244	0.966111	0
A0A668KLV9	Akap12	0	0	0	0	0	0	0	0	0	0	0	0	0	0	0	0	0	0	0	0.929015	0	0	0	0	0	0	0	0	0	0	0	0	0	0.929015	0	0	0	0	0	0.309672
A2A3V1	Akap17b	0	0	0	0	0	0	0	0	0	0	0	0.91266	0	0	0	0	0	0	0.923015	0	0	0	0	0	0	0	0	0	0	0.91266	0	0	0	0	0	0	0	0.30422	0	0
Q70FJ1	Akap9	1.8586	0.943628	0.968106	1.93648	2.00079	2.99024	0	2.06588	1.94812	1.95283	1.82058	1.82532	1.9806	1.98068	1.00901	2.00885	0.974499	2.89833	0.923015	3.71606	3.82585	6.38758	3.29906	2.20646	0.943628	1.93648	2.99024	2.06588	1.95283	1.82532	1.98068	2.00885	2.89833	3.71606	6.38758	2.20646	1.95678	1.94801	2.29596	4.10336
Q80VW7-2	Akna	0	0	0.968106	0.968241	0	0	0	2.06588	0	0.976413	0.910291	0	0	0.990341	0	0	0	0	0	0	0	0	0	0	0	0.968241	0	2.06588	0.976413	0	0.990341	0	0	0	0	0	0.322747	1.0141	0.330114	0
F8VQM0	Akp3	2.7879	1.88726	1.93621	0	6.00237	4.98373	2.05665	2.06588	0	0.976413	2.73087	0	3.96119	3.96137	3.02703	3.01328	4.8725	2.89833	1.84603	2.78705	0	0	3.29906	2.20646	1.88726	0	4.98373	2.06588	0.976413	0	3.96137	3.01328	2.89833	2.78705	0	2.20646	2.29033	1.0141	3.29099	1.6645
Q9JII6	Akr1a1	13.9395	12.2672	10.6492	10.6507	11.0043	12.9577	14.3965	12.3953	10.7146	9.76413	10.0132	15.5152	19.806	16.8358	16.1441	16.0708	10.7195	18.3561	14.7682	19.5093	15.3034	14.0527	28.5919	17.6517	12.2672	10.6507	12.9577	12.3953	9.76413	15.5152	16.8358	16.0708	18.3561	19.5093	14.0527	17.6517	11.9585	12.5582	17.0876	17.0712
P45376	Akr1b1	89.2129	93.4192	98.7469	101.665	100.039	105.655	97.6907	107.426	107.146	105.453	87.3879	89.4407	96.0589	100.024	108.973	99.4383	100.373	102.408	95.9936	92.9015	108.399	112.421	103.371	102.6	93.4192	101.665	105.655	107.426	105.453	89.4407	100.024	99.4383	102.408	92.9015	112.421	102.6	100.247	100.773	100.624	102.641
G5E895	Akr1b10	25.0911	33.027	29.0432	31.952	33.013	36.8796	25.7081	30.9881	33.118	24.4103	28.219	34.6811	32.6798	32.6813	23.2072	21.093	36.0565	30.9156	33.2285	35.3026	19.1292	21.7178	25.2928	27.5807	33.027	31.952	36.8796	30.9881	24.4103	34.6811	32.6813	21.093	30.9156	35.3026	21.7178	27.5807	33.9529	30.0265	28.2299	28.2003
Q9JLI0	Akr1c12	0	0	0	1.93648	0	0	1.02832	1.03294	0	0	0	0	0	0	0	0	0	0	0	0	0	0	1.09969	0	0	1.93648	0	1.03294	0	0	0	0	0	0	0	0	0.645494	0.344313	0	0
Q9DCT1	Akr1e2	9.29301	6.6054	5.80864	7.74593	7.00276	11.961	7.19826	11.3623	6.81841	6.83489	6.37204	9.1266	13.8642	10.8938	8.07207	10.0443	5.847	9.66111	11.9992	13.0062	11.4775	11.4976	10.9969	8.82583	6.6054	7.74593	11.961	11.3623	6.83489	9.1266	10.8938	10.0443	9.66111	13.0062	11.4976	8.82583	8.77076	9.10794	10.1997	11.1099
Q8CG76	Akr7a2	24.1618	19.8162	21.2983	23.2378	18.0071	17.9414	15.4249	23.7576	26.2996	24.4103	16.3852	20.9912	15.8448	14.8551	22.1982	18.0797	13.643	15.4578	17.5373	16.7223	22.9551	28.1053	17.595	20.9613	19.8162	23.2378	17.9414	23.7576	24.4103	20.9912	14.8551	18.0797	15.4578	16.7223	28.1053	20.9613	20.3318	23.053	16.1309	21.9296
P31750	Akt1	0.929301	0.943628	0	0	0	0	0	0	0	0	2.73087	1.82532	0	0	0	1.00443	0.974499	0.966111	0.923015	1.85803	0	0	0	0	0.943628	0	0	0	0	1.82532	0	1.00443	0.966111	1.85803	0	0	0.314543	0.60844	0.656846	0.619343
P10518	Alad	8.36371	7.54903	8.71296	5.80945	8.00316	10.9642	10.2832	13.4282	10.7146	12.6934	8.19262	7.30128	18.8157	18.8165	20.1802	22.0974	21.439	18.3561	23.0754	26.0124	21.6798	30.6604	21.9938	20.9613	7.54903	5.80945	10.9642	13.4282	12.6934	7.30128	18.8165	22.0974	18.3561	26.0124	30.6604	20.9613	8.10756	11.141	19.7567	25.878
P07724	Alb	486.954	479.363	504.383	516.073	741.293	746.563	568.663	562.951	495.796	496.994	430.568	414.348	644.684	629.857	650.811	647.855	579.827	591.26	572.269	568.557	892.698	914.701	829.165	852.795	479.363	516.073	746.563	562.951	496.994	414.348	629.857	647.855	591.26	568.557	914.701	852.795	580.666	491.431	622.991	778.685
P24549	Aldh1a1	13.9395	14.1544	19.3621	21.3013	24.0095	20.9317	13.3682	15.4941	14.6109	12.6934	8.19262	10.0393	20.7963	21.7875	17.1532	14.062	16.5665	17.39	12.9222	13.0062	12.7528	10.2201	25.2928	19.8581	14.1544	21.3013	20.9317	15.4941	12.6934	10.0393	21.7875	14.062	17.39	13.0062	10.2201	19.8581	18.7958	12.7422	17.7465	14.3615
Q9CZS1	Aldh1b1	14.8688	15.0981	12.5854	10.6507	18.0071	18.9382	7.19826	11.3623	12.6628	8.78772	11.8338	13.6899	10.8933	15.8455	15.1351	10.0443	13.643	16.4239	11.9992	12.0772	8.92698	8.94261	21.9938	24.271	15.0981	10.6507	18.9382	11.3623	8.78772	13.6899	15.8455	10.0443	16.4239	12.0772	8.94261	24.271	14.8956	11.28	14.1045	15.0969
D3Z6B9	Aldh1l2	0	0	0	0	0	0	0	0	0	0.976413	0	0	0	0	0	0	0	0	0	0	0	0	0	0	0	0	0	0	0.976413	0	0	0	0	0	0	0	0	0.325471	0	0
P47738	Aldh2	100.365	94.3628	108.428	108.443	100.039	96.6844	101.804	100.195	100.328	109.358	96.4908	97.6546	78.2335	82.1983	93.8378	94.4161	85.7559	85.0178	97.8396	86.3984	81.6181	76.6509	85.7756	80.5357	94.3628	108.443	96.6844	100.195	109.358	97.6546	82.1983	94.4161	85.0178	86.3984	76.6509	80.5357	99.8301	102.403	87.2107	81.195
B1AV77	Aldh3a2	0.929301	1.88726	1.93621	0.968241	2.00079	0.996746	0	1.03294	0.974058	0.976413	0	2.73798	0.990298	0	0	1.00443	1.949	0.966111	1.84603	1.85803	1.27528	1.27752	0	0	1.88726	0.968241	0.996746	1.03294	0.976413	2.73798	0	1.00443	0.966111	1.85803	1.27752	0	1.28408	1.58244	0.656846	1.04518
Q8CHT0	Aldh4a1	87.3543	88.7011	111.332	99.7288	87.0344	91.7007	107.974	97.0962	78.8987	84.948	102.863	96.742	90.1171	93.0921	100.901	103.456	83.8069	91.7806	95.0706	86.3984	75.2417	83.0385	78.0778	79.4324	88.7011	99.7288	91.7007	97.0962	84.948	96.742	93.0921	103.456	91.7806	86.3984	83.0385	79.4324	93.3769	92.9287	96.1095	82.9564
Q8BWF0	Aldh5a1	49.253	50.9559	50.3415	46.4756	41.0162	34.8861	43.1896	43.3834	55.5213	48.8207	41.8734	36.5064	32.6798	30.7006	41.3694	41.1815	40.929	30.9156	35.0746	32.5155	45.9102	44.713	39.5888	43.0259	50.9559	46.4756	34.8861	43.3834	48.8207	36.5064	30.7006	41.1815	30.9156	32.5155	44.713	43.0259	44.1059	42.9035	34.2659	40.0848
Q9EQ20	Aldh6a1	147.759	151.924	157.801	169.442	161.064	160.476	165.56	164.237	144.161	150.368	166.583	163.366	146.564	152.513	134.198	133.589	144.226	155.544	156.913	155.146	123.702	116.254	133.062	134.594	151.924	169.442	160.476	164.237	150.368	163.366	152.513	133.589	155.544	155.146	116.254	134.594	160.614	159.324	147.215	135.331
Q9DBF1	Aldh7a1	13.0102	12.2672	15.4897	11.6189	14.0055	14.9512	13.3682	13.4282	16.559	13.6698	9.10291	7.30128	8.91268	20.7972	9.08108	6.02656	14.6175	9.66111	11.9992	10.2192	24.2304	22.9953	14.2959	14.342	12.2672	11.6189	14.9512	13.4282	13.6698	7.30128	20.7972	6.02656	9.66111	10.2192	22.9953	14.342	12.9458	11.4664	12.1616	15.8521
Q9JLJ2	Aldh9a1	4.64651	3.77451	4.84053	5.80945	7.00276	5.98048	5.14162	4.13175	7.79247	2.92924	7.28233	7.30128	3.96119	3.96137	9.08108	4.01771	5.847	4.83056	4.61508	7.43212	3.82585	1.27752	4.39875	6.61937	3.77451	5.80945	5.98048	4.13175	2.92924	7.30128	3.96137	4.01771	4.83056	7.43212	1.27752	6.61937	5.18815	4.78742	4.26988	5.10967
A6ZI44	Aldoa	201.658	220.809	214.92	200.426	239.094	215.297	205.665	209.686	196.76	233.363	225.752	227.252	223.807	231.74	219.964	241.062	234.854	253.121	219.678	215.532	253.781	231.23	254.028	251.536	220.809	200.426	215.297	209.686	233.363	227.252	231.74	241.062	253.121	215.532	231.23	251.536	212.177	223.434	241.974	232.766
Q9CPQ9	Aldoart1	96.6474	99.081	110.364	99.7288	106.042	96.6844	117.229	107.426	91.5615	107.405	103.773	101.305	116.855	121.812	116.036	121.536	98.4244	111.103	107.07	99.4046	139.006	120.086	122.065	126.871	99.081	99.7288	96.6844	107.426	107.405	101.305	121.812	121.536	111.103	99.4046	120.086	126.871	98.4981	105.379	118.15	115.454
A6ZI47	Aldoart2	71.5562	72.6594	79.3847	72.6181	81.032	67.7788	70.9543	72.3057	75.9766	84.948	66.4512	65.7115	75.2626	77.2466	72.6486	83.3674	74.0619	69.56	71.9952	67.8181	84.1686	79.206	85.7756	84.9486	72.6594	72.6181	67.7788	72.3057	84.948	65.7115	77.2466	83.3674	69.56	67.8181	79.206	84.9486	71.0187	74.3217	76.7247	77.3242
Q91Y97	Aldob	14.8688	17.9289	12.5854	17.4283	20.0079	17.9414	22.6231	19.6258	36.0402	32.2216	15.4749	19.1659	15.8448	14.8551	13.1171	12.0531	15.592	16.4239	13.8452	15.7933	17.854	20.4402	19.7944	22.0646	17.9289	17.4283	17.9414	19.6258	32.2216	19.1659	14.8551	12.0531	16.4239	15.7933	20.4402	22.0646	17.7662	23.6711	14.444	19.4327
Q8VDI9	Alg9	0	0	0.968106	0	1.00039	0.996746	0	0	0.974058	0	0.910291	0.91266	0.990298	0	0	1.00443	0	1.93222	0.923015	1.85803	1.27528	0	0	2.20646	0	0	0.996746	0	0	0.91266	0	1.00443	1.93222	1.85803	0	2.20646	0.332249	0.30422	0.978883	1.35483
D6RFR9	Alkbh6	0.929301	0.943628	0	0	0	0	0	0	0	0	0	0	0	0	0	0	0	0	0	0	0	0	0	0	0.943628	0	0	0	0	0	0	0	0	0	0	0	0.314543	0	0	0
Q9D6Z0	Alkbh7	0	0	0	0	0	0	0	0	0	0	0.910291	1.82532	0	0	0	0	0.974499	0	0	0	0	0	0	0	0	0	0	0	0	1.82532	0	0	0	0	0	0	0	0.60844	0	0
A0A1D5RMI8	Alms1	0	0	0	0.968241	1.00039	1.99349	0	2.06588	0.974058	0.976413	0.910291	0.91266	2.97089	0.990341	1.00901	2.00885	1.949	0.966111	2.76905	1.85803	2.55056	2.55503	0	1.10323	0	0.968241	1.99349	2.06588	0.976413	0.91266	0.990341	2.00885	0.966111	1.85803	2.55503	1.10323	0.987245	1.31832	1.32177	1.83876
Q920R0	Als2	0	0	0.968106	0.968241	0	0	1.02832	1.03294	1.94812	0	0.910291	0	0	0	0	0	0	0	0	0	0	0	1.09969	0	0	0.968241	0	1.03294	0	0	0	0	0	0	0	0	0.322747	0.344313	0	0
O08583	Alyref	1.8586	0	4.84053	1.93648	2.00079	2.99024	3.08497	2.06588	4.87029	4.88207	0.910291	2.73798	1.9806	1.98068	4.03604	3.01328	2.9235	0.966111	2.76905	2.78705	2.55056	2.55503	2.19938	2.20646	0	1.93648	2.99024	2.06588	4.88207	2.73798	1.98068	3.01328	0.966111	2.78705	2.55503	2.20646	1.64224	3.22864	1.98669	2.51618
O09174	Amacr	12.0809	16.9853	8.71296	12.5871	12.0047	11.961	7.19826	4.13175	13.6368	16.599	10.0132	8.21394	6.93209	9.90341	9.08108	12.0531	6.82149	6.76278	7.38412	9.29015	19.1292	15.3302	7.69781	8.82583	16.9853	12.5871	11.961	4.13175	16.599	8.21394	9.90341	12.0531	6.76278	9.29015	15.3302	8.82583	13.8445	9.64824	9.5731	11.1487
Q07456	Ambp	3.71721	5.66177	0	0	1.00039	0.996746	0	0	0.974058	0.976413	0.910291	0.91266	0	0.990341	2.01802	2.00885	0	0.966111	0.923015	0.929015	5.10113	1.27752	3.29906	1.10323	5.66177	0	0.996746	0	0.976413	0.91266	0.990341	2.00885	0.966111	0.929015	1.27752	1.10323	2.21951	0.629691	1.32177	1.10325
Q9R049	Amfr	0.929301	0	0	0	0	0	0	0	0	0	0	0	0	0	0	0	0	0	0	0	0	0	0	0	0	0	0	0	0	0	0	0	0	0	0	0	0	0	0	0
F6YMV1	Amot	0	0	0	0	0	0	0	0	0	0	0	0	0	2.97102	0	1.00443	0	0.966111	0	0	1.27528	1.27752	0	0	0	0	0	0	0	0	2.97102	1.00443	0.966111	0	1.27752	0	0	0	1.64719	0.425839
A0A1L1SRX2	Ampd3	0	0	0	0	1.00039	1.99349	0	0	0.974058	1.95283	0.910291	1.82532	0	0	0	0	0.974499	0.966111	1.84603	1.85803	0	0	0	1.10323	0	0	1.99349	0	1.95283	1.82532	0	0	0.966111	1.85803	0	1.10323	0.664498	1.25938	0.322037	0.987086
Q8BVF9	Amz1	0	0	0.968106	0	0	0	0	0	0	0	0	0	0	0	0	0	0	0	0	0	0	0	0	0	0	0	0	0	0	0	0	0	0	0	0	0	0	0	0	0
P53995	Anapc1	0	0	0.968106	0.968241	0	0	0	0	0.974058	0	0.910291	0	0	0	0	0	0	0.966111	0	0	0	1.27752	0	0	0	0.968241	0	0	0	0	0	0	0.966111	0	1.27752	0	0.322747	0	0.322037	0.425839
Q8K2H6	Anapc10	0	0	0.968106	0	0	0.996746	0	0	0	0	0.910291	0	0	0	0	0	0	0.966111	0	0.929015	0	0	0	0	0	0	0.996746	0	0	0	0	0	0.966111	0.929015	0	0	0.332249	0	0.322037	0.309672
Q91W96	Anapc4	0	0	0	0	0	0	0	0	0	0	0	0	0	0	0	0	0	0	0.923015	0	0	0	0	0	0	0	0	0	0	0	0	0	0	0	0	0	0	0	0	0
D3YU58	Anapc7	0	0	0	0	0	0	0	0	0	0	0	0	0	0	2.01802	0	0.974499	0	0	0	0	0	1.09969	1.10323	0	0	0	0	0	0	0	0	0	0	0	1.10323	0	0	0	0.367743
Q02357-7	Ank1	3.71721	3.77451	4.84053	2.90472	8.00316	7.97397	2.05665	2.06588	1.94812	1.95283	1.82058	2.73798	1.9806	4.95171	7.06306	7.03099	3.898	2.89833	2.76905	2.78705	2.55056	1.27752	6.59813	1.10323	3.77451	2.90472	7.97397	2.06588	1.95283	2.73798	4.95171	7.03099	2.89833	2.78705	1.27752	1.10323	4.8844	2.25223	4.96034	1.7226
S4R2R5	Ank2	15.7981	19.8162	17.4259	20.3331	14.0055	13.9545	17.4815	23.7576	15.5849	13.6698	32.7705	35.5937	11.8836	19.8068	15.1351	18.0797	24.3625	23.1867	19.3833	16.7223	7.65169	3.83255	14.2959	13.2387	19.8162	20.3331	13.9545	23.7576	13.6698	35.5937	19.8068	18.0797	23.1867	16.7223	3.83255	13.2387	18.0346	24.3404	20.3577	11.2645
G5E8K5	Ank3	1.8586	0.943628	1.93621	1.93648	3.00118	1.99349	3.08497	3.09881	3.89623	1.95283	7.28233	10.9519	4.95149	0	0	1.00443	6.82149	5.79667	4.61508	3.71606	1.27528	0	0	3.30968	0.943628	1.93648	1.99349	3.09881	1.95283	10.9519	0	1.00443	5.79667	3.71606	0	3.30968	1.62453	5.33452	2.26703	2.34192
Q3TPE9	Ankmy2	0	0	0	0	2.00079	0.996746	1.02832	1.03294	0	0	0.910291	0.91266	0	0.990341	0	0	0	0	0.923015	0.929015	0	0	1.09969	0	0	0	0.996746	1.03294	0	0.91266	0.990341	0	0	0.929015	0	0	0.332249	0.648533	0.330114	0.309672
Q9CR42	Ankrd1	5.57581	5.66177	1.93621	3.87296	1.00039	2.99024	1.02832	2.06588	0	0	2.73087	2.73798	8.91268	9.90341	5.04504	9.03984	2.9235	2.89833	5.53809	5.57409	1.27528	2.55503	3.29906	5.51614	5.66177	3.87296	2.99024	2.06588	0	2.73798	9.90341	9.03984	2.89833	5.57409	2.55503	5.51614	4.17499	1.60129	7.28053	4.54842
A0A0A6YW48	Ankrd23	0	0	0	0	0	0	0	0	0	0	0	0	0	0.990341	0	0	0.974499	0	0	0.929015	0	0	0	0	0	0	0	0	0	0	0.990341	0	0	0.929015	0	0	0	0	0.330114	0.309672
J3QK13	Ankrd44	0	0	0	0	1.00039	0	0	0	0	0	0	0	0	0	0	0	0	0	0	0	0	0	0	0	0	0	0	0	0	0	0	0	0	0	0	0	0	0	0	0
A0A3B2W7H4	Anks1	0	0	0	0.968241	0	0	0	0	0	0	0.910291	0	0	0	0	0	0	0	0	0	0	0	0	0	0	0.968241	0	0	0	0	0	0	0	0	0	0	0.322747	0	0	0
D3YYE1	Anp32a	17.6567	16.9853	19.3621	18.3966	21.0083	14.9512	22.6231	18.5929	19.4812	19.5283	14.5647	10.0393	17.8254	19.8068	17.1532	19.0841	13.643	15.4578	21.2293	23.2254	35.7079	30.6604	21.9938	25.3742	16.9853	18.3966	14.9512	18.5929	19.5283	10.0393	19.8068	19.0841	15.4578	23.2254	30.6604	25.3742	16.7777	16.0535	18.1162	26.42
Q9EST5	Anp32b	4.64651	7.54903	8.71296	9.68241	12.0047	11.961	8.22659	4.13175	7.79247	7.81131	5.46175	3.65064	5.94179	5.94205	10.0901	6.02656	12.6685	5.79667	5.53809	11.1482	15.3034	15.3302	8.7975	14.342	7.54903	9.68241	11.961	4.13175	7.81131	3.65064	5.94205	6.02656	5.79667	11.1482	15.3302	14.342	9.7308	5.1979	5.92176	13.6068
P97822	Anp32e	0.929301	0.943628	0.968106	2.90472	2.00079	0.996746	1.02832	0	0.974058	0	0	2.73798	2.97089	2.97102	1.00901	1.00443	1.949	1.93222	3.69206	2.78705	5.10113	6.38758	2.19938	3.30968	0.943628	2.90472	0.996746	0	0	2.73798	2.97102	1.00443	1.93222	2.78705	6.38758	3.30968	1.61503	0.91266	1.96922	4.16144
P97449	Anpep	0	1.88726	2.90432	1.93648	2.00079	0.996746	0	0	0.974058	0.976413	0	0.91266	0.990298	1.98068	1.00901	0	0.974499	0.966111	2.76905	2.78705	6.37641	8.94261	7.69781	7.7226	1.88726	1.93648	0.996746	0	0.976413	0.91266	1.98068	0	0.966111	2.78705	8.94261	7.7226	1.60683	0.629691	0.982265	6.48408
P10107	Anxa1	3.71721	6.6054	6.77675	6.77769	10.0039	6.97723	2.05665	1.03294	9.74058	5.85848	4.55145	4.5633	7.92238	7.92273	7.06306	11.0487	9.74499	8.695	11.9992	12.0772	12.7528	17.8852	13.1963	16.5484	6.6054	6.77769	6.97723	1.03294	5.85848	4.5633	7.92273	11.0487	8.695	12.0772	17.8852	16.5484	6.78677	3.81824	9.22214	15.5036
P97384	Anxa11	17.6567	15.0981	29.0432	21.3013	20.0079	18.9382	21.5948	23.7576	25.3255	26.3632	11.8338	15.5152	20.7963	12.8744	20.1802	13.0575	16.5665	19.3222	19.3833	24.1544	33.1573	35.7704	29.6916	37.5098	15.0981	21.3013	18.9382	23.7576	26.3632	15.5152	12.8744	13.0575	19.3222	24.1544	35.7704	37.5098	18.4458	21.8787	15.0847	32.4782
P07356	Anxa2	49.253	43.4069	65.8312	56.158	45.0178	48.8406	40.1046	34.087	51.6251	50.7735	59.1689	52.0216	58.4276	58.4301	60.5405	58.2568	53.5975	61.8311	61.842	61.315	72.6911	74.0959	72.5794	75.0195	43.4069	56.158	48.8406	34.087	50.7735	52.0216	58.4301	58.2568	61.8311	61.315	74.0959	75.0195	49.4685	45.6274	59.506	70.1435
O35639	Anxa3	14.8688	12.2672	24.2027	17.4283	15.0059	10.9642	10.2832	11.3623	11.6887	15.6226	15.4749	13.6899	15.8448	14.8551	14.1261	15.0664	13.643	16.4239	15.6913	13.9352	11.4775	21.7178	16.4953	17.6517	12.2672	17.4283	10.9642	11.3623	15.6226	13.6899	14.8551	15.0664	16.4239	13.9352	21.7178	17.6517	13.5532	13.5583	15.4485	17.7682
P97429	Anxa4	10.2223	8.49266	10.6492	8.71417	11.0043	10.9642	6.16994	9.29644	9.74058	6.83489	13.6544	10.0393	19.806	18.8165	15.1351	15.0664	12.6685	12.5594	10.1532	11.1482	16.5787	17.8852	18.6947	19.8581	8.49266	8.71417	10.9642	9.29644	6.83489	10.0393	18.8165	15.0664	12.5594	11.1482	17.8852	19.8581	9.39035	8.72353	15.4808	16.2972
P48036	Anxa5	59.4753	65.1104	78.4166	78.4275	79.0312	70.769	68.8977	68.1739	77.9247	68.3489	71.0027	62.9736	78.2335	69.3239	74.6667	84.3719	70.1639	62.7972	69.2261	75.2502	113.5	118.809	105.57	90.4647	65.1104	78.4275	70.769	68.1739	68.3489	62.9736	69.3239	84.3719	62.7972	75.2502	118.809	90.4647	71.4356	66.4988	72.1643	94.8413
P14824	Anxa6	115.233	121.728	145.216	144.268	112.044	102.665	131.625	130.15	150.979	136.698	114.697	121.384	135.671	130.725	139.243	131.58	135.455	127.527	131.991	128.204	163.236	175.02	161.654	166.587	121.728	144.268	102.665	130.15	136.698	121.384	130.725	131.58	127.527	128.204	175.02	166.587	122.887	129.411	129.944	156.604
Q07076	Anxa7	17.6567	21.7035	21.2983	16.4601	14.0055	18.9382	13.3682	12.3953	16.559	18.5519	14.5647	17.3405	16.8351	22.7779	25.2252	28.124	26.3115	25.1189	19.3833	24.1544	33.1573	38.3255	26.3925	28.6839	21.7035	16.4601	18.9382	12.3953	18.5519	17.3405	22.7779	28.124	25.1189	24.1544	38.3255	28.6839	19.0339	16.0959	25.3402	30.3879
O70423	Aoc3	0	0	0	0	0	0	0	0	0	0	0	0	0	0	0	0	0	0	0	0	0	0	0	1.10323	0	0	0	0	0	0	0	0	0	0	0	1.10323	0	0	0	0.367743
Q5SGK3	Aox2	0	0	0	0	0	0	0	0	0	0.976413	0	0	0	0	0	0	0	0	0	0	0	0	0	0	0	0	0	0	0.976413	0	0	0	0	0	0	0	0	0.325471	0	0
Q5SVG5	Ap1b1	14.8688	17.9289	20.3302	18.3966	19.0075	17.9414	17.4815	18.5929	17.5331	20.5047	20.9367	23.7292	20.7963	23.7682	19.1712	18.0797	17.541	21.2544	23.9984	27.8705	2.55056	2.55503	18.6947	15.4452	17.9289	18.3966	17.9414	18.5929	20.5047	23.7292	23.7682	18.0797	21.2544	27.8705	2.55503	15.4452	18.089	20.9422	21.0341	15.2902
Q8CBB7	Ap1g1	0	0.943628	0	0	0	1.99349	0	0	0	0	0.910291	0.91266	0.990298	0.990341	0	0	1.949	0.966111	1.84603	2.78705	0	0	1.09969	0	0.943628	0	1.99349	0	0	0.91266	0.990341	0	0.966111	2.78705	0	0	0.97904	0.30422	0.652151	0.929015
P35585	Ap1m1	0.929301	4.71814	2.90432	2.90472	0	1.99349	3.08497	2.06588	1.94812	0	0	0	0	0	2.01802	1.00443	1.949	0.966111	0	1.85803	1.27528	0	2.19938	1.10323	4.71814	2.90472	1.99349	2.06588	0	0	0	1.00443	0.966111	1.85803	0	1.10323	3.20545	0.688625	0.656846	0.987086
Q9WVP1	Ap1m2	0.929301	3.77451	0.968106	2.90472	0	1.99349	3.08497	2.06588	0	0	0	0	0	0	2.01802	1.00443	1.949	0.966111	0	1.85803	0	0	2.19938	1.10323	3.77451	2.90472	1.99349	2.06588	0	0	0	1.00443	0.966111	1.85803	0	1.10323	2.89091	0.688625	0.656846	0.987086
P17426	Ap2a1	13.9395	14.1544	15.4897	16.4601	7.00276	5.98048	5.14162	7.23057	9.74058	11.717	9.10291	8.21394	3.96119	5.94205	9.08108	15.0664	2.9235	7.72889	13.8452	11.1482	1.27528	3.83255	5.49844	3.30968	14.1544	16.4601	5.98048	7.23057	11.717	8.21394	5.94205	15.0664	7.72889	11.1482	3.83255	3.30968	12.1983	9.05382	9.57911	6.0968
P17427	Ap2a2	14.8688	15.0981	8.71296	14.5236	7.00276	4.98373	5.14162	5.16469	11.6887	13.6698	17.2955	9.1266	10.8933	12.8744	11.0991	16.0708	9.74499	8.695	16.6143	13.9352	1.27528	1.27752	5.49844	1.10323	15.0981	14.5236	4.98373	5.16469	13.6698	9.1266	12.8744	16.0708	8.695	13.9352	1.27752	1.10323	11.5351	9.32036	12.5468	5.43866
H3BIY9	Ap2b1	8.36371	16.9853	22.2664	18.3966	15.0059	14.9512	14.3965	17.5599	15.5849	15.6226	20.0264	19.1659	18.8157	17.8261	21.1892	23.1018	13.643	18.3561	22.1524	27.8705	1.27528	2.55503	18.6947	14.342	16.9853	18.3966	14.9512	17.5599	15.6226	19.1659	17.8261	23.1018	18.3561	27.8705	2.55503	14.342	16.7777	17.4495	19.7614	14.9225
P84091	Ap2m1	7.43441	9.43628	15.4897	9.68241	7.00276	5.98048	5.14162	9.29644	9.74058	6.83489	8.19262	10.0393	9.90298	6.93239	8.07207	10.0443	7.79599	6.76278	8.30714	4.64508	3.82585	1.27752	5.49844	4.41291	9.43628	9.68241	5.98048	9.29644	6.83489	10.0393	6.93239	10.0443	6.76278	4.64508	1.27752	4.41291	8.36639	8.72353	7.91315	3.44517
P62743	Ap2s1	1.8586	2.83089	2.90432	3.87296	2.00079	2.99024	2.05665	2.06588	4.87029	3.90565	3.64116	2.73798	1.9806	1.98068	5.04504	3.01328	4.8725	2.89833	2.76905	1.85803	1.27528	1.27752	1.09969	3.30968	2.83089	3.87296	2.99024	2.06588	3.90565	2.73798	1.98068	3.01328	2.89833	1.85803	1.27752	3.30968	3.23136	2.90317	2.63077	2.14841
Q9Z1T1	Ap3b1	0.929301	1.88726	0.968106	0.968241	0	0	0	0	0.974058	0	0.910291	0	0	0.990341	0	1.00443	0	0	0	0	0	0	0	0	1.88726	0.968241	0	0	0	0	0.990341	1.00443	0	0	0	0	0.951833	0	0.664923	0
A0A571BEW4	Ap3b2	1.8586	1.88726	0.968106	1.93648	1.00039	1.99349	1.02832	2.06588	2.92218	1.95283	0	1.82532	0.990298	1.98068	1.00901	1.00443	1.949	0	0	0.929015	1.27528	1.27752	1.09969	1.10323	1.88726	1.93648	1.99349	2.06588	1.95283	1.82532	1.98068	1.00443	0	0.929015	1.27752	1.10323	1.93908	1.94801	0.995036	1.10325
Q8BSZ2	Ap3s2	0	0	0	0	0	0	0	1.03294	0	0	0	0.91266	0	0	0	0	0	0	0	0.929015	0	0	0	0	0	0	0	1.03294	0	0.91266	0	0	0	0.929015	0	0	0	0.648533	0	0.309672
P12246	Apcs	0.929301	3.77451	0	0	0	0	0	0	0	0	0	0	0	0	0	0	0	0	0	0	0	0	0	0	3.77451	0	0	0	0	0	0	0	0	0	0	0	1.25817	0	0	0
A0A0R4J107	Apeh	5.57581	6.6054	5.80864	5.80945	9.00355	7.97397	4.11329	3.09881	8.76653	9.76413	4.55145	0.91266	3.96119	0.990341	6.05405	6.02656	5.847	5.79667	6.46111	4.64508	7.65169	10.2201	9.89719	11.0323	6.6054	5.80945	7.97397	3.09881	9.76413	0.91266	0.990341	6.02656	5.79667	4.64508	10.2201	11.0323	6.79627	4.59187	4.27119	8.63249
P28352	Apex1	1.8586	0.943628	1.93621	0.968241	0	0	0	0	0.974058	0	0	0	0	0	0	2.00885	0	0	0	0	1.27528	0	0	1.10323	0.943628	0.968241	0	0	0	0	0	2.00885	0	0	0	1.10323	0.63729	0	0.669618	0.367743
Q9WVQ5	Apip	5.57581	12.2672	9.68106	10.6507	13.0051	9.96746	10.2832	14.4611	8.76653	12.6934	10.9235	7.30128	8.91268	12.8744	7.06306	10.0443	11.694	11.5933	12.9222	6.50311	8.92698	12.7752	10.9969	6.61937	12.2672	10.6507	9.96746	14.4611	12.6934	7.30128	12.8744	10.0443	11.5933	6.50311	12.7752	6.61937	10.9618	11.4853	11.504	8.63254
Q9D7N9	Apmap	4.64651	4.71814	3.87243	2.90472	0	0.996746	1.02832	1.03294	2.92218	2.92924	0	0	2.97089	2.97102	1.00901	1.00443	3.898	2.89833	2.76905	1.85803	1.27528	2.55503	2.19938	2.20646	4.71814	2.90472	0.996746	1.03294	2.92924	0	2.97102	1.00443	2.89833	1.85803	2.55503	2.20646	2.8732	1.32073	2.29126	2.20651
Q00623	Apoa1	64.1218	63.2231	63.895	68.7451	114.045	108.645	68.8977	77.4703	74.0284	83.9716	50.9763	51.109	84.1753	96.0631	87.7838	80.3541	103.297	98.5433	69.2261	65.0311	126.253	116.254	113.268	112.529	63.2231	68.7451	108.645	77.4703	83.9716	51.109	96.0631	80.3541	98.5433	65.0311	116.254	112.529	80.2045	70.8503	91.6535	97.9381
P09813	Apoa2	15.7981	14.1544	13.5535	10.6507	19.0075	20.9317	12.3399	13.4282	8.76653	12.6934	9.10291	3.65064	11.8836	12.8744	10.0901	9.03984	11.694	10.6272	6.46111	9.29015	15.3034	11.4976	15.3956	15.4452	14.1544	10.6507	20.9317	13.4282	12.6934	3.65064	12.8744	9.03984	10.6272	9.29015	11.4976	15.4452	15.2456	9.92407	10.8472	12.0777
P06728	Apoa4	28.8083	24.5343	20.3302	24.206	32.0126	29.9024	12.3399	12.3953	22.4033	22.4575	9.10291	10.9519	17.8254	19.8068	23.2072	15.0664	15.592	15.4578	12.9222	12.0772	17.854	26.8278	24.1931	24.271	24.5343	24.206	29.9024	12.3953	22.4575	10.9519	19.8068	15.0664	15.4578	12.0772	26.8278	24.271	26.2143	15.2682	16.777	21.0587
E9Q1Y3	Apob	0.929301	0.943628	0	0	0	0	0	0	0	0	0	0.91266	0	0	0	0	0	0	0	0	0	0	0	0	0.943628	0	0	0	0	0.91266	0	0	0	0	0	0	0.314543	0.30422	0	0
Q9WV35	Apobec2	26.9497	29.2525	20.3302	22.2695	17.0067	16.9447	20.5665	26.8564	26.2996	28.316	18.2058	20.0785	21.7866	20.7972	25.2252	23.1018	23.388	23.1867	22.1524	20.4383	28.0562	25.5503	30.7913	26.4775	29.2525	22.2695	16.9447	26.8564	28.316	20.0785	20.7972	23.1018	23.1867	20.4383	25.5503	26.4775	22.8222	25.0836	22.3619	24.1554
P34928	Apoc1	4.64651	3.77451	4.84053	4.84121	10.0039	7.97397	7.19826	5.16469	3.89623	2.92924	2.73087	1.82532	3.96119	4.95171	2.01802	3.01328	4.8725	4.83056	2.76905	7.43212	3.82585	2.55503	4.39875	6.61937	3.77451	4.84121	7.97397	5.16469	2.92924	1.82532	4.95171	3.01328	4.83056	7.43212	2.55503	6.61937	5.5299	3.30642	4.26518	5.53551
E9QP56	Apoc3	0	0	0	0	3.00118	0.996746	0	0	0.974058	0.976413	0	0	0	0	1.00901	0	0	0	0	0	0	0	2.19938	0	0	0	0.996746	0	0.976413	0	0	0	0	0	0	0	0.332249	0.325471	0	0
P08226	Apoe	7.43441	6.6054	5.80864	7.74593	8.00316	7.97397	7.19826	6.19763	6.81841	13.6698	2.73087	4.5633	9.90298	9.90341	8.07207	9.03984	7.79599	7.72889	5.53809	8.36114	10.2023	15.3302	8.7975	12.1355	6.6054	7.74593	7.97397	6.19763	13.6698	4.5633	9.90341	9.03984	7.72889	8.36114	15.3302	12.1355	7.44177	8.14357	8.89071	11.9423
A0A0R4J0M4	Apof	2.7879	4.71814	5.80864	1.93648	5.00197	6.97723	1.02832	5.16469	1.94812	3.90565	6.37204	18.2532	5.94179	0.990341	4.03604	4.01771	0.974499	0	1.84603	0.929015	8.92698	3.83255	1.09969	1.10323	4.71814	1.93648	6.97723	5.16469	3.90565	18.2532	0.990341	4.01771	0	0.929015	3.83255	1.10323	4.54395	9.10785	1.66935	1.95493
Q01339	Apoh	10.2223	10.3799	11.6173	9.68241	20.0079	28.9056	11.3116	9.29644	15.5849	15.6226	10.9235	14.6026	12.8739	15.8455	17.1532	13.0575	20.4645	16.4239	14.7682	14.8642	14.0281	16.6077	25.2928	22.0646	10.3799	9.68241	28.9056	9.29644	15.6226	14.6026	15.8455	13.0575	16.4239	14.8642	16.6077	22.0646	16.3227	13.1739	15.109	17.8455
Q9Z1R3	Apom	0	0	0	0	0	0	0	0	0	0	0	0.91266	0.990298	0	1.00901	1.00443	0	0	0	0	0	0	1.09969	1.10323	0	0	0	0	0	0.91266	0	1.00443	0	0	0	1.10323	0	0.30422	0.334809	0.367743
Q9DCZ4	Apoo	17.6567	24.5343	26.1389	26.1425	25.0099	27.9089	25.7081	25.8234	28.2477	32.2216	20.9367	20.0785	21.7866	23.7682	23.2072	30.1328	21.439	22.2206	23.9984	23.2254	44.6349	43.4355	30.7913	34.2001	24.5343	26.1425	27.9089	25.8234	32.2216	20.0785	23.7682	30.1328	22.2206	23.2254	43.4355	34.2001	26.1952	26.0412	25.3739	33.6203
Q78IK4	Apool	58.546	58.505	55.1821	56.158	67.0265	68.7755	60.6711	57.8445	66.236	60.5376	51.8866	57.4976	54.4664	52.4881	63.5676	60.2656	68.2149	57.0006	56.3039	56.6699	89.2698	97.0912	64.8816	63.9872	58.505	56.158	68.7755	57.8445	60.5376	57.4976	52.4881	60.2656	57.0006	56.6699	97.0912	63.9872	61.1462	58.6266	56.5848	72.5828
A0A2I3BR03	App	0	0	0	0	1.00039	0	1.02832	0	0	0	0.910291	0.91266	0	0	0	0	0	0.966111	0	0	0	0	0	0	0	0	0	0	0	0.91266	0	0	0.966111	0	0	0	0	0.30422	0.322037	0
Q8K3H0	Appl1	0.929301	0	0.968106	0.968241	0	0	0	1.03294	0	0.976413	0	0	0.990298	0.990341	1.00901	1.00443	0	0	0.923015	0	0	0	0	0	0	0.968241	0	1.03294	0.976413	0	0.990341	1.00443	0	0	0	0	0.322747	0.669784	0.664923	0
P08030	Aprt	2.7879	2.83089	0.968106	3.87296	1.00039	1.99349	1.02832	2.06588	1.94812	2.92924	0	1.82532	0.990298	0.990341	3.02703	3.01328	2.9235	0.966111	3.69206	1.85803	2.55056	1.27752	3.29906	2.20646	2.83089	3.87296	1.99349	2.06588	2.92924	1.82532	0.990341	3.01328	0.966111	1.85803	1.27752	2.20646	2.89911	2.27348	1.65658	1.78067
Q02013	Aqp1	12.0809	20.7598	16.4578	21.3013	18.0071	15.9479	13.3682	15.4941	19.4812	21.4811	11.8338	11.8646	13.8642	8.91307	18.1622	16.0708	17.541	17.39	13.8452	13.9352	34.4326	28.1053	28.5919	30.8904	20.7598	21.3013	15.9479	15.4941	21.4811	11.8646	8.91307	16.0708	17.39	13.9352	28.1053	30.8904	19.3364	16.2799	14.1246	24.3103
E9QP44	Arap2	0	0	0	0	0	0	0	0	0	0	0	0	0	0	0	0	0.974499	0.966111	0	0	0	0	0	0	0	0	0	0	0	0	0	0	0.966111	0	0	0	0	0	0.322037	0
Q5XJY5	Arcn1	3.71721	3.77451	3.87243	1.93648	2.00079	4.98373	1.02832	0	0.974058	1.95283	1.82058	0	0.990298	0	0	2.00885	2.9235	1.93222	2.76905	1.85803	0	0	3.29906	3.30968	3.77451	1.93648	4.98373	0	1.95283	0	0	2.00885	1.93222	1.85803	0	3.30968	3.56491	0.650942	1.31369	1.72257
P61205	Arf3	31.5962	23.5907	22.2664	29.0472	30.0118	25.9154	18.5098	22.7246	25.3255	28.316	21.847	24.6418	21.7866	19.8068	28.2522	19.0841	27.286	28.9833	23.9984	26.0124	38.2585	35.7704	23.0934	25.3742	23.5907	29.0472	25.9154	22.7246	28.316	24.6418	19.8068	19.0841	28.9833	26.0124	35.7704	25.3742	26.1845	25.2275	22.6248	29.0524
P61750	Arf4	16.7274	14.1544	16.4578	17.4283	17.0067	17.9414	12.3399	16.527	16.559	16.599	16.3852	12.7772	16.8351	15.8455	17.1532	12.0531	14.6175	15.4578	18.4603	16.7223	16.5787	15.3302	10.9969	12.1355	14.1544	17.4283	17.9414	16.527	16.599	12.7772	15.8455	12.0531	15.4578	16.7223	15.3302	12.1355	16.5081	15.3011	14.4521	14.7293
P84084	Arf5	21.3739	16.0417	20.3302	19.3648	20.0079	17.9414	15.4249	15.4941	18.5071	19.5283	16.3852	17.3405	19.806	16.8358	19.1712	15.0664	15.592	18.3561	19.3833	18.5803	20.4045	17.8852	12.0966	13.2387	16.0417	19.3648	17.9414	15.4941	19.5283	17.3405	16.8358	15.0664	18.3561	18.5803	17.8852	13.2387	17.7826	17.4543	16.7528	16.5681
P62331	Arf6	0.929301	0	0.968106	0	0	0	0	0	0.974058	0	0	1.82532	0.990298	1.98068	1.00901	1.00443	0	0.966111	0.923015	0	0	0	0	0	0	0	0	0	0	1.82532	1.98068	1.00443	0.966111	0	0	0	0	0.60844	1.31707	0
A0A0R4J0T8	Arfgap3	0	0	0	0.968241	0	0	0	0	0	0	0	0	0	0	0	0	0	0	0	0.929015	0	0	0	0	0	0.968241	0	0	0	0	0	0	0	0.929015	0	0	0.322747	0	0	0.309672
Q3UL36	Arglu1	0	0	0	0	0	0.996746	0	0	0	0	0	0	0	0	0	0	0	0	0.923015	0	0	0	1.09969	0	0	0	0.996746	0	0	0	0	0	0	0	0	0	0.332249	0	0	0
Q5FWK3	Arhgap1	1.8586	1.88726	0.968106	0	0	0	1.02832	0	0	0	0	0.91266	0	0.990341	2.01802	1.00443	0	0	0	0	0	0	2.19938	1.10323	1.88726	0	0	0	0	0.91266	0.990341	1.00443	0	0	0	1.10323	0.629086	0.30422	0.664923	0.367743
Q640N3	Arhgap30	0	0	0	0	0	0	0	0	0	0	0	0	0.990298	0	0	0	0	0	0	0.929015	0	0	0	0	0	0	0	0	0	0	0	0	0	0.929015	0	0	0	0	0	0.309672
A6X8Z5	Arhgap31	11.1516	15.0981	7.74485	12.5871	12.0047	13.9545	7.19826	8.2635	18.5071	14.6462	6.37204	5.47596	8.91268	7.92273	8.07207	7.03099	7.79599	8.695	9.23015	13.0062	2.55056	3.83255	3.29906	2.20646	15.0981	12.5871	13.9545	8.2635	14.6462	5.47596	7.92273	7.03099	8.695	13.0062	3.83255	2.20646	13.8799	9.46189	7.88291	6.34841
G3X932	Arhgap39	0.929301	0.943628	0.968106	0	0	0	0	0	0	0	0	0.91266	0	0	0	0	0	0	0	0	0	0	0	0	0.943628	0	0	0	0	0.91266	0	0	0	0	0	0	0.314543	0.30422	0	0
Q99PT1	Arhgdia	22.3032	21.7035	22.2664	21.3013	16.0063	21.9284	22.6231	23.7576	22.4033	26.3632	21.847	22.8165	30.6992	36.6426	27.2432	29.1284	23.388	20.2883	24.9214	25.0834	35.7079	31.9379	32.9906	30.8904	21.7035	21.3013	21.9284	23.7576	26.3632	22.8165	36.6426	29.1284	20.2883	25.0834	31.9379	30.8904	21.6444	24.3124	28.6864	29.3039
Q61599	Arhgdib	0.929301	0.943628	3.87243	1.93648	0	1.99349	1.02832	1.03294	0.974058	0.976413	0.910291	1.82532	2.97089	2.97102	4.03604	4.01771	1.949	0.966111	1.84603	3.71606	2.55056	3.83255	3.29906	2.20646	0.943628	1.93648	1.99349	1.03294	0.976413	1.82532	2.97102	4.01771	0.966111	3.71606	3.83255	2.20646	1.62453	1.27822	2.65161	3.25169
Q68FM7	Arhgef11	0.929301	0	0	0	0	0	0	0	0	0	0	0	0.990298	0	0	0	0	0	0	0	0	0	0	0	0	0	0	0	0	0	0	0	0	0	0	0	0	0	0	0
F6S324	Arhgef39	0	0	0	0	0	0	0	0	0	0	0	0	0	0	0	0	0	0	0	0.929015	0	0	0	0	0	0	0	0	0	0	0	0	0	0.929015	0	0	0	0	0	0.309672
Q8K4I3	Arhgef6	1.8586	0	1.93621	1.93648	2.00079	0.996746	2.05665	3.09881	0	0.976413	0.910291	0.91266	1.9806	0.990341	2.01802	1.00443	1.949	0	3.69206	3.71606	1.27528	1.27752	1.09969	1.10323	0	1.93648	0.996746	3.09881	0.976413	0.91266	0.990341	1.00443	0	3.71606	1.27752	1.10323	0.977743	1.66263	0.664923	2.03227
Q9Z1N7	Arid3b	1.8586	1.88726	2.90432	1.93648	0	0	1.02832	1.03294	0.974058	1.95283	0.910291	0	0	0	0	2.00885	0	0	0	0	1.27528	0	0	2.20646	1.88726	1.93648	0	1.03294	1.95283	0	0	2.00885	0	0	0	2.20646	1.27458	0.995255	0.669618	0.735485
P61211	Arl1	1.8586	0.943628	1.93621	1.93648	2.00079	0.996746	0	0	0.974058	1.95283	0.910291	1.82532	0.990298	1.98068	2.01802	1.00443	1.949	0.966111	0.923015	0.929015	1.27528	0	1.09969	2.20646	0.943628	1.93648	0.996746	0	1.95283	1.82532	1.98068	1.00443	0.966111	0.929015	0	2.20646	1.29229	1.25938	1.31707	1.04516
A0A286YE84	Arl15	0.929301	0.943628	0	0	0	0	0	0	0.974058	0	0.910291	0	0	0	0	0	0	0	0	0	0	0	0	0	0.943628	0	0	0	0	0	0	0	0	0	0	0	0.314543	0	0	0
Q9D0J4	Arl2	0	0.943628	0	0	0	0	0	0	0	0	0	0.91266	0	0	0	0	0	0	0	0	0	0	0	0	0.943628	0	0	0	0	0.91266	0	0	0	0	0	0	0.314543	0.30422	0	0
Q9WUL7	Arl3	0	0.943628	0.968106	0.968241	0	0	0	0	0	0	0	0	1.9806	0.990341	0	0	0	0	1.84603	0	0	0	0	0	0.943628	0.968241	0	0	0	0	0.990341	0	0	0	0	0	0.63729	0	0.330114	0
Q8R5J9	Arl6ip5	11.1516	7.54903	4.84053	4.84121	1.00039	1.99349	2.05665	1.03294	6.81841	9.76413	5.46175	1.82532	3.96119	2.97102	4.03604	5.02213	1.949	0.966111	1.84603	4.64508	3.82585	3.83255	2.19938	3.30968	7.54903	4.84121	1.99349	1.03294	9.76413	1.82532	2.97102	5.02213	0.966111	4.64508	3.83255	3.30968	4.79458	4.20746	2.98642	3.9291
Q9CQW2	Arl8b	9.29301	9.43628	6.77675	8.71417	5.00197	4.98373	6.16994	9.29644	4.87029	7.81131	7.28233	7.30128	7.92238	9.90341	10.0901	6.02656	5.847	7.72889	6.46111	10.2192	5.10113	3.83255	6.59813	5.51614	9.43628	8.71417	4.98373	9.29644	7.81131	7.30128	9.90341	6.02656	7.72889	10.2192	3.83255	5.51614	7.7114	8.13634	7.88629	6.52262
Q9D7A8	Armc1	8.36371	4.71814	3.87243	6.77769	8.00316	8.97072	2.05665	5.16469	7.79247	6.83489	4.55145	7.30128	6.93209	4.95171	4.03604	4.01771	2.9235	5.79667	4.61508	2.78705	3.82585	2.55503	4.39875	2.20646	4.71814	6.77769	8.97072	5.16469	6.83489	7.30128	4.95171	4.01771	5.79667	2.78705	2.55503	2.20646	6.82218	6.43362	4.92203	2.51618
D3Z5T2	Armc10	0.929301	0	0.968106	0	0	0	1.02832	1.03294	0	0	0.910291	0	0	0	0	0	0	0	0	0	0	0	0	0	0	0	0	1.03294	0	0	0	0	0	0	0	0	0	0.344313	0	0
E9PWM3	Armcx4	0	0	1.93621	1.93648	0	0	1.02832	1.03294	0	0	0	0	2.97089	0.990341	0	0	0	0	0.923015	0	0	1.27752	1.09969	1.10323	0	1.93648	0	1.03294	0	0	0.990341	0	0	0	1.27752	1.10323	0.645494	0.344313	0.330114	0.793581
Q9R0Q6	Arpc1a	7.43441	7.54903	3.87243	9.68241	5.00197	1.99349	2.05665	2.06588	5.84435	13.6698	6.37204	4.5633	2.97089	4.95171	10.0901	10.0443	1.949	6.76278	4.61508	6.50311	1.27528	0	4.39875	3.30968	7.54903	9.68241	1.99349	2.06588	13.6698	4.5633	4.95171	10.0443	6.76278	6.50311	0	3.30968	6.40831	6.76632	7.25292	3.27093
Q9WV32	Arpc1b	4.64651	5.66177	3.87243	3.87296	4.00158	1.99349	1.02832	3.09881	1.94812	4.88207	5.46175	5.47596	6.93209	6.93239	7.06306	7.03099	4.8725	8.695	7.38412	4.64508	3.82585	1.27752	5.49844	3.30968	5.66177	3.87296	1.99349	3.09881	4.88207	5.47596	6.93239	7.03099	8.695	4.64508	1.27752	3.30968	3.84274	4.48561	7.55279	3.07743
Q9CVB6	Arpc2	13.9395	8.49266	6.77675	17.4283	13.0051	15.9479	10.2832	9.29644	15.5849	12.6934	17.2955	15.5152	8.91268	15.8455	16.1441	9.03984	15.592	15.4578	19.3833	17.6513	5.10113	11.4976	13.1963	13.2387	8.49266	17.4283	15.9479	9.29644	12.6934	15.5152	15.8455	9.03984	15.4578	17.6513	11.4976	13.2387	13.9563	12.5017	13.4477	14.1292
Q9JM76	Arpc3	5.57581	2.83089	5.80864	5.80945	5.00197	4.98373	4.11329	3.09881	6.81841	3.90565	4.55145	4.5633	3.96119	2.97102	6.05405	6.02656	3.898	3.86444	3.69206	3.71606	6.37641	5.11006	4.39875	8.82583	2.83089	5.80945	4.98373	3.09881	3.90565	4.5633	2.97102	6.02656	3.86444	3.71606	5.11006	8.82583	4.54135	3.85592	4.28734	5.88398
P59999	Arpc4	10.2223	8.49266	12.5854	13.5554	10.0039	8.97072	9.25491	9.29644	9.74058	10.7405	9.10291	9.1266	12.8739	10.8938	12.1081	15.0664	13.643	13.5256	11.9992	12.0772	12.7528	14.0527	15.3956	15.4452	8.49266	13.5554	8.97072	9.29644	10.7405	9.1266	10.8938	15.0664	13.5256	12.0772	14.0527	15.4452	10.3396	9.7212	13.1619	13.8584
Q9CPW4	Arpc5	2.7879	2.83089	3.87243	6.77769	2.00079	0.996746	1.02832	3.09881	3.89623	2.92924	1.82058	2.73798	1.9806	1.98068	3.02703	3.01328	5.847	3.86444	5.53809	2.78705	3.82585	5.11006	5.49844	3.30968	2.83089	6.77769	0.996746	3.09881	2.92924	2.73798	1.98068	3.01328	3.86444	2.78705	5.11006	3.30968	3.53511	2.92201	2.9528	3.7356
Q9D898	Arpc5l	1.8586	2.83089	2.90432	3.87296	2.00079	2.99024	3.08497	2.06588	1.94812	1.95283	1.82058	4.5633	2.97089	4.95171	2.01802	3.01328	3.898	4.83056	2.76905	4.64508	3.82585	5.11006	3.29906	4.41291	2.83089	3.87296	2.99024	2.06588	1.95283	4.5633	4.95171	3.01328	4.83056	4.64508	5.11006	4.41291	3.23136	2.86067	4.26518	4.72268
P56212	Arpp19	0	0.943628	0	0.968241	1.00039	0.996746	2.05665	2.06588	1.94812	3.90565	1.82058	1.82532	0.990298	0.990341	0	1.00443	0.974499	2.89833	0.923015	1.85803	1.27528	1.27752	1.09969	1.10323	0.943628	0.968241	0.996746	2.06588	3.90565	1.82532	0.990341	1.00443	2.89833	1.85803	1.27752	1.10323	0.969539	2.59895	1.63103	1.41292
J3QNU6	Arrb1	0	0	0	0.968241	0	0	0	0	0	0	0	0	0	0	1.00901	0	0	0	0.923015	1.85803	0	1.27752	0	1.10323	0	0.968241	0	0	0	0	0	0	0	1.85803	1.27752	1.10323	0.322747	0	0	1.41292
Q9D7F1	Art1	0	1.88726	0	0	0	0	0	0	0	0.976413	0.910291	0	0	0	0	0	0	0	0	0	0	0	0	0	1.88726	0	0	0	0.976413	0	0	0	0	0	0	0	0.629086	0.325471	0	0
Q8R2G4	Art3	18.586	18.8726	20.3302	22.2695	21.0083	27.9089	22.6231	22.7246	31.1699	30.2688	18.2058	18.2532	13.8642	18.8165	13.1171	12.0531	21.439	19.3222	23.0754	17.6513	25.5056	29.3829	17.595	26.4775	18.8726	22.2695	27.9089	22.7246	30.2688	18.2532	18.8165	12.0531	19.3222	17.6513	29.3829	26.4775	23.017	23.7489	16.7306	24.5039
Q91WU5	As3mt	5.57581	4.71814	6.77675	4.84121	4.00158	1.99349	3.08497	3.09881	3.89623	6.83489	10.9235	5.47596	0	1.98068	1.00901	3.01328	0.974499	0.966111	1.84603	0	1.27528	1.27752	0	1.10323	4.71814	4.84121	1.99349	3.09881	6.83489	5.47596	1.98068	3.01328	0.966111	0	1.27752	1.10323	3.85095	5.13656	1.98669	0.793581
Q9WV54	Asah1	1.8586	0	0.968106	0.968241	5.00197	0.996746	3.08497	0	0	1.95283	1.82058	0	1.9806	1.98068	4.03604	3.01328	6.82149	5.79667	5.53809	3.71606	6.37641	5.11006	8.7975	4.41291	0	0.968241	0.996746	0	1.95283	0	1.98068	3.01328	5.79667	3.71606	5.11006	4.41291	0.654996	0.650942	3.59688	4.41301
Q7SIG6	Asap2	0.929301	2.83089	0	0.968241	3.00118	0.996746	3.08497	2.06588	0.974058	0.976413	2.73087	3.65064	1.9806	0.990341	1.00901	3.01328	3.898	3.86444	0	0.929015	2.55056	1.27752	3.29906	2.20646	2.83089	0.968241	0.996746	2.06588	0.976413	3.65064	0.990341	3.01328	3.86444	0.929015	1.27752	2.20646	1.59862	2.23098	2.62269	1.471
A0A087WQE9	Asb1	0	0	0	0	0	0	0	0	0	0	0	0	0	0	0	0	0.974499	0	0	0	0	0	0	0	0	0	0	0	0	0	0	0	0	0	0	0	0	0	0	0
A0A5F8MPK4	Asb14	0.929301	2.83089	0.968106	0	0	0.996746	1.02832	2.06588	0	0.976413	0	0	0	0	0	0	0.974499	0	0	0	1.27528	1.27752	1.09969	1.10323	2.83089	0	0.996746	2.06588	0.976413	0	0	0	0	0	1.27752	1.10323	1.27588	1.0141	0	0.793581
Q8VHS6	Asb15	11.1516	6.6054	11.6173	10.6507	11.0043	13.9545	11.3116	9.29644	5.84435	7.81131	11.8338	9.1266	12.8739	12.8744	7.06306	6.02656	9.74499	10.6272	11.0762	11.1482	12.7528	22.9953	16.4953	18.7549	6.6054	10.6507	13.9545	9.29644	7.81131	9.1266	12.8744	6.02656	10.6272	11.1482	22.9953	18.7549	10.4035	8.74478	9.84274	17.6328
Q8K0L0	Asb2	0	0	0	0	0	0	0	0	0	0	0	0.91266	0	0	0	0	0	0	0	0	0	0	0	0	0	0	0	0	0	0.91266	0	0	0	0	0	0	0	0.30422	0	0
Q91ZU1	Asb6	0	1.88726	0.968106	0	1.00039	0.996746	0	0	0.974058	1.95283	0	0	1.9806	0	0	4.01771	0.974499	0	1.84603	0.929015	0	0	2.19938	2.20646	1.88726	0	0.996746	0	1.95283	0	0	4.01771	0	0.929015	0	2.20646	0.961334	0.650942	1.33924	1.04516
E9PZJ8	Ascc3	0	1.88726	0.968106	0.968241	2.00079	3.98699	1.02832	6.19763	0.974058	0.976413	3.64116	4.5633	3.96119	4.95171	3.02703	2.00885	2.9235	2.89833	3.69206	2.78705	0	1.27752	2.19938	2.20646	1.88726	0.968241	3.98699	6.19763	0.976413	4.5633	4.95171	2.00885	2.89833	2.78705	1.27752	2.20646	2.28083	3.91245	3.2863	2.09034
Q9CR06	Asph	6.50511	5.66177	5.80864	4.84121	7.00276	8.97072	7.19826	7.23057	5.84435	6.83489	4.55145	5.47596	5.94179	7.92273	6.05405	9.03984	6.82149	7.72889	6.46111	7.43212	8.92698	8.94261	6.59813	7.7226	5.66177	4.84121	8.97072	7.23057	6.83489	5.47596	7.92273	9.03984	7.72889	7.43212	8.94261	7.7226	6.49123	6.51381	8.23049	8.03244
Q8CJ27	Aspm	0	0	0	0	0	0	0	0	0	0	0	0	0	0	0	0	0	0.966111	0	0	0	0	0	0	0	0	0	0	0	0	0	0	0.966111	0	0	0	0	0	0.322037	0
Q99MQ4	Aspn	0	0.943628	1.93621	2.90472	2.00079	0	0	1.03294	1.94812	0.976413	0.910291	2.73798	9.90298	7.92273	4.03604	4.01771	6.82149	6.76278	10.1532	7.43212	11.4775	11.4976	13.1963	18.7549	0.943628	2.90472	0	1.03294	0.976413	2.73798	7.92273	4.01771	6.76278	7.43212	11.4976	18.7549	1.28278	1.58244	6.23441	12.5615
Q8C0M9	Asrgl1	12.0809	8.49266	9.68106	10.6507	4.00158	7.97397	8.22659	8.2635	13.6368	12.6934	7.28233	9.1266	7.92238	8.91307	13.1171	11.0487	7.79599	6.76278	9.23015	10.2192	8.92698	11.4976	12.0966	8.82583	8.49266	10.6507	7.97397	8.2635	12.6934	9.1266	8.91307	11.0487	6.76278	10.2192	11.4976	8.82583	9.03909	10.0278	8.90818	10.1809
P16460	Ass1	0.929301	0.943628	0	0.968241	0	0	0	0	0	0.976413	0	0	0	0	1.00901	1.00443	0	0	0	0	1.27528	2.55503	0	0	0.943628	0.968241	0	0	0.976413	0	0	1.00443	0	0	2.55503	0	0.63729	0.325471	0.334809	0.851677
G3UXC9	Asxl2	0	0	0	0.968241	0	0	0	0	0	0	0	0	0	0	0	0	0	0	0	0	0	0	0	0	0	0.968241	0	0	0	0	0	0	0	0	0	0	0.322747	0	0	0
Q9D5T0	Atad1	21.3739	20.7598	22.2664	23.2378	23.0091	24.9187	27.7647	29.9552	24.3515	22.4575	23.6676	24.6418	18.8157	19.8068	16.1441	25.1107	14.6175	23.1867	23.0754	18.5803	14.0281	19.1627	20.8941	19.8581	20.7598	23.2378	24.9187	29.9552	22.4575	24.6418	19.8068	25.1107	23.1867	18.5803	19.1627	19.8581	22.9721	25.6848	22.7014	19.2004
Q925I1	Atad3a	19.5153	20.7598	22.2664	18.3966	15.0059	13.9545	13.3682	19.6258	30.1958	27.3396	23.6676	20.9912	15.8448	11.8841	17.1532	18.0797	15.592	16.4239	15.6913	13.9352	17.854	20.4402	21.9938	19.8581	20.7598	18.3966	13.9545	19.6258	27.3396	20.9912	11.8841	18.0797	16.4239	13.9352	20.4402	19.8581	17.7036	22.6522	15.4626	18.0779
Q9Z2A5	Ate1	0	0	0.968106	0	0	0	0	0	0	0	0	0	0	0	0	0	0	0	0	0	0	0	0	0	0	0	0	0	0	0	0	0	0	0	0	0	0	0	0	0
A0A1Y7VNP1	Atg2b	0	0	0	0	0	0	1.02832	1.03294	0	0	2.73087	0	0	0	0	0	0	0	0.923015	0	0	0	1.09969	0	0	0	0	1.03294	0	0	0	0	0	0	0	0	0	0.344313	0	0
Q9CWJ9	Atic	18.586	21.7035	14.5216	17.4283	33.013	27.9089	14.3965	9.29644	17.5331	23.4339	14.5647	18.2532	23.7672	24.7585	15.1351	18.0797	26.3115	26.085	23.9984	20.4383	35.7079	26.8278	29.6916	30.8904	21.7035	17.4283	27.9089	9.29644	23.4339	18.2532	24.7585	18.0797	26.085	20.4383	26.8278	30.8904	22.3469	16.9945	22.9744	26.0522
E9QND8	Atl2	0.929301	0.943628	0.968106	0.968241	1.00039	0	0	0	0.974058	0.976413	1.82058	1.82532	0	0	1.00901	2.00885	0	0	0.923015	0.929015	0	0	0	0	0.943628	0.968241	0	0	0.976413	1.82532	0	2.00885	0	0.929015	0	0	0.63729	0.933911	0.669618	0.309672
O08997	Atox1	9.29301	9.43628	11.6173	13.5554	9.00355	8.97072	9.25491	10.3294	9.74058	7.81131	5.46175	11.8646	12.8739	11.8841	8.07207	6.02656	6.82149	5.79667	7.38412	12.0772	14.0281	12.7752	10.9969	12.1355	9.43628	13.5554	8.97072	10.3294	7.81131	11.8646	11.8841	6.02656	5.79667	12.0772	12.7752	12.1355	10.6541	10.0018	7.90244	12.3293
B1AWN4	Atp10b	0	0	0	0	2.00079	2.99024	2.05665	3.09881	0	0	0.910291	5.47596	1.9806	0.990341	1.00901	0	3.898	1.93222	3.69206	0.929015	0	1.27752	2.19938	0	0	0	2.99024	3.09881	0	5.47596	0.990341	0	1.93222	0.929015	1.27752	0	0.996746	2.85826	0.974188	0.73551
Q8VDN2	Atp1a1	189.577	187.782	186.845	192.68	180.071	182.405	198.466	186.962	207.474	203.094	185.699	169.755	192.118	184.203	185.658	177.784	191.002	185.493	184.603	184.874	197.669	206.958	207.841	205.2	187.782	192.68	182.405	186.962	203.094	169.755	184.203	177.784	185.493	184.874	206.958	205.2	187.622	186.604	182.493	199.011
D3YYN7	Atp1a2	109.658	117.01	121.981	119.094	85.0336	92.6974	98.7191	99.162	118.835	121.075	100.132	88.528	101.01	78.237	107.964	102.452	102.322	101.442	99.6856	106.837	103.298	98.3687	109.969	112.529	117.01	119.094	92.6974	99.162	121.075	88.528	78.237	102.452	101.442	106.837	98.3687	112.529	109.6	102.922	94.0434	105.912
P14094	Atp1b1	32.5256	34.9142	38.7243	37.7614	32.0126	39.8699	28.7931	40.2846	37.0142	36.1273	37.3219	36.5064	41.5925	40.604	33.2973	31.1372	38.0055	38.6444	40.6127	30.6575	44.6349	42.158	36.2897	36.4065	34.9142	37.7614	39.8699	40.2846	36.1273	36.5064	40.604	31.1372	38.6444	30.6575	42.158	36.4065	37.5152	37.6394	36.7952	36.4073
P97370	Atp1b3	2.7879	0	1.93621	0.968241	2.00079	2.99024	2.05665	2.06588	3.89623	5.85848	6.37204	2.73798	2.97089	2.97102	2.01802	2.00885	5.847	2.89833	2.76905	3.71606	2.55056	2.55503	2.19938	5.51614	0	0.968241	2.99024	2.06588	5.85848	2.73798	2.97102	2.00885	2.89833	3.71606	2.55503	5.51614	1.31949	3.55411	2.62607	3.92908
Q8R429	Atp2a1	226.75	218.922	204.27	188.807	236.093	223.271	195.381	198.324	226.956	218.717	245.779	233.641	192.118	199.059	181.622	179.792	213.415	211.578	186.449	194.164	210.422	206.958	211.14	210.717	218.922	188.807	223.271	198.324	218.717	233.641	199.059	179.792	211.578	194.164	206.958	210.717	210.333	216.894	196.81	203.946
O55143-2	Atp2a2	734.148	713.383	697.037	698.102	793.313	764.505	674.58	680.706	748.077	771.367	856.584	876.154	673.403	683.336	676.036	654.886	748.415	749.702	694.107	687.471	580.253	576.16	678.507	663.04	713.383	698.102	764.505	680.706	771.367	876.154	683.336	654.886	749.702	687.471	576.16	663.04	725.33	776.076	695.975	642.224
E9Q559	Atp2a3	109.658	97.1937	105.524	92.9512	90.0355	91.7007	103.861	91.9315	107.146	103.5	87.3879	88.528	97.0492	91.1114	90.8108	93.4117	91.6029	81.1533	86.7634	85.4694	107.124	97.0912	97.8722	97.0841	97.1937	92.9512	91.7007	91.9315	103.5	88.528	91.1114	93.4117	81.1533	85.4694	97.0912	97.0841	93.9485	94.6531	88.5588	93.2149
G5E829	Atp2b1	0	0	0	0	0	0	0	0	0	0	2.73087	0.91266	0	0	0	0	1.949	0	0.923015	0.929015	0	0	0	0	0	0	0	0	0	0.91266	0	0	0	0.929015	0	0	0	0.30422	0	0.309672
Q03265	Atp5f1a	939.524	894.56	906.148	911.115	971.383	898.069	936.803	919.315	987.695	986.178	892.995	871.591	813.035	768.505	826.378	812.581	876.075	835.686	812.253	829.611	1103.12	1065.45	917.14	896.924	894.56	911.115	898.069	919.315	986.178	871.591	768.505	812.581	835.686	829.611	1065.45	896.924	901.248	925.694	805.591	930.661
P56480	Atp5f1b	966.474	1009.68	1051.36	1055.38	1069.42	1042.6	1069.46	1038.1	1050.04	1078.94	923.035	944.603	918.006	946.766	921.225	945.166	968.652	988.332	998.702	1005.19	1439.79	1472.98	1097.49	1140.74	1009.68	1055.38	1042.6	1038.1	1078.94	944.603	946.766	945.166	988.332	1005.19	1472.98	1140.74	1035.89	1020.55	960.088	1206.3
A2AKU9	Atp5f1c	172.85	168.909	154.897	163.633	156.062	134.561	165.56	163.204	174.356	166.967	131.992	137.812	146.564	135.677	153.369	133.589	138.379	129.459	145.836	138.423	212.972	204.402	172.651	154.452	168.909	163.633	134.561	163.204	166.967	137.812	135.677	133.589	129.459	138.423	204.402	154.452	155.701	155.994	132.908	165.759
Q9D3D9	Atp5f1d	33.4549	35.8579	29.0432	28.079	26.0103	24.9187	33.9347	34.087	28.2477	30.2688	31.8602	31.0304	26.738	30.7006	27.2432	34.1505	25.337	30.9156	27.6905	26.0124	40.809	38.3255	31.8909	33.0968	35.8579	28.079	24.9187	34.087	30.2688	31.0304	30.7006	34.1505	30.9156	26.0124	38.3255	33.0968	29.6185	31.7954	31.9222	32.4782
P56382	Atp5f1e	23.2325	23.5907	22.2664	22.2695	16.0063	17.9414	19.5381	23.7576	20.4552	20.5047	20.0264	19.1659	22.7769	24.7585	23.2072	21.093	18.5155	20.2883	19.3833	20.4383	26.7809	24.2728	23.0934	22.0646	23.5907	22.2695	17.9414	23.7576	20.5047	19.1659	24.7585	21.093	20.2883	20.4383	24.2728	22.0646	21.2672	21.1427	22.0466	22.2586
E9PV44	Atp5if1	17.6567	16.9853	14.5216	15.4919	16.0063	14.9512	13.3682	18.5929	18.5071	15.6226	11.8338	10.9519	13.8642	16.8358	19.1712	18.0797	15.592	14.4917	11.9992	14.8642	29.3315	24.2728	24.1931	19.8581	16.9853	15.4919	14.9512	18.5929	15.6226	10.9519	16.8358	18.0797	14.4917	14.8642	24.2728	19.8581	15.8095	15.0558	16.4691	19.665
Q06185	Atp5me	49.253	47.1814	44.5329	44.5391	41.0162	34.8861	44.2179	43.3834	50.651	47.8443	37.3219	38.3317	40.6022	37.633	44.3964	44.1948	38.98	40.5767	37.8436	42.7347	52.2866	45.9906	43.9875	39.7162	47.1814	44.5391	34.8861	43.3834	47.8443	38.3317	37.633	44.1948	40.5767	42.7347	45.9906	39.7162	42.2022	43.1865	40.8015	42.8138
F8WHP8	Atp5mf	68.7683	64.1667	67.7675	72.6181	61.0241	70.769	81.2376	75.4045	80.8469	77.1367	58.2586	62.0609	71.3015	68.3336	64.5766	72.3187	64.3169	59.8989	63.688	77.1083	100.747	103.479	83.5763	86.0518	64.1667	72.6181	70.769	75.4045	77.1367	62.0609	68.3336	72.3187	59.8989	77.1083	103.479	86.0518	69.1846	71.534	66.8504	88.8796
Q9CPQ8	Atp5mg	35.3135	37.7451	35.8199	34.8567	37.0146	37.8764	35.9913	37.1858	34.092	33.1981	37.3219	31.9431	42.5828	36.6426	39.3513	36.1594	39.9545	34.78	36.9206	38.0896	35.7079	38.3255	39.5888	44.1291	37.7451	34.8567	37.8764	37.1858	33.1981	31.9431	36.6426	36.1594	34.78	38.0896	38.3255	44.1291	36.8261	34.109	35.8607	40.1814
P56379	Atp5mj	13.9395	9.43628	13.5535	12.5871	15.0059	14.9512	14.3965	16.527	13.6368	15.6226	11.8338	10.0393	12.8739	15.8455	14.1261	12.0531	14.6175	11.5933	13.8452	14.8642	19.1292	21.7178	18.6947	17.6517	9.43628	12.5871	14.9512	16.527	15.6226	10.0393	15.8455	12.0531	11.5933	14.8642	21.7178	17.6517	12.3249	14.063	13.164	18.0779
Q78IK2	Atp5mk	3.71721	7.54903	9.68106	7.74593	5.00197	5.98048	7.19826	9.29644	7.79247	6.83489	4.55145	6.38862	7.92238	6.93239	5.04504	5.02213	2.9235	4.83056	5.53809	6.50311	7.65169	7.66509	4.39875	4.41291	7.54903	7.74593	5.98048	9.29644	6.83489	6.38862	6.93239	5.02213	4.83056	6.50311	7.66509	4.41291	7.09181	7.50665	5.59503	6.1937
Q9CQQ7	Atp5pb	212.81	225.527	204.27	212.045	247.098	241.213	248.854	255.136	227.93	222.622	228.483	216.3	204.992	217.875	193.73	193.854	232.905	225.104	222.447	218.319	257.607	267.001	235.333	233.884	225.527	212.045	241.213	255.136	222.622	216.3	217.875	193.854	225.104	218.319	267.001	233.884	226.262	231.353	212.278	239.735
Q9DCX2	Atp5pd	131.032	140.601	138.439	144.268	130.051	142.535	140.88	143.578	153.901	143.533	119.248	117.733	127.748	111.909	131.171	136.602	118.889	121.73	126.453	130.991	175.989	189.072	149.558	150.039	140.601	144.268	142.535	143.578	143.533	117.733	111.909	136.602	121.73	130.991	189.072	150.039	142.468	134.948	123.414	156.701
P97450	Atp5pf	100.365	87.7574	94.8744	90.0464	78.0308	85.7202	96.6624	85.7339	87.6653	83.9716	67.3615	67.5369	84.1753	74.2756	85.7658	81.3586	74.0619	80.1872	76.6103	77.1083	117.326	120.086	83.5763	89.3615	87.7574	90.0464	85.7202	85.7339	83.9716	67.5369	74.2756	81.3586	80.1872	77.1083	120.086	89.3615	87.8414	79.0808	78.6071	95.5187
Q9DB20	Atp5po	168.204	155.699	169.419	147.173	162.064	151.505	178.928	173.534	174.356	168.92	140.185	133.248	150.525	151.522	154.378	149.66	144.226	143.951	154.144	138.423	209.146	206.958	173.751	161.071	155.699	147.173	151.505	173.534	168.92	133.248	151.522	149.66	143.951	138.423	206.958	161.071	151.459	158.567	148.377	168.817
P63082	Atp6v0c	0	0	0	0.968241	0	0	0	0	0.974058	0.976413	0	0.91266	0	0	0	0	0	0	0	0	0	0	0	1.10323	0	0.968241	0	0	0.976413	0.91266	0	0	0	0	0	1.10323	0.322747	0.629691	0	0.367743
P51863	Atp6v0d1	0	0	0	0	0	0	0	1.03294	0	0	0.910291	0	0.990298	0	0	0	0	0	0	0	0	0	0	0	0	0	0	1.03294	0	0	0	0	0	0	0	0	0	0.344313	0	0
P50516	Atp6v1a	7.43441	4.71814	3.87243	2.90472	4.00158	5.98048	1.02832	2.06588	8.76653	5.85848	7.28233	3.65064	4.95149	5.94205	10.0901	3.01328	9.74499	8.695	4.61508	7.43212	0	1.27752	3.29906	5.51614	4.71814	2.90472	5.98048	2.06588	5.85848	3.65064	5.94205	3.01328	8.695	7.43212	1.27752	5.51614	4.53445	3.85833	5.88344	4.74193
P62814	Atp6v1b2	4.64651	0.943628	3.87243	1.93648	2.00079	1.99349	0	2.06588	2.92218	1.95283	7.28233	6.38862	3.96119	3.96137	3.02703	6.02656	2.9235	3.86444	3.69206	4.64508	0	0	4.39875	2.20646	0.943628	1.93648	1.99349	2.06588	1.95283	6.38862	3.96137	6.02656	3.86444	4.64508	0	2.20646	1.62453	3.46911	4.61746	2.28384
Q9Z1G3	Atp6v1c1	0.929301	0.943628	0	0	0	0.996746	0	0	0.974058	0	0	0	0	0.990341	0	1.00443	0.974499	2.89833	0	0	0	0	1.09969	1.10323	0.943628	0	0.996746	0	0	0	0.990341	1.00443	2.89833	0	0	1.10323	0.646792	0	1.63103	0.367743
P50518	Atp6v1e1	0.929301	1.88726	0	0.968241	1.00039	0.996746	1.02832	0	0.974058	0.976413	0	0.91266	0	1.98068	1.00901	0	0	0	0	0.929015	1.27528	0	1.09969	0	1.88726	0.968241	0.996746	0	0.976413	0.91266	1.98068	0	0	0.929015	0	0	1.28408	0.629691	0.660228	0.309672
Q9D1K2	Atp6v1f	0	0	0.968106	0	0	0	0	0	0.974058	0.976413	0	0	0	0	0	0	0	0	0	1.85803	1.27528	1.27752	2.19938	1.10323	0	0	0	0	0.976413	0	0	0	0	1.85803	1.27752	1.10323	0	0.325471	0	1.41292
Q9CR51	Atp6v1g1	0	0	0	1.93648	0	0.996746	1.02832	0	0	0.976413	0.910291	0.91266	1.9806	0.990341	1.00901	2.00885	0	0.966111	0.923015	0	1.27528	1.27752	1.09969	1.10323	0	1.93648	0.996746	0	0.976413	0.91266	0.990341	2.00885	0.966111	0	1.27752	1.10323	0.977743	0.629691	1.32177	0.793581
Q64430	Atp7a	0	0	0	0	0	0	0	0	0	0	0.910291	0	0	0	0	0	0.974499	0	0	0	0	0	0	0	0	0	0	0	0	0	0	0	0	0	0	0	0	0	0	0
H3BLL2	Atpaf1	9.29301	14.1544	9.68106	8.71417	12.0047	12.9577	9.25491	13.4282	13.6368	14.6462	13.6544	15.5152	10.8933	9.90341	7.06306	11.0487	11.694	10.6272	9.23015	14.8642	11.4775	6.38758	9.89719	7.7226	14.1544	8.71417	12.9577	13.4282	14.6462	15.5152	9.90341	11.0487	10.6272	14.8642	6.38758	7.7226	11.9421	14.5299	10.5264	9.65814
Q91YY4	Atpaf2	8.36371	12.2672	9.68106	6.77769	5.00197	9.96746	5.14162	8.2635	8.76653	14.6462	10.0132	10.9519	7.92238	6.93239	11.0991	10.0443	8.77049	7.72889	9.23015	14.8642	2.55056	1.27752	5.49844	2.20646	12.2672	6.77769	9.96746	8.2635	14.6462	10.9519	6.93239	10.0443	7.72889	14.8642	1.27752	2.20646	9.67077	11.2872	8.23518	6.11607
A0A286YDU2	Atxn2	0	0	0	0	0	0	0	0	0	0	0	0.91266	0	0	0	0	0	0	0	0	0	0	0	0	0	0	0	0	0	0.91266	0	0	0	0	0	0	0	0.30422	0	0
Z4YK56	AU040320	0	0	0	0	0	0	0	0	0.974058	0	0	0	0	0	0	0	0	0	0	0	0	0	0	1.10323	0	0	0	0	0	0	0	0	0	0	0	1.10323	0	0	0	0.367743
A0A0R4J023	Auh	36.2428	38.6888	39.6924	41.6344	38.015	38.8731	35.9913	43.3834	37.9883	41.0094	40.0528	41.0697	39.6119	35.6523	40.3604	36.1594	37.031	38.6444	39.6896	43.6637	42.0843	38.3255	45.0872	37.5098	38.6888	41.6344	38.8731	43.3834	41.0094	41.0697	35.6523	36.1594	38.6444	43.6637	38.3255	37.5098	39.7321	41.8208	36.8187	39.833
Q9DCJ7	Aurkaip1	0	0	0	0	0	0	0	0	0	0	0.910291	0	0	0.990341	0	0	0	0.966111	0	0	0	0	0	0	0	0	0	0	0	0	0.990341	0	0.966111	0	0	0	0	0	0.652151	0
Q9WU02	Avpr1b	0	0	0	0	0	0	0	0	0	0	0	0	0	0	1.00901	0	0.974499	0	0.923015	0	0	0	0	0	0	0	0	0	0	0	0	0	0	0	0	0	0	0	0	0
Q3UZ57	Axdnd1	0	0	0.968106	0	0	0	0	0	0	0	0	0	0	0	1.00901	0	0	0	0	0	0	0	0	0	0	0	0	0	0	0	0	0	0	0	0	0	0	0	0	0
O88566	Axin2	0.929301	0.943628	0.968106	0	0	0	0	0	0	0	0	0.91266	0	0.990341	0	0	0	0	0	0	0	0	1.09969	0	0.943628	0	0	0	0	0.91266	0.990341	0	0	0	0	0	0.314543	0.30422	0.330114	0
P01887	B2m	3.71721	4.71814	4.84053	2.90472	7.00276	2.99024	1.02832	2.06588	2.92218	3.90565	0.910291	1.82532	6.93209	3.96137	4.03604	3.01328	4.8725	3.86444	4.61508	4.64508	3.82585	5.11006	5.49844	5.51614	4.71814	2.90472	2.99024	2.06588	3.90565	1.82532	3.96137	3.01328	3.86444	4.64508	5.11006	5.51614	3.5377	2.59895	3.61303	5.09043
Q3UI43	Babam1	0	0	0	0	0	0	0	0	0	0	0	0	0	0	0	0	0	0	0.923015	0	0	0	0	0	0	0	0	0	0	0	0	0	0	0	0	0	0	0	0	0
D3Z7P0	Babam2	0	0	0	0	0	0	0	0	0	0	0	0	0	0	0	0	0	0	0.923015	0	0	0	0	0	0	0	0	0	0	0	0	0	0	0	0	0	0	0	0	0
P97302	Bach1	0	0	0	0	1.00039	0.996746	0	0	0	0	0	0	0	0	0	0	0	0	0	0	0	0	0	0	0	0	0.996746	0	0	0	0	0	0	0	0	0	0.332249	0	0	0
Q60739	Bag1	0	0	0	0	0	0	0	0	0	0	0	0	0	0	1.00901	0	0	0	0	0	1.27528	1.27752	1.09969	0	0	0	0	0	0	0	0	0	0	0	1.27752	0	0	0	0	0.425839
Q91YN9	Bag2	1.8586	2.83089	1.93621	2.90472	1.00039	0.996746	2.05665	2.06588	3.89623	3.90565	2.73087	0.91266	1.9806	1.98068	2.01802	3.01328	3.898	3.86444	3.69206	2.78705	3.82585	2.55503	1.09969	2.20646	2.83089	2.90472	0.996746	2.06588	3.90565	0.91266	1.98068	3.01328	3.86444	2.78705	2.55503	2.20646	2.24412	2.29473	2.9528	2.51618
Q9JLV1	Bag3	48.3237	44.3505	58.0864	50.3485	52.0205	54.8211	42.1613	47.5151	54.5473	53.7027	53.7072	53.847	48.5246	56.4495	47.4234	49.2169	48.725	51.2039	42.4587	42.7347	53.5619	57.4882	51.6853	46.3356	44.3505	50.3485	54.8211	47.5151	53.7027	53.847	56.4495	49.2169	51.2039	42.7347	57.4882	46.3356	49.84	51.6883	52.2901	48.8528
Q9Z1R2	Bag6	1.8586	1.88726	0.968106	2.90472	1.00039	0.996746	0	1.03294	3.89623	3.90565	2.73087	1.82532	0.990298	1.98068	3.02703	3.01328	2.9235	1.93222	0.923015	0.929015	0	1.27752	3.29906	3.30968	1.88726	2.90472	0.996746	1.03294	3.90565	1.82532	1.98068	3.01328	1.93222	0.929015	1.27752	3.30968	1.92958	2.25464	2.30873	1.83874
Q9DBJ3	Baiap2l1	0	0	0	0.968241	1.00039	0.996746	4.11329	2.06588	0.974058	0.976413	2.73087	1.82532	0	0.990341	0	1.00443	0.974499	1.93222	1.84603	0.929015	0	0	1.09969	1.10323	0	0.968241	0.996746	2.06588	0.976413	1.82532	0.990341	1.00443	1.93222	0.929015	0	1.10323	0.654996	1.62254	1.309	0.677414
E9Q350	Baiap3	1.8586	1.88726	0	0.968241	1.00039	0	1.02832	0	1.94812	2.92924	0	0	0.990298	0	1.00901	3.01328	0.974499	0.966111	0	0	3.82585	2.55503	2.19938	2.20646	1.88726	0.968241	0	0	2.92924	0	0	3.01328	0.966111	0	2.55503	2.20646	0.951833	0.976413	1.32646	1.58716
O08734	Bak1	0	0	0	0	0	0	0	0	0	0	0	0	0	0	0	0	1.949	0	0	0	0	0	0	0	0	0	0	0	0	0	0	0	0	0	0	0	0	0	0	0
O54962	Banf1	5.57581	3.77451	8.71296	7.74593	5.00197	4.98373	7.19826	6.19763	3.89623	3.90565	6.37204	6.38862	8.91268	7.92273	7.06306	8.03541	6.82149	5.79667	10.1532	8.36114	14.0281	16.6077	12.0966	12.1355	3.77451	7.74593	4.98373	6.19763	3.90565	6.38862	7.92273	8.03541	5.79667	8.36114	16.6077	12.1355	5.50139	5.4973	7.2516	12.3681
Q80VH0	Bank1	0	0	0	0	0	0	0	0	0	0	0	0	0.990298	0	0	0	0	0	0	0	0	0	0	0	0	0	0	0	0	0	0	0	0	0	0	0	0	0	0	0
F6V6B6	Banp	0.929301	1.88726	0.968106	0	0	0.996746	0	1.03294	0	0.976413	0.910291	0.91266	0	0	0	2.00885	0	0	0.923015	0.929015	0	0	0	0	1.88726	0	0.996746	1.03294	0.976413	0.91266	0	2.00885	0	0.929015	0	0	0.961334	0.974004	0.669618	0.309672
Q99ML1	Bbc3	3.71721	4.71814	5.80864	5.80945	5.00197	4.98373	3.08497	2.06588	2.92218	2.92924	3.64116	1.82532	7.92238	6.93239	4.03604	7.03099	4.8725	8.695	6.46111	5.57409	6.37641	2.55503	5.49844	2.20646	4.71814	5.80945	4.98373	2.06588	2.92924	1.82532	6.93239	7.03099	8.695	5.57409	2.55503	2.20646	5.17044	2.27348	7.55279	3.44519
Q8VBW5	Bbx	0	0	0	0	0	0	0	1.03294	0	0	0	0.91266	0	0	0	0	0	0	0	0.929015	0	0	0	0	0	0	0	1.03294	0	0.91266	0	0	0	0.929015	0	0	0	0.648533	0	0.309672
Q9R069	Bcam	8.36371	7.54903	7.74485	11.6189	12.0047	10.9642	14.3965	14.4611	16.559	15.6226	11.8338	12.7772	16.8351	15.8455	14.1261	13.0575	15.592	19.3222	19.3833	18.5803	25.5056	25.5503	25.2928	26.4775	7.54903	11.6189	10.9642	14.4611	15.6226	12.7772	15.8455	13.0575	19.3222	18.5803	25.5503	26.4775	10.044	14.287	16.0751	23.536
Q61334	Bcap29	1.8586	2.83089	2.90432	0.968241	0	0	0	1.03294	0.974058	3.90565	0.910291	0.91266	1.9806	0	2.01802	1.00443	0.974499	1.93222	0.923015	2.78705	2.55056	1.27752	0	0	2.83089	0.968241	0	1.03294	3.90565	0.91266	0	1.00443	1.93222	2.78705	1.27752	0	1.26638	1.95042	0.978883	1.35485
Q61335	Bcap31	1.8586	4.71814	3.87243	5.80945	3.00118	2.99024	3.08497	3.09881	2.92218	3.90565	2.73087	2.73798	2.97089	1.98068	4.03604	4.01771	1.949	3.86444	4.61508	2.78705	3.82585	6.38758	6.59813	7.7226	4.71814	5.80945	2.99024	3.09881	3.90565	2.73798	1.98068	4.01771	3.86444	2.78705	6.38758	7.7226	4.50594	3.24748	3.28761	5.63241
Q8CCN5	Bcas3	1.8586	0.943628	0.968106	1.93648	0	0	0	1.03294	1.94812	0	1.82058	0.91266	0	0.990341	1.00901	3.01328	0	0.966111	0.923015	0.929015	1.27528	0	0	0	0.943628	1.93648	0	1.03294	0	0.91266	0.990341	3.01328	0.966111	0.929015	0	0	0.960037	0.648533	1.65658	0.309672
O35855	Bcat2	36.2428	36.8015	36.788	34.8567	39.0154	30.8991	37.0196	30.9881	37.0142	31.2452	30.0396	27.3798	29.7089	25.7489	28.2522	29.1284	27.286	29.9494	28.6135	31.5865	40.809	37.048	27.4922	25.3742	36.8015	34.8567	30.8991	30.9881	31.2452	27.3798	25.7489	29.1284	29.9494	31.5865	37.048	25.3742	34.1858	29.8711	28.2756	31.3362
Q3U3J1	Bckdha	46.4651	46.2378	60.0226	61.9674	48.019	55.8178	58.6144	58.8775	56.4954	70.3018	50.066	56.5849	36.641	39.6137	46.4144	47.2081	48.725	44.4411	55.3809	48.3088	42.0843	53.6557	52.785	43.0259	46.2378	61.9674	55.8178	58.8775	70.3018	56.5849	39.6137	47.2081	44.4411	48.3088	53.6557	43.0259	54.6743	61.9214	43.7543	48.3301
Q6P3A8	Bckdhb	41.8186	40.576	40.6605	41.6344	37.0146	40.8666	40.1046	44.4163	40.9105	44.915	36.4116	38.3317	24.7574	23.7682	30.2703	21.093	22.4135	28.0172	28.6135	30.6575	19.1292	20.4402	18.6947	22.0646	40.576	41.6344	40.8666	44.4163	44.915	38.3317	23.7682	21.093	28.0172	30.6575	20.4402	22.0646	41.0257	42.5544	24.2928	24.3874
A0A0U1RNL7	Bckdk	4.64651	3.77451	5.80864	3.87296	4.00158	4.98373	4.11329	4.13175	3.89623	4.88207	6.37204	5.47596	3.96119	3.96137	5.04504	3.01328	3.898	2.89833	3.69206	4.64508	3.82585	3.83255	3.29906	3.30968	3.77451	3.87296	4.98373	4.13175	4.88207	5.47596	3.96137	3.01328	2.89833	4.64508	3.83255	3.30968	4.2104	4.82993	3.29099	3.9291
Q9QYE3	Bcl11a	0	0	0	0	0	0	0	0	0	0	0	0.91266	0	0.990341	0	0	0	0	0	0	0	0	0	0	0	0	0	0	0	0.91266	0.990341	0	0	0	0	0	0	0.30422	0.330114	0
P59017	Bcl2l13	31.5962	30.1961	30.0113	31.952	23.0091	25.9154	27.7647	26.8564	29.2218	32.2216	23.6676	20.0785	23.7672	26.7392	20.1802	31.1372	24.3625	26.085	23.9984	22.2964	35.7079	34.4929	21.9938	26.4775	30.1961	31.952	25.9154	26.8564	32.2216	20.0785	26.7392	31.1372	26.085	22.2964	34.4929	26.4775	29.3545	26.3855	27.9871	27.7556
P41183	Bcl6	0	0	0	0	0	0	0	0	0	0.976413	0	0	0	0	0	0	0	0	0	0	0	1.27752	0	0	0	0	0	0	0.976413	0	0	0	0	0	1.27752	0	0	0.325471	0	0.425839
Q6PAJ1	Bcr	0	0	0	0	0	0.996746	0	0	0	0	0	0	0	0	0	0	0	0.966111	0	0	0	1.27752	0	1.10323	0	0	0.996746	0	0	0	0	0	0.966111	0	1.27752	1.10323	0.332249	0	0.322037	0.793581
Q9CZP5	Bcs1l	6.50511	8.49266	3.87243	5.80945	8.00316	9.96746	9.25491	6.19763	8.76653	9.76413	10.0132	11.8646	6.93209	5.94205	7.06306	3.01328	6.82149	7.72889	7.38412	7.43212	0	0	0	0	8.49266	5.80945	9.96746	6.19763	9.76413	11.8646	5.94205	3.01328	7.72889	7.43212	0	0	8.08986	9.27545	5.56141	2.47737
Q80XN0	Bdh1	103.152	108.517	82.289	88.1099	101.04	94.6909	109.002	102.261	83.769	86.9008	113.786	106.781	90.1171	113.889	92.8288	90.3984	92.5774	95.645	71.0722	79.8953	90.5451	84.316	79.1775	73.9163	108.517	88.1099	94.6909	102.261	86.9008	106.781	113.889	90.3984	95.645	79.8953	84.316	73.9163	97.106	98.6476	99.9776	79.3759
Q6PAL0	Bend3	0	0	0	0	0	0	0	0	0	0	0	0	0	0	0	0	0	0	0.923015	0	0	0	0	0	0	0	0	0	0	0	0	0	0	0	0	0	0	0	0	0
P28653	Bgn	2.7879	1.88726	3.87243	3.87296	3.00118	3.98699	1.02832	1.03294	4.87029	2.92924	2.73087	1.82532	9.90298	3.96137	3.02703	6.02656	4.8725	9.66111	7.38412	6.50311	7.65169	5.11006	21.9938	17.6517	1.88726	3.87296	3.98699	1.03294	2.92924	1.82532	3.96137	6.02656	9.66111	6.50311	5.11006	17.6517	3.24907	1.92917	6.54968	9.75494
Q62210	Birc2	1.8586	0	0	0	0	0	0	2.06588	0	0	0	0	0.990298	0	1.00901	0	0	0.966111	0	0.929015	0	0	0	0	0	0	0	2.06588	0	0	0	0	0.966111	0.929015	0	0	0	0.688625	0.322037	0.309672
Q8R016	Blmh	4.64651	3.77451	8.71296	3.87296	5.00197	2.99024	3.08497	4.13175	6.81841	4.88207	5.46175	5.47596	2.97089	2.97102	4.03604	5.02213	3.898	6.76278	5.53809	5.57409	8.92698	6.38758	7.69781	8.82583	3.77451	3.87296	2.99024	4.13175	4.88207	5.47596	2.97102	5.02213	6.76278	5.57409	6.38758	8.82583	3.54591	4.82993	4.91865	6.92916
A0A1W2P7N7	Bltp3b	2.7879	2.83089	0.968106	0.968241	1.00039	0.996746	0	0	0	0.976413	0.910291	0.91266	1.9806	0.990341	3.02703	0	1.949	1.93222	0.923015	0	2.55056	0	1.09969	0	2.83089	0.968241	0.996746	0	0.976413	0.91266	0.990341	0	1.93222	0	0	0	1.59862	0.629691	0.974188	0
Q9CY64	Blvra	5.57581	7.54903	5.80864	3.87296	8.00316	8.97072	5.14162	5.16469	5.84435	7.81131	7.28233	7.30128	4.95149	7.92273	7.06306	3.01328	6.82149	7.72889	2.76905	7.43212	1.27528	1.27752	5.49844	5.51614	7.54903	3.87296	8.97072	5.16469	7.81131	7.30128	7.92273	3.01328	7.72889	7.43212	1.27752	5.51614	6.79757	6.75909	6.22163	4.74193
Q923D2	Blvrb	9.29301	16.9853	15.4897	8.71417	20.0079	22.9252	8.22659	6.19763	19.4812	18.5519	6.37204	9.1266	9.90298	13.8648	24.2162	27.1195	10.7195	12.5594	13.8452	13.0062	14.0281	19.1627	19.7944	20.9613	16.9853	8.71417	22.9252	6.19763	18.5519	9.1266	13.8648	27.1195	12.5594	13.0062	19.1627	20.9613	16.2082	11.292	17.8479	17.7101
Q8R2X8	Blzf1	0	0	0	0.968241	0	0	0	0	0	0	0	0	0	0	0	0	0	0	0	0	0	0	0	0	0	0.968241	0	0	0	0	0	0	0	0	0	0	0.322747	0	0	0
Q9R229	Bmp10	0	0	0	0	0	0.996746	0	0	0	0	0	0	0	0	0	0	0	0	0	0	0	0	4.39875	2.20646	0	0	0.996746	0	0	0	0	0	0	0	0	2.20646	0.332249	0	0	0.735485
O55003	Bnip3	2.7879	1.88726	2.90432	0.968241	1.00039	0.996746	0	0	0	0	1.82058	1.82532	0.990298	0.990341	1.00901	0	0.974499	1.93222	0.923015	0.929015	0	0	0	0	1.88726	0.968241	0.996746	0	0	1.82532	0.990341	0	1.93222	0.929015	0	0	1.28408	0.60844	0.974188	0.309672
Q9D8S9	Bola1	3.71721	2.83089	1.93621	2.90472	7.00276	5.98048	7.19826	3.09881	4.87029	6.83489	7.28233	10.9519	5.94179	4.95171	4.03604	6.02656	5.847	4.83056	8.30714	3.71606	3.82585	5.11006	5.49844	4.41291	2.83089	2.90472	5.98048	3.09881	6.83489	10.9519	4.95171	6.02656	4.83056	3.71606	5.11006	4.41291	3.90536	6.96188	5.26961	4.41301
Q8BGS2	Bola2	0	0	0	0	0	0	0	0	0	0	0	0.91266	0	0.990341	1.00901	0	0	0.966111	0	0	0	0	0	0	0	0	0	0	0	0.91266	0.990341	0	0.966111	0	0	0	0	0.30422	0.652151	0
E9Q705	Bola3	9.29301	11.3235	11.6173	11.6189	15.0059	14.9512	14.3965	15.4941	12.6628	12.6934	9.10291	10.9519	13.8642	14.8551	8.07207	11.0487	14.6175	9.66111	14.7682	15.7933	14.0281	16.6077	10.9969	9.92905	11.3235	11.6189	14.9512	15.4941	12.6934	10.9519	14.8551	11.0487	9.66111	15.7933	16.6077	9.92905	12.6312	13.0465	11.855	14.11
P15327	Bpgm	2.7879	9.43628	5.80864	5.80945	18.0071	19.9349	6.16994	9.29644	5.84435	3.90565	4.55145	5.47596	11.8836	12.8744	15.1351	11.0487	11.694	11.5933	10.1532	9.29015	6.37641	8.94261	7.69781	14.342	9.43628	5.80945	19.9349	9.29644	3.90565	5.47596	12.8744	11.0487	11.5933	9.29015	8.94261	14.342	11.7269	6.22602	11.8388	10.8582
Q8R164	Bphl	37.1721	33.027	28.0751	27.1108	38.015	43.8568	34.963	41.3175	25.3255	26.3632	36.4116	31.0304	39.6119	42.5847	38.3423	35.1549	32.1585	28.9833	37.8436	32.5155	38.2585	37.048	34.0903	33.0968	33.027	27.1108	43.8568	41.3175	26.3632	31.0304	42.5847	35.1549	28.9833	32.5155	37.048	33.0968	34.6649	32.9037	35.5743	34.2201
Q80XI7	Bpifb9a	0	0	0.968106	0	0	0	0	0	0	0	0	0	0	0	0	0	0	0	0	0	0	0	0	0	0	0	0	0	0	0	0	0	0	0	0	0	0	0	0	0
A0A1B0GRV0	Bpnt1	8.36371	12.2672	11.6173	5.80945	14.0055	9.96746	7.19826	7.23057	9.74058	8.78772	10.0132	5.47596	7.92238	7.92273	11.0991	10.0443	7.79599	11.5933	9.23015	8.36114	7.65169	5.11006	8.7975	11.0323	12.2672	5.80945	9.96746	7.23057	8.78772	5.47596	7.92273	10.0443	11.5933	8.36114	5.11006	11.0323	9.34803	7.16475	9.85344	8.16783
Q80V26	Bpnt2	0	0	0	0	0	0	0	0	0	0	0.910291	0	0	0.990341	0	0	0	0	0	0	0	0	0	1.10323	0	0	0	0	0	0	0.990341	0	0	0	0	1.10323	0	0	0.330114	0.367743
P46737	Brcc3	0	0	0	0	0	0	0	0	0	0	0.910291	0.91266	0	0.990341	0	0	0	0	0	0.929015	0	0	0	0	0	0	0	0	0	0.91266	0.990341	0	0	0.929015	0	0	0	0.30422	0.330114	0.309672
I7HPW1	Brd2	0.929301	0	0.968106	1.93648	2.00079	1.99349	4.11329	2.06588	0	0	0	0	0.990298	0.990341	0	1.00443	0	0.966111	0	0.929015	1.27528	0	1.09969	1.10323	0	1.93648	1.99349	2.06588	0	0	0.990341	1.00443	0.966111	0.929015	0	1.10323	1.30999	0.688625	0.98696	0.677414
Q8BXV2	Bri3bp	3.71721	2.83089	2.90432	3.87296	5.00197	3.98699	5.14162	4.13175	0.974058	3.90565	3.64116	5.47596	2.97089	2.97102	4.03604	2.00885	4.8725	2.89833	1.84603	2.78705	7.65169	3.83255	4.39875	5.51614	2.83089	3.87296	3.98699	4.13175	3.90565	5.47596	2.97102	2.00885	2.89833	2.78705	3.83255	5.51614	3.56361	4.50446	2.62607	4.04524
Q920P3	Brinp1	0	0	0	0	0	0	0	0	0	0	0.910291	0	0	0.990341	0	0	0	0	0	0	0	0	0	0	0	0	0	0	0	0	0.990341	0	0	0	0	0	0	0	0.330114	0
Q8K2Q7	Brox	0	0	0.968106	0.968241	1.00039	0	0	0	0.974058	0	0	0	0	0	0	0	0	0	0	0	0	0	0	0	0	0.968241	0	0	0	0	0	0	0	0	0	0	0.322747	0	0	0
Q80XK2	Brpf1	0	0.943628	3.87243	0	1.00039	3.98699	1.02832	2.06588	2.92218	0	0.910291	1.82532	2.97089	2.97102	0	3.01328	0	0.966111	1.84603	0.929015	2.55056	1.27752	6.59813	4.41291	0.943628	0	3.98699	2.06588	0	1.82532	2.97102	3.01328	0.966111	0.929015	1.27752	4.41291	1.64354	1.29707	2.31681	2.20648
K3W4Q8	Bsg	32.5256	47.1814	40.6605	45.5073	37.0146	38.8731	40.1046	37.1858	45.7807	39.0565	32.7705	29.2051	37.6313	37.633	44.3964	46.2036	38.0055	41.5428	39.6896	34.3736	61.2136	56.2107	48.3863	48.542	47.1814	45.5073	38.8731	37.1858	39.0565	29.2051	37.633	46.2036	41.5428	34.3736	56.2107	48.542	43.854	35.1491	41.7931	46.3754
Q8R2Q8	Bst2	0	0	0	0	0	0	0	0	0	0.976413	0.910291	0	0	0	0	0	0	0	0	0.929015	0	0	1.09969	0	0	0	0	0	0.976413	0	0	0	0	0.929015	0	0	0	0.325471	0	0.309672
P58544	Btbd1	0	0	0	0	0	0	1.02832	0	1.94812	0.976413	0	0	0.990298	0	1.00901	0	0	0	0	0	0	0	1.09969	0	0	0	0	0	0.976413	0	0	0	0	0	0	0	0	0.325471	0	0
A0A1Y7VLS5	Btbd6	0	0	0	0	0	0	0	0	0	0	0	0	0.990298	0	0	0	0	0	0	0	0	0	0	0	0	0	0	0	0	0	0	0	0	0	0	0	0	0	0	0
Q05928	Btc	0	0	0	0.968241	0	0	0	0	0	0	0	0	0	0	0	0	0	0	0	0	0	0	0	0	0	0.968241	0	0	0	0	0	0	0	0	0	0	0.322747	0	0	0
Q64152	Btf3	0.929301	0.943628	1.93621	0.968241	1.00039	0.996746	0	1.03294	0	0.976413	0.910291	0	2.97089	1.98068	2.01802	1.00443	0.974499	2.89833	2.76905	0.929015	2.55056	0	1.09969	1.10323	0.943628	0.968241	0.996746	1.03294	0.976413	0	1.98068	1.00443	2.89833	0.929015	0	1.10323	0.969539	0.669784	1.96115	0.677414
Q9CQH7	Btf3l4	4.64651	5.66177	6.77675	6.77769	7.00276	5.98048	4.11329	7.23057	3.89623	8.78772	5.46175	4.5633	2.97089	6.93239	5.04504	6.02656	4.8725	6.76278	9.23015	9.29015	12.7528	7.66509	7.69781	5.51614	5.66177	6.77769	5.98048	7.23057	8.78772	4.5633	6.93239	6.02656	6.76278	9.29015	7.66509	5.51614	6.13998	6.86053	6.57391	7.49046
Q7TST0	Btnl1	0	0	0	0	0	0	0	0	0	0	0	0	0.990298	0	0	0	0	0	0	0	0	0	0	0	0	0	0	0	0	0	0	0	0	0	0	0	0	0	0	0
Q8BJE2	Btnl9	0	0	0	0	0	0	0	0	0	0	0	0	0	0	0	0	0.974499	0	0	0	0	0	0	0	0	0	0	0	0	0	0	0	0	0	0	0	0	0	0	0
F6VT90	Bud23	0.929301	0.943628	0	0	0	0	0	0	0	0	0	0	0	0	0	1.00443	0	0	0	0	1.27528	0	0	0	0.943628	0	0	0	0	0	0	1.00443	0	0	0	0	0.314543	0	0.334809	0
A0A087WQS2	Bzw1	0.929301	0.943628	0.968106	0.968241	3.00118	0.996746	2.05665	1.03294	2.92218	1.95283	2.73087	4.5633	2.97089	1.98068	1.00901	3.01328	0.974499	1.93222	2.76905	1.85803	1.27528	1.27752	1.09969	2.20646	0.943628	0.968241	0.996746	1.03294	1.95283	4.5633	1.98068	3.01328	1.93222	1.85803	1.27752	2.20646	0.969539	2.51636	2.30873	1.78067
Q91VK1	Bzw2	12.0809	12.2672	15.4897	13.5554	22.0087	20.9317	17.4815	17.5599	23.3774	25.3868	15.4749	16.4279	14.8545	12.8744	14.1261	12.0531	15.592	17.39	15.6913	13.0062	19.1292	21.7178	17.595	9.92905	12.2672	13.5554	20.9317	17.5599	25.3868	16.4279	12.8744	12.0531	17.39	13.0062	21.7178	9.92905	15.5847	19.7915	14.1059	14.8843
Q8VE95	C030006K11Rik	10.2223	8.49266	11.6173	11.6189	11.0043	12.9577	8.22659	13.4282	9.74058	10.7405	12.7441	14.6026	11.8836	8.91307	8.07207	6.02656	11.694	10.6272	10.1532	13.0062	14.0281	12.7752	7.69781	11.0323	8.49266	11.6189	12.9577	13.4282	10.7405	14.6026	8.91307	6.02656	10.6272	13.0062	12.7752	11.0323	11.0231	12.9238	8.52228	12.2712
Q8C4L8	C130073F10Rik	0	0	0	0.968241	0	0	0	0	0	0	0	0	0	0	0	0	0	0	0	0	0	0	0	0	0	0.968241	0	0	0	0	0	0	0	0	0	0	0.322747	0	0	0
Q8R5L1	C1qbp	34.3842	33.9706	44.5329	37.7614	34.0134	33.8894	32.9064	35.1199	33.118	33.1981	36.4116	39.2444	36.641	41.5943	34.3063	30.1328	35.082	28.9833	34.1516	38.0896	40.809	38.3255	34.0903	39.7162	33.9706	37.7614	33.8894	35.1199	33.1981	39.2444	41.5943	30.1328	28.9833	38.0896	38.3255	39.7162	35.2071	35.8541	33.5702	38.7104
P01027	C3	119.88	122.672	77.4485	73.5863	162.064	152.502	70.9543	71.2727	86.6912	83.9716	77.3747	79.4014	102.991	98.0438	95.8558	112.496	89.6539	96.6111	84.9174	97.5466	127.528	140.527	148.458	133.491	122.672	73.5863	152.502	71.2727	83.9716	79.4014	98.0438	112.496	96.6111	97.5466	140.527	133.491	116.253	78.2152	102.384	123.855
Q9CWB7	C330018D20Rik	0.929301	1.88726	0	0	1.00039	0.996746	0	1.03294	0	0	0	0.91266	0	0	0	0	0	0	0	0	0	0	0	0	1.88726	0	0.996746	1.03294	0	0.91266	0	0	0	0	0	0	0.961334	0.648533	0	0
P01029	C4b	0.929301	0	0.968106	1.93648	2.00079	1.99349	0	0	5.84435	4.88207	2.73087	1.82532	1.9806	1.98068	3.02703	1.00443	2.9235	0	0.923015	1.85803	5.10113	2.55503	3.29906	1.10323	0	1.93648	1.99349	0	4.88207	1.82532	1.98068	1.00443	0	1.85803	2.55503	1.10323	1.30999	2.2358	0.995036	1.83876
P08607	C4bpa	0	1.88726	1.93621	0.968241	2.00079	0.996746	0	0	0.974058	0.976413	0	0	0	0	0	1.00443	0	0.966111	0	0	0	0	0	0	1.88726	0.968241	0.996746	0	0.976413	0	0	1.00443	0.966111	0	0	0	1.28408	0.325471	0.656846	0
P06684	C5	10.2223	5.66177	6.77675	5.80945	9.00355	5.98048	10.2832	7.23057	9.74058	11.717	10.0132	10.0393	6.93209	11.8841	12.1081	17.0753	13.643	9.66111	11.0762	9.29015	8.92698	6.38758	16.4953	7.7226	5.66177	5.80945	5.98048	7.23057	11.717	10.0393	11.8841	17.0753	9.66111	9.29015	6.38758	7.7226	5.81723	9.66226	12.8735	7.80011
D3YXF5	C7	0.929301	0	0.968106	0	0	0	0	0	0	0	0	0	0	0	0	0	0	0	0	0	0	0	0	0	0	0	0	0	0	0	0	0	0	0	0	0	0	0	0	0
A2A998	C8a	0	0	0	0	0	0.996746	0	0	0	0	0	0	0.990298	0	8.07207	3.01328	0.974499	0.966111	0	0	0	1.27752	1.09969	1.10323	0	0	0.996746	0	0	0	0	3.01328	0.966111	0	1.27752	1.10323	0.332249	0	1.32646	0.793581
Q8BH35	C8b	0	0	0	0	0	0	0	0	0	0	0	0	0.990298	0	2.01802	1.00443	0	0	0	0.929015	0	0	0	0	0	0	0	0	0	0	0	1.00443	0	0.929015	0	0	0	0	0.334809	0.309672
Q9DAC2	C8g	0	0	0	0	1.00039	0	0	0	0	0	0	0	0	0.990341	0	0	0	0	0	0	0	0	0	0	0	0	0	0	0	0	0.990341	0	0	0	0	0	0	0	0.330114	0
P06683	C9	0.929301	0	0	0	1.00039	0	0	0	0.974058	0.976413	0.910291	0.91266	5.94179	1.98068	5.04504	5.02213	1.949	3.86444	0.923015	0.929015	0	0	3.29906	2.20646	0	0	0	0	0.976413	0.91266	1.98068	5.02213	3.86444	0.929015	0	2.20646	0	0.629691	3.62242	1.04516
P13634	Ca1	16.7274	18.8726	20.3302	16.4601	37.0146	35.8829	15.4249	16.527	15.5849	16.599	9.10291	9.1266	31.6895	27.7296	31.2793	39.1726	29.235	28.0172	23.9984	24.1544	42.0843	42.158	37.3894	38.613	18.8726	16.4601	35.8829	16.527	16.599	9.1266	27.7296	39.1726	28.0172	24.1544	42.158	38.613	23.7385	14.0842	31.6398	34.9751
Q9WVT6	Ca14	0	0	0	0	0	0	0	0	3.89623	1.95283	0	0	0	0	0	0	0	0	0	0	0	0	0	0	0	0	0	0	1.95283	0	0	0	0	0	0	0	0	0.650942	0	0
P00920	Ca2	22.3032	23.5907	27.107	30.0155	65.0257	66.782	39.0763	43.3834	32.1439	33.1981	30.9499	32.8558	39.6119	39.6137	53.4775	44.1948	41.9035	41.5428	42.4587	33.4445	53.5619	57.4882	50.5856	58.4711	23.5907	30.0155	66.782	43.3834	33.1981	32.8558	39.6137	44.1948	41.5428	33.4445	57.4882	58.4711	40.1294	36.4791	41.7837	49.8013
P16015	Ca3	0	0	6.77675	7.74593	1.00039	0.996746	0	0	0	0	0	0	0	0	4.03604	2.00885	1.949	2.89833	0	0	0	1.27752	3.29906	3.30968	0	7.74593	0.996746	0	0	0	0	2.00885	2.89833	0	1.27752	3.30968	2.91423	0	1.63573	1.52907
Q64444	Ca4	0	0	1.93621	0.968241	0	0.996746	0	1.03294	1.94812	1.95283	0	1.82532	0	0	1.00901	1.00443	0	0	1.84603	0.929015	1.27528	1.27752	1.09969	1.10323	0	0.968241	0.996746	1.03294	1.95283	1.82532	0	1.00443	0	0.929015	1.27752	1.10323	0.654996	1.6037	0.334809	1.10325
Q06138	Cab39	1.8586	0.943628	0.968106	2.90472	6.00237	0.996746	2.05665	2.06588	8.76653	5.85848	1.82058	1.82532	1.9806	2.97102	3.02703	1.00443	1.949	5.79667	3.69206	2.78705	8.92698	5.11006	6.59813	5.51614	0.943628	2.90472	0.996746	2.06588	5.85848	1.82532	2.97102	1.00443	5.79667	2.78705	5.11006	5.51614	1.61503	3.24989	3.25737	4.47108
A0A1W2P8C4	Cabin1	0.929301	1.88726	0.968106	1.93648	1.00039	1.99349	1.02832	1.03294	0.974058	0.976413	0.910291	1.82532	0	0.990341	0	1.00443	0.974499	1.93222	0	0.929015	1.27528	1.27752	1.09969	1.10323	1.88726	1.93648	1.99349	1.03294	0.976413	1.82532	0.990341	1.00443	1.93222	0.929015	1.27752	1.10323	1.93908	1.27822	1.309	1.10325
D3Z1M4	Cabp1	0	0	0	0	0	0	0	0	0	0	0	0	0.990298	0	0	0	0.974499	0	0	0	0	1.27752	0	1.10323	0	0	0	0	0	0	0	0	0	0	1.27752	1.10323	0	0	0	0.793581
A0A087WS40	Cacna1c	0.929301	0	0	0	0	0	0	0	0	0	0	0.91266	0	0	0	0	0	0	0	0	0	0	0	0	0	0	0	0	0	0.91266	0	0	0	0	0	0	0	0.30422	0	0
E9Q6P9	Cacna1h	0	0	0	0	1.00039	0	0	0	0	0	0.910291	0	0	0	0	0	0	0	0	0	0	0	0	0	0	0	0	0	0	0	0	0	0	0	0	0	0	0	0	0
E9Q7P2	Cacna1i	0	0	0	0	0	0	0	0	0	0	0.910291	0	0	0	0	1.00443	0	0.966111	0	0.929015	0	0	0	0	0	0	0	0	0	0	0	1.00443	0.966111	0.929015	0	0	0	0	0.656846	0.309672
A0A8I4RSM0	Cacna1s	0	0	0	0	1.00039	0	0	0	0	0	0	0	0	0	0	0	0.974499	0	0	0	0	0	0	0	0	0	0	0	0	0	0	0	0	0	0	0	0	0	0	0
O08532-5	Cacna2d1	4.64651	4.71814	8.71296	5.80945	8.00316	6.97723	8.22659	8.2635	13.6368	12.6934	4.55145	6.38862	6.93209	8.91307	12.1081	5.02213	10.7195	12.5594	12.9222	14.8642	16.5787	31.9379	10.9969	14.342	4.71814	5.80945	6.97723	8.2635	12.6934	6.38862	8.91307	5.02213	12.5594	14.8642	31.9379	14.342	5.83494	9.11517	8.83155	20.3814
A0A0A6YY52	Cacnb2	1.8586	2.83089	1.93621	0	0	1.99349	2.05665	5.16469	1.94812	5.85848	5.46175	1.82532	0.990298	3.96137	0	2.00885	0.974499	4.83056	0.923015	1.85803	0	0	0	1.10323	2.83089	0	1.99349	5.16469	5.85848	1.82532	3.96137	2.00885	4.83056	1.85803	0	1.10323	1.60813	4.28283	3.60026	0.987086
Q9CXW3	Cacybp	0	0	0	0	0	0	0	0	0	1.95283	0	0	0.990298	0	0	0	0	0	1.84603	0	0	0	0	0	0	0	0	0	1.95283	0	0	0	0	0	0	0	0	0.650942	0	0
Q5IR70	Cage1	0	0	0	0	0	1.99349	0	0	0	0.976413	0	0	0	0.990341	2.01802	1.00443	0	0	0	0	0	1.27752	1.09969	2.20646	0	0	1.99349	0	0.976413	0	0.990341	1.00443	0	0	1.27752	2.20646	0.664498	0.325471	0.664923	1.16132
Q8VCQ8	Cald1	2.7879	1.88726	3.87243	4.84121	2.00079	2.99024	2.05665	1.03294	0.974058	4.88207	1.82058	2.73798	4.95149	3.96137	4.03604	1.00443	3.898	2.89833	2.76905	2.78705	6.37641	7.66509	2.19938	6.61937	1.88726	4.84121	2.99024	1.03294	4.88207	2.73798	3.96137	1.00443	2.89833	2.78705	7.66509	6.61937	3.23957	2.88433	2.62138	5.6905
P0DP27	Calm2	33.4549	34.9142	34.8518	36.7932	29.0115	26.9122	28.7931	30.9881	37.9883	34.1745	28.219	26.4671	25.7477	25.7489	23.2072	32.1417	27.286	27.0511	34.1516	34.3736	53.5619	57.4882	37.3894	41.9227	34.9142	36.7932	26.9122	30.9881	34.1745	26.4671	25.7489	32.1417	27.0511	34.3736	57.4882	41.9227	32.8732	30.5433	28.3139	44.5948
P14211	Calr	34.3842	46.2378	50.3415	42.6026	42.0166	36.8796	38.048	38.2187	45.7807	46.8678	40.9631	26.4671	42.5828	43.575	51.4595	67.2966	48.725	44.4411	48.9198	45.5217	94.3709	97.0912	67.0809	63.9872	46.2378	42.6026	36.8796	38.2187	46.8678	26.4671	43.575	67.2966	44.4411	45.5217	97.0912	63.9872	41.9067	37.1846	51.7709	68.8667
A2A8Z3	Calr4	0.929301	0	0	0	0	1.99349	0	0	0	0	0	0	0	0	0	0	0	0	0	0	0	0	0	0	0	0	1.99349	0	0	0	0	0	0	0	0	0	0.664498	0	0	0
Q6XLQ8	Calu	5.57581	6.6054	8.71296	8.71417	14.0055	15.9479	7.19826	10.3294	9.74058	9.76413	11.8338	11.8646	19.806	18.8165	19.1712	21.093	19.49	12.5594	18.4603	17.6513	24.2304	31.9379	26.3925	24.271	6.6054	8.71417	15.9479	10.3294	9.76413	11.8646	18.8165	21.093	12.5594	17.6513	31.9379	24.271	10.4225	10.6527	17.4896	24.6201
Q91YS8	Camk1	0	0	0.968106	0	0	0.996746	1.02832	1.03294	1.94812	2.92924	0.910291	0.91266	0	0.990341	1.00901	0	1.949	1.93222	1.84603	0.929015	2.55056	0	0	3.30968	0	0	0.996746	1.03294	2.92924	0.91266	0.990341	0	1.93222	0.929015	0	3.30968	0.332249	1.62495	0.974188	1.4129
P11798	Camk2a	6.50511	9.43628	10.6492	8.71417	4.00158	4.98373	7.19826	2.06588	5.84435	5.85848	9.10291	10.9519	3.96119	7.92273	6.05405	10.0443	5.847	6.76278	6.46111	5.57409	3.82585	1.27752	8.7975	5.51614	9.43628	8.71417	4.98373	2.06588	5.85848	10.9519	7.92273	10.0443	6.76278	5.57409	1.27752	5.51614	7.7114	6.29209	8.24326	4.12258
E9Q1W0	Camk2d	20.4446	30.1961	30.9794	25.1743	21.0083	17.9414	26.7364	20.6588	19.4812	23.4339	33.6808	34.6811	25.7477	28.7199	30.2703	26.1151	21.439	22.2206	22.1524	21.3673	6.37641	3.83255	20.8941	18.7549	30.1961	25.1743	17.9414	20.6588	23.4339	34.6811	28.7199	26.1151	22.2206	21.3673	3.83255	18.7549	24.4373	26.2579	25.6852	14.6516
Q923T9	Camk2g	7.43441	7.54903	10.6492	8.71417	4.00158	5.98048	9.25491	6.19763	6.81841	5.85848	11.8338	10.0393	7.92238	10.8938	7.06306	8.03541	7.79599	9.66111	5.53809	6.50311	2.55056	1.27752	5.49844	6.61937	7.54903	8.71417	5.98048	6.19763	5.85848	10.0393	10.8938	8.03541	9.66111	6.50311	1.27752	6.61937	7.41456	7.36512	9.53009	4.8
A0A0A0MQE5	Camsap1	0.929301	0.943628	0	0	0	0	0	0	0.974058	1.95283	0	0	0	0.990341	3.02703	3.01328	1.949	0.966111	0.923015	0.929015	0	0	0	0	0.943628	0	0	0	1.95283	0	0.990341	3.01328	0.966111	0.929015	0	0	0.314543	0.650942	1.65658	0.309672
Q80VC9	Camsap3	0	0	0	0	0	0.996746	0	0	0	0	0	0	0	0	0	0	0	0	0.923015	0	0	0	0	0	0	0	0.996746	0	0	0	0	0	0	0	0	0	0.332249	0	0	0
Q6ZQ38	Cand1	8.36371	6.6054	9.68106	10.6507	8.00316	6.97723	3.08497	3.09881	9.74058	10.7405	12.7441	13.6899	10.8933	12.8744	13.1171	11.0487	9.74499	10.6272	11.0762	11.1482	1.27528	1.27752	5.49844	2.20646	6.6054	10.6507	6.97723	3.09881	10.7405	13.6899	12.8744	11.0487	10.6272	11.1482	1.27752	2.20646	8.07776	9.17642	11.5168	4.87738
Q6ZQ73	Cand2	36.2428	34.9142	37.7562	38.7296	32.0126	36.8796	31.878	40.2846	40.9105	29.2924	40.0528	38.3317	31.6895	32.6813	31.2793	36.1594	33.133	36.7122	28.6135	31.5865	14.0281	17.8852	17.595	18.7549	34.9142	38.7296	36.8796	40.2846	29.2924	38.3317	32.6813	36.1594	36.7122	31.5865	17.8852	18.7549	36.8412	35.9696	35.1843	22.7422
P35564	Canx	31.5962	32.0834	34.8518	40.6661	33.013	40.8666	34.963	45.4493	48.7029	40.033	38.2322	30.1178	35.6507	34.6619	33.2973	37.1638	36.0565	33.8139	40.6127	36.2316	68.8653	56.2107	50.5856	61.7808	32.0834	40.6661	40.8666	45.4493	40.033	30.1178	34.6619	37.1638	33.8139	36.2316	56.2107	61.7808	37.872	38.5333	35.2132	51.4077
P40124	Cap1	8.36371	7.54903	11.6173	7.74593	14.0055	7.97397	8.22659	9.29644	7.79247	7.81131	8.19262	16.4279	15.8448	10.8938	9.08108	15.0664	12.6685	14.4917	11.9992	12.0772	14.0281	14.0527	17.595	13.2387	7.54903	7.74593	7.97397	9.29644	7.81131	16.4279	10.8938	15.0664	14.4917	12.0772	14.0527	13.2387	7.75631	11.1785	13.4839	13.1229
Q9CYT6	Cap2	15.7981	12.2672	23.2346	17.4283	14.0055	9.96746	11.3116	11.3623	24.3515	20.5047	10.9235	11.8646	19.806	14.8551	22.1982	18.0797	17.541	12.5594	18.4603	15.7933	16.5787	22.9953	23.0934	23.1678	12.2672	17.4283	9.96746	11.3623	20.5047	11.8646	14.8551	18.0797	12.5594	15.7933	22.9953	23.1678	13.221	14.5772	15.1647	20.6521
Q99LB4	Capg	0	0.943628	0.968106	1.93648	1.00039	0.996746	0	0	0.974058	0	1.82058	0.91266	3.96119	1.98068	2.01802	2.00885	1.949	2.89833	3.69206	4.64508	3.82585	3.83255	3.29906	4.41291	0.943628	1.93648	0.996746	0	0	0.91266	1.98068	2.00885	2.89833	4.64508	3.83255	4.41291	1.29229	0.30422	2.29596	4.29684
O35350	Capn1	1.8586	0.943628	0.968106	0	2.00079	0.996746	0	0	2.92218	3.90565	2.73087	3.65064	1.9806	0.990341	0	3.01328	1.949	1.93222	1.84603	4.64508	0	0	0	0	0.943628	0	0.996746	0	3.90565	3.65064	0.990341	3.01328	1.93222	4.64508	0	0	0.646792	2.51876	1.97861	1.54836
O08529	Capn2	20.4446	23.5907	19.3621	19.3648	28.0111	30.8991	13.3682	15.4941	24.3515	19.5283	28.219	26.4671	24.7574	27.7296	20.1802	23.1018	31.184	32.8478	23.9984	24.1544	2.55056	7.66509	28.5919	29.7872	23.5907	19.3648	30.8991	15.4941	19.5283	26.4671	27.7296	23.1018	32.8478	24.1544	7.66509	29.7872	24.6182	20.4965	27.8931	20.5355
O88456	Capns1	4.64651	4.71814	11.6173	6.77769	11.0043	10.9642	9.25491	8.2635	7.79247	5.85848	7.28233	7.30128	8.91268	9.90341	8.07207	5.02213	8.77049	13.5256	9.23015	11.1482	10.2023	16.6077	12.0966	11.0323	4.71814	6.77769	10.9642	8.2635	5.85848	7.30128	9.90341	5.02213	13.5256	11.1482	16.6077	11.0323	7.48668	7.14109	9.4837	12.9294
Q60865	Caprin1	1.8586	1.88726	1.93621	5.80945	2.00079	1.99349	0	3.09881	3.89623	0.976413	0.910291	2.73798	1.9806	2.97102	2.01802	2.00885	4.8725	4.83056	4.61508	5.57409	1.27528	1.27752	2.19938	4.41291	1.88726	5.80945	1.99349	3.09881	0.976413	2.73798	2.97102	2.00885	4.83056	5.57409	1.27752	4.41291	3.23007	2.27107	3.27014	3.75484
P47753	Capza1	8.36371	9.43628	11.6173	7.74593	8.00316	3.98699	6.16994	7.23057	9.74058	12.6934	7.28233	4.5633	8.91268	8.91307	12.1081	10.0443	5.847	8.695	9.23015	12.0772	10.2023	11.4976	8.7975	12.1355	9.43628	7.74593	3.98699	7.23057	12.6934	4.5633	8.91307	10.0443	8.695	12.0772	11.4976	12.1355	7.0564	8.16241	9.21745	11.9034
P47754	Capza2	31.5962	35.8579	33.8837	31.952	28.0111	24.9187	31.878	37.1858	24.3515	26.3632	24.5779	30.1178	29.7089	35.6523	28.2522	29.1284	26.3115	32.8478	35.0746	34.3736	33.1573	28.1053	32.9906	28.6839	35.8579	31.952	24.9187	37.1858	26.3632	30.1178	35.6523	29.1284	32.8478	34.3736	28.1053	28.6839	30.9095	31.2222	32.5428	30.3876
P47757	Capzb	28.8083	32.0834	30.0113	27.1108	25.0099	28.9056	35.9913	37.1858	33.118	31.2452	34.5911	34.6811	42.5828	41.5943	28.2522	31.1372	27.286	33.8139	36.9206	40.8767	26.7809	31.9379	34.0903	38.613	32.0834	27.1108	28.9056	37.1858	31.2452	34.6811	41.5943	31.1372	33.8139	40.8767	31.9379	38.613	29.3666	34.3707	35.5152	37.1425
Q9D1I2	Card19	0	0	0	0.968241	0	0	0	0	0	0.976413	0.910291	0.91266	0.990298	0	0	0	0	0	0	0	0	0	1.09969	0	0	0.968241	0	0	0.976413	0.91266	0	0	0	0	0	0	0.322747	0.629691	0	0
F6XQY1	Carmil1	0	0	1.93621	0	0	0	1.02832	0	0	0.976413	0	0	0	0	2.01802	2.00885	0	0	0.923015	0	0	1.27752	0	1.10323	0	0	0	0	0.976413	0	0	2.00885	0	0	1.27752	1.10323	0	0.325471	0.669618	0.793581
Q80UY1	Carnmt1	0	0	0	0	0	0	0	0	0.974058	0.976413	0	0	0	0	0	0	0	0	0.923015	0	0	0	0	0	0	0	0	0	0.976413	0	0	0	0	0	0	0	0	0.325471	0	0
Q8BYM8	Cars2	3.71721	3.77451	8.71296	7.74593	8.00316	4.98373	5.14162	3.09881	5.84435	6.83489	7.28233	6.38862	3.96119	2.97102	2.01802	3.01328	3.898	3.86444	4.61508	2.78705	0	1.27752	1.09969	3.30968	3.77451	7.74593	4.98373	3.09881	6.83489	6.38862	2.97102	3.01328	3.86444	2.78705	1.27752	3.30968	5.50139	5.44078	3.28292	2.45808
O09161	Casq2	106.87	100.968	105.524	103.602	102.04	103.662	92.5491	106.393	107.146	106.429	86.4776	89.4407	95.0686	96.0631	96.8649	95.4206	90.6284	93.7128	98.7626	106.837	145.382	135.417	111.068	101.497	100.968	103.602	103.662	106.393	106.429	89.4407	96.0631	95.4206	93.7128	106.837	135.417	101.497	102.744	100.754	95.0655	114.583
P51125-3	Cast	11.1516	4.71814	10.6492	8.71417	8.00316	10.9642	5.14162	5.16469	5.84435	4.88207	7.28233	8.21394	5.94179	10.8938	9.08108	13.0575	10.7195	6.76278	9.23015	6.50311	14.0281	11.4976	14.2959	14.342	4.71814	8.71417	10.9642	5.16469	4.88207	8.21394	10.8938	13.0575	6.76278	6.50311	11.4976	14.342	8.13217	6.0869	10.238	10.7809
P24270	Cat	53.8995	42.4633	41.6286	41.6344	62.0245	63.7918	41.1329	44.4163	50.651	52.7263	32.7705	31.9431	43.5731	51.4977	47.4234	38.1682	43.8525	44.4411	46.1508	42.7347	61.2136	65.1533	47.2866	35.3033	42.4633	41.6344	63.7918	44.4163	52.7263	31.9431	51.4977	38.1682	44.4411	42.7347	65.1533	35.3033	49.2965	43.0286	44.7024	47.7304
A0A5F8MPP5	Catspere1	0.929301	0.943628	0.968106	1.93648	1.00039	1.99349	1.02832	2.06588	0.974058	1.95283	1.82058	2.73798	1.9806	2.97102	2.01802	2.00885	3.898	1.93222	2.76905	0.929015	1.27528	5.11006	4.39875	3.30968	0.943628	1.93648	1.99349	2.06588	1.95283	2.73798	2.97102	2.00885	1.93222	0.929015	5.11006	3.30968	1.62453	2.25223	2.30403	3.11625
P49817	Cav1	30.6669	28.3089	25.1708	21.3013	30.0118	35.8829	31.878	26.8564	28.2477	27.3396	30.0396	29.2051	24.7574	20.7972	23.2072	22.0974	29.235	28.0172	27.6905	29.7285	36.9832	29.3829	29.6916	28.6839	28.3089	21.3013	35.8829	26.8564	27.3396	29.2051	20.7972	22.0974	28.0172	29.7285	29.3829	28.6839	28.4977	27.8004	23.6373	29.2651
Q9WVC3	Cav2	3.71721	3.77451	3.87243	3.87296	4.00158	3.98699	2.05665	3.09881	4.87029	4.88207	2.73087	2.73798	1.9806	1.98068	3.02703	2.00885	5.847	3.86444	2.76905	1.85803	3.82585	7.66509	5.49844	4.41291	3.77451	3.87296	3.98699	3.09881	4.88207	2.73798	1.98068	2.00885	3.86444	1.85803	7.66509	4.41291	3.87815	3.57295	2.61799	4.64535
P51637	Cav3	7.43441	7.54903	6.77675	3.87296	11.0043	8.97072	11.3116	10.3294	6.81841	2.92924	8.19262	7.30128	6.93209	5.94205	10.0901	6.02656	11.694	13.5256	12.9222	13.0062	10.2023	7.66509	9.89719	8.82583	7.54903	3.87296	8.97072	10.3294	2.92924	7.30128	5.94205	6.02656	13.5256	13.0062	7.66509	8.82583	6.79757	6.8533	8.49805	9.83238
O54724	Cavin1	63.1925	66.9976	67.7675	65.8404	74.0292	53.8243	67.8694	68.1739	59.4176	67.3725	63.7204	61.1482	59.4179	54.4688	57.5135	59.2612	47.7505	51.2039	53.5349	52.0248	85.4439	85.5935	71.4797	70.6066	66.9976	65.8404	53.8243	68.1739	67.3725	61.1482	54.4688	59.2612	51.2039	52.0248	85.5935	70.6066	62.2208	65.5649	54.9779	69.4083
Q63918	Cavin2	55.7581	56.6177	51.3096	66.8086	45.0178	46.8471	43.1896	46.4822	62.3397	48.8207	40.9631	37.4191	43.5731	45.5557	46.4144	49.2169	50.674	43.475	44.3047	40.8767	79.0675	74.0959	64.8816	66.1937	56.6177	66.8086	46.8471	46.4822	48.8207	37.4191	45.5557	49.2169	43.475	40.8767	74.0959	66.1937	56.7578	44.2407	46.0825	60.3888
Q91VJ2	Cavin3	4.64651	4.71814	3.87243	2.90472	2.00079	2.99024	3.08497	3.09881	0.974058	1.95283	1.82058	1.82532	1.9806	1.98068	1.00901	4.01771	1.949	2.89833	2.76905	1.85803	5.10113	5.11006	4.39875	3.30968	4.71814	2.90472	2.99024	3.09881	1.95283	1.82532	1.98068	4.01771	2.89833	1.85803	5.11006	3.30968	3.5377	2.29232	2.96557	3.42593
A2AMM0	Cavin4	24.1618	25.478	23.2346	24.206	30.0118	24.9187	24.6798	19.6258	26.2996	25.3868	24.5779	23.7292	26.738	23.7682	23.2072	25.1107	29.235	24.1528	23.9984	26.0124	28.0562	37.048	34.0903	28.6839	25.478	24.206	24.9187	19.6258	25.3868	23.7292	23.7682	25.1107	24.1528	26.0124	37.048	28.6839	24.8676	22.9139	24.3439	30.5814
Q8BME9	Cbln4	0	0	0.968106	0.968241	2.00079	1.99349	0	2.06588	0	1.95283	0	0.91266	0	1.98068	2.01802	1.00443	0.974499	0.966111	0	0.929015	2.55056	1.27752	1.09969	1.10323	0	0.968241	1.99349	2.06588	1.95283	0.91266	1.98068	1.00443	0.966111	0.929015	1.27752	1.10323	0.987245	1.64379	1.31707	1.10325
P48758	Cbr1	14.8688	17.9289	13.5535	12.5871	27.0107	36.8796	27.7647	26.8564	21.4293	21.4811	26.3984	23.7292	23.7672	26.7392	24.2162	26.1151	30.2095	28.9833	23.0754	26.0124	11.4775	15.3302	24.1931	22.0646	17.9289	12.5871	36.8796	26.8564	21.4811	23.7292	26.7392	26.1151	28.9833	26.0124	15.3302	22.0646	22.4652	24.0222	27.2792	21.1357
P08074	Cbr2	1.8586	1.88726	1.93621	2.90472	5.00197	1.99349	0	3.09881	4.87029	3.90565	2.73087	3.65064	7.92238	7.92273	4.03604	2.00885	5.847	7.72889	8.30714	10.2192	7.65169	6.38758	7.69781	7.7226	1.88726	2.90472	1.99349	3.09881	3.90565	3.65064	7.92273	2.00885	7.72889	10.2192	6.38758	7.7226	2.26182	3.5517	5.88682	8.10978
Q91VT4	Cbr4	29.7376	27.3652	29.0432	24.206	32.0126	27.9089	32.9064	27.8893	25.3255	26.3632	32.7705	34.6811	30.6992	20.7972	23.2072	30.1328	25.337	24.1528	27.6905	29.7285	17.854	30.6604	24.1931	26.4775	27.3652	24.206	27.9089	27.8893	26.3632	34.6811	20.7972	30.1328	24.1528	29.7285	30.6604	26.4775	26.4934	29.6445	25.0276	28.9554
P83917	Cbx1	0.929301	0.943628	1.93621	0	0	0	0	1.03294	0.974058	0	0	0	0	0	1.00901	1.00443	0	0.966111	0.923015	0	2.55056	3.83255	1.09969	1.10323	0.943628	0	0	1.03294	0	0	0	1.00443	0.966111	0	3.83255	1.10323	0.314543	0.344313	0.656846	1.64526
Q9DCC5	Cbx3	2.7879	1.88726	1.93621	0.968241	2.00079	0.996746	1.02832	1.03294	0.974058	1.95283	0.910291	0	1.9806	1.98068	2.01802	3.01328	0.974499	0.966111	0.923015	0.929015	2.55056	3.83255	1.09969	2.20646	1.88726	0.968241	0.996746	1.03294	1.95283	0	1.98068	3.01328	0.966111	0.929015	3.83255	2.20646	1.28408	0.995255	1.98669	2.32267
O55187	Cbx4	0	0	0	0	0	0	0	0	0	0	0	0	0	0	0	0	0	0	0	0	0	0	1.09969	0	0	0	0	0	0	0	0	0	0	0	0	0	0	0	0	0
Q8CH18	Ccar1	0	0	0	0.968241	1.00039	0	0	0	0	0	0	0	0	0	0	0	0	0	0	0	0	1.27752	0	0	0	0.968241	0	0	0	0	0	0	0	0	1.27752	0	0.322747	0	0	0.425839
E9Q8Z1	Ccdc121rt3	2.7879	1.88726	1.93621	2.90472	1.00039	0.996746	3.08497	2.06588	1.94812	3.90565	1.82058	2.73798	0.990298	0.990341	1.00901	1.00443	0.974499	1.93222	3.69206	2.78705	0	2.55503	1.09969	2.20646	1.88726	2.90472	0.996746	2.06588	3.90565	2.73798	0.990341	1.00443	1.93222	2.78705	2.55503	2.20646	1.92958	2.90317	1.309	2.51618
E0CYX9	Ccdc127	0	0.943628	0	0	0	0	1.02832	0	0.974058	0	0.910291	0	0	0	1.00901	0	0.974499	0	0.923015	0.929015	0	0	0	0	0.943628	0	0	0	0	0	0	0	0	0.929015	0	0	0.314543	0	0	0.309672
E9Q8Q6	Ccdc141	10.2223	7.54903	7.74485	4.84121	5.00197	2.99024	6.16994	8.2635	5.84435	5.85848	12.7441	16.4279	8.91268	12.8744	5.04504	3.01328	7.79599	9.66111	11.0762	11.1482	2.55056	0	6.59813	5.51614	7.54903	4.84121	2.99024	8.2635	5.85848	16.4279	12.8744	3.01328	9.66111	11.1482	0	5.51614	5.12682	10.1833	8.51628	5.55477
Q640L5	Ccdc18	0	0	0	0	1.00039	0	1.02832	1.03294	0	0	0	0	0	0	0	0	0	0	0	0	0	0	0	0	0	0	0	1.03294	0	0	0	0	0	0	0	0	0	0.344313	0	0
A0A338P6G2	Ccdc188	0	0	0	0	2.00079	1.99349	0	0	0	0	0	0	3.96119	3.96137	0	0	0.974499	0	1.84603	0	0	0	0	0	0	0	1.99349	0	0	0	3.96137	0	0	0	0	0	0.664498	0	1.32046	0
Q8BVF4	Ccdc30	0	0	0.968106	0	1.00039	0	0	0	0.974058	0	0	0	1.9806	0	0	0	0.974499	1.93222	0	0	1.27528	1.27752	1.09969	1.10323	0	0	0	0	0	0	0	0	1.93222	0	1.27752	1.10323	0	0	0.644074	0.793581
Q9D024	Ccdc47	1.8586	1.88726	0	0	1.00039	0.996746	1.02832	3.09881	0	0	0.910291	0	0	0.990341	0	1.00443	0.974499	0.966111	0.923015	0.929015	0	1.27752	2.19938	1.10323	1.88726	0	0.996746	3.09881	0	0	0.990341	1.00443	0.966111	0.929015	1.27752	1.10323	0.961334	1.03294	0.98696	1.10325
Q3URS9	Ccdc51	3.71721	3.77451	2.90432	2.90472	2.00079	0.996746	1.02832	1.03294	3.89623	4.88207	0	1.82532	0	1.98068	0	3.01328	1.949	4.83056	2.76905	1.85803	2.55056	3.83255	3.29906	1.10323	3.77451	2.90472	0.996746	1.03294	4.88207	1.82532	1.98068	3.01328	4.83056	1.85803	3.83255	1.10323	2.55866	2.58011	3.27484	2.2646
F6YTE1	Ccdc73	0	0	0	0	0	0	0	0	0	0.976413	0	0	0	0.990341	0	0	0	0	0	0	0	0	0	1.10323	0	0	0	0	0.976413	0	0.990341	0	0	0	0	1.10323	0	0.325471	0.330114	0.367743
Q9JJ89	Ccdc86	1.8586	1.88726	0	0	4.00158	3.98699	4.11329	3.09881	0	1.95283	2.73087	2.73798	2.97089	2.97102	2.01802	1.00443	2.9235	5.79667	4.61508	4.64508	1.27528	0	2.19938	2.20646	1.88726	0	3.98699	3.09881	1.95283	2.73798	2.97102	1.00443	5.79667	4.64508	0	2.20646	1.95808	2.59654	3.25737	2.28384
Q8C3X2	Ccdc90b	19.5153	14.1544	13.5535	14.5236	13.0051	13.9545	13.3682	10.3294	15.5849	10.7405	15.4749	19.1659	18.8157	14.8551	11.0991	12.0531	12.6685	15.4578	16.6143	13.0062	21.6798	21.7178	17.595	15.4452	14.1544	14.5236	13.9545	10.3294	10.7405	19.1659	14.8551	12.0531	15.4578	13.0062	21.7178	15.4452	14.2108	13.4119	14.122	16.7231
A2AMS7	Ccl27a	0	0.943628	0	0.968241	0	0	0	0	0.974058	0	0.910291	0	0	0	1.00901	0	0	0	0	0	1.27528	0	0	0	0.943628	0.968241	0	0	0	0	0	0	0	0	0	0	0.63729	0	0	0
Q8BGU5	Ccny	0	0	0	0	0	0	0	0	0	0	1.82058	0.91266	0	0	0	0	0	0.966111	0	0	0	0	0	0	0	0	0	0	0	0.91266	0	0	0.966111	0	0	0	0	0.30422	0.322037	0
Q7TSH4	Ccp110	0.929301	0	0	0	0	0	0	0	0	0	0	0	0	0	0	0	0	0	0	0	0	0	0	0	0	0	0	0	0	0	0	0	0	0	0	0	0	0	0	0
P80314	Cct2	27.879	30.1961	27.107	27.1108	24.0095	29.9024	25.7081	20.6588	33.118	27.3396	26.3984	28.2925	25.7477	30.7006	26.2342	28.124	32.1585	32.8478	29.5365	36.2316	28.0562	22.9953	28.5919	29.7872	30.1961	27.1108	29.9024	20.6588	27.3396	28.2925	30.7006	28.124	32.8478	36.2316	22.9953	29.7872	29.0698	25.4303	30.5574	29.6713
P80318	Cct3	27.879	38.6888	33.8837	28.079	35.0138	33.8894	32.9064	33.054	36.0402	30.2688	40.0528	39.2444	35.6507	36.6426	32.2883	32.1417	36.0565	35.7461	34.1516	34.3736	14.0281	16.6077	19.7944	29.7872	38.6888	28.079	33.8894	33.054	30.2688	39.2444	36.6426	32.1417	35.7461	34.3736	16.6077	29.7872	33.5524	34.1891	34.8435	26.9228
P80315	Cct4	28.8083	25.478	31.9475	28.079	27.0107	28.9056	29.8214	21.6917	26.2996	27.3396	30.0396	31.0304	31.6895	29.7102	28.2522	34.1505	36.0565	36.7122	31.3825	33.4445	19.1292	15.3302	26.3925	27.5807	25.478	28.079	28.9056	21.6917	27.3396	31.0304	29.7102	34.1505	36.7122	33.4445	15.3302	27.5807	27.4875	26.6872	33.5243	25.4518
P80316	Cct5	23.2325	27.3652	25.1708	20.3331	25.0099	22.9252	20.5665	19.6258	21.4293	27.3396	38.2322	33.7684	25.7477	22.7779	28.2522	33.1461	22.4135	29.9494	32.3055	27.8705	7.65169	8.94261	17.595	22.0646	27.3652	20.3331	22.9252	19.6258	27.3396	33.7684	22.7779	33.1461	29.9494	27.8705	8.94261	22.0646	23.5412	26.9113	28.6245	19.6259
Q52KG9	Cct6a	33.4549	31.1397	32.9156	30.9837	28.0111	28.9056	24.6798	22.7246	30.1958	23.4339	33.6808	36.5064	29.7089	28.7199	33.2973	31.1372	32.1585	28.9833	30.4595	32.5155	22.9551	21.7178	31.8909	26.4775	31.1397	30.9837	28.9056	22.7246	23.4339	36.5064	28.7199	31.1372	28.9833	32.5155	21.7178	26.4775	30.343	27.555	29.6135	26.9036
P80313	Cct7	25.0911	28.3089	25.1708	23.2378	14.0055	13.9545	9.25491	11.3623	21.4293	23.4339	19.1161	23.7292	15.8448	18.8165	17.1532	19.0841	17.541	14.4917	16.6143	22.2964	3.82585	2.55503	12.0966	12.1355	28.3089	23.2378	13.9545	11.3623	23.4339	23.7292	18.8165	19.0841	14.4917	22.2964	2.55503	12.1355	21.8337	19.5085	17.4641	12.329
P42932	Cct8	24.1618	28.3089	26.1389	31.952	37.0146	25.9154	21.5948	28.9223	33.118	23.4339	26.3984	26.4671	28.7186	25.7489	29.2613	31.1372	28.2605	28.0172	23.0754	27.8705	19.1292	22.9953	32.9906	35.3033	28.3089	31.952	25.9154	28.9223	23.4339	26.4671	25.7489	31.1372	28.0172	27.8705	22.9953	35.3033	28.7254	26.2744	28.3011	28.723
O35566	Cd151	2.7879	7.54903	5.80864	4.84121	6.00237	2.99024	3.08497	3.09881	2.92218	7.81131	1.82058	4.5633	2.97089	3.96137	3.02703	3.01328	2.9235	4.83056	4.61508	2.78705	11.4775	10.2201	4.39875	3.30968	7.54903	4.84121	2.99024	3.09881	7.81131	4.5633	3.96137	3.01328	4.83056	2.78705	10.2201	3.30968	5.12682	5.15781	3.93507	5.43895
E9QMY1	Cd200	0	1.88726	3.87243	1.93648	1.00039	0.996746	1.02832	2.06588	1.94812	0.976413	1.82058	0.91266	0.990298	0.990341	2.01802	1.00443	0.974499	1.93222	0.923015	0.929015	0	0	1.09969	1.10323	1.88726	1.93648	0.996746	2.06588	0.976413	0.91266	0.990341	1.00443	1.93222	0.929015	0	1.10323	1.60683	1.31832	1.309	0.677414
Q1ERP8	Cd300lg	0	0	0.968106	0.968241	0	0.996746	0	0	0	1.95283	0	0.91266	0.990298	0.990341	1.00901	2.00885	0.974499	0	0.923015	0	1.27528	3.83255	1.09969	1.10323	0	0.968241	0.996746	0	1.95283	0.91266	0.990341	2.00885	0	0	3.83255	1.10323	0.654996	0.955162	0.999732	1.64526
Q64314	Cd34	0.929301	0	0.968106	0.968241	3.00118	2.99024	2.05665	0	1.94812	1.95283	4.55145	1.82532	3.96119	1.98068	2.01802	1.00443	3.898	4.83056	2.76905	3.71606	6.37641	7.66509	8.7975	5.51614	0	0.968241	2.99024	0	1.95283	1.82532	1.98068	1.00443	4.83056	3.71606	7.66509	5.51614	1.31949	1.25938	2.60522	5.63243
Q08857	Cd36	78.0613	90.5883	92.9382	95.8559	97.0383	97.6812	98.7191	106.393	102.276	100.571	98.3114	104.956	102.001	104.976	93.8378	86.3807	110.118	103.374	105.224	103.121	118.601	116.254	93.4735	92.6712	90.5883	95.8559	97.6812	106.393	100.571	104.956	104.976	86.3807	103.374	103.121	116.254	92.6712	94.7085	103.973	98.2436	104.015
P56528	Cd38	0	0	0	0	0	0	0	0	0.974058	0.976413	0	0	0	0	0	0	0	0	0	0	0	0	0	0	0	0	0	0	0.976413	0	0	0	0	0	0	0	0	0.325471	0	0
A0A2R8VI30	Cd47	7.43441	3.77451	4.84053	2.90472	3.00118	3.98699	4.11329	3.09881	0.974058	0.976413	3.64116	3.65064	1.9806	3.96137	1.00901	3.01328	2.9235	3.86444	3.69206	4.64508	3.82585	2.55503	4.39875	7.7226	3.77451	2.90472	3.98699	3.09881	0.976413	3.65064	3.96137	3.01328	3.86444	4.64508	2.55503	7.7226	3.55541	2.57529	3.61303	4.97423
A0A494BB49	Cd5	0	0	0	0	0	0	0	1.03294	0	0	0	0.91266	0.990298	0	1.00901	1.00443	0	0	0	0	0	1.27752	0	1.10323	0	0	0	1.03294	0	0.91266	0	1.00443	0	0	1.27752	1.10323	0	0.648533	0.334809	0.793581
O55186	Cd59a	0	0	0	0	0	0	0	0	0.974058	0	0	0	0	0	0	0	0	0	0	0	0	1.27752	0	0	0	0	0	0	0	0	0	0	0	0	1.27752	0	0	0	0	0.425839
Q6PBG1	Cd59b	0	0	0	0	0	0	0	0	1.94812	0	0	0	0	0	0	0	0	0	0	0	0	0	0	0	0	0	0	0	0	0	0	0	0	0	0	0	0	0	0	0
Q9QWK4	Cd5l	0.929301	0	0	0	0	0	0	0	0	0	0	0	0	0	1.00901	0	0	0	0	0	0	0	0	0	0	0	0	0	0	0	0	0	0	0	0	0	0	0	0	0
P35762	Cd81	0.929301	0.943628	0.968106	1.93648	2.00079	2.99024	1.02832	1.03294	2.92218	2.92924	3.64116	4.5633	1.9806	2.97102	2.01802	1.00443	1.949	1.93222	0.923015	0.929015	6.37641	5.11006	1.09969	3.30968	0.943628	1.93648	2.99024	1.03294	2.92924	4.5633	2.97102	1.00443	1.93222	0.929015	5.11006	3.30968	1.95678	2.84183	1.96922	3.11625
P40240	Cd9	1.8586	2.83089	0.968106	0.968241	1.00039	0.996746	0	1.03294	0.974058	0.976413	0.910291	1.82532	1.9806	0.990341	2.01802	2.00885	1.949	0.966111	1.84603	0.929015	2.55056	1.27752	2.19938	2.20646	2.83089	0.968241	0.996746	1.03294	0.976413	1.82532	0.990341	2.00885	0.966111	0.929015	1.27752	2.20646	1.59862	1.27822	1.32177	1.471
O89103	Cd93	8.36371	10.3799	10.6492	7.74593	6.00237	8.97072	5.14162	9.29644	9.74058	12.6934	3.64116	3.65064	1.9806	5.94205	8.07207	8.03541	2.9235	5.79667	13.8452	9.29015	11.4775	8.94261	4.39875	7.7226	10.3799	7.74593	8.97072	9.29644	12.6934	3.65064	5.94205	8.03541	5.79667	9.29015	8.94261	7.7226	9.03219	8.54682	6.59138	8.65179
A2AP74	Cd99l2	0	0	0	0	0	0	0	0	0	0	0	0	0	0	0	0	0	0.966111	0	0	0	0	0	0	0	0	0	0	0	0	0	0	0.966111	0	0	0	0	0	0.322037	0
P48967	Cdc25c	0	0	0	0	1.00039	0	0	0	0	0	0	0	0	1.98068	0	0	0	0	0	0	0	0	0	0	0	0	0	0	0	0	1.98068	0	0	0	0	0	0	0	0.660228	0
A2A6Q5	Cdc27	8.36371	8.49266	9.68106	8.71417	11.0043	10.9642	7.19826	8.2635	10.7146	9.76413	6.37204	6.38862	14.8545	12.8744	11.0991	9.03984	8.77049	7.72889	8.30714	11.1482	10.2023	10.2201	7.69781	8.82583	8.49266	8.71417	10.9642	8.2635	9.76413	6.38862	12.8744	9.03984	7.72889	11.1482	10.2201	8.82583	9.39035	8.13875	9.88106	10.0647
Q61081	Cdc37	4.64651	0	2.90432	1.93648	2.00079	2.99024	0	2.06588	4.87029	3.90565	4.55145	4.5633	2.97089	2.97102	1.00901	5.02213	4.8725	7.72889	3.69206	1.85803	1.27528	6.38758	2.19938	3.30968	0	1.93648	2.99024	2.06588	3.90565	4.5633	2.97102	5.02213	7.72889	1.85803	6.38758	3.30968	1.64224	3.51161	5.24068	3.85176
P60766-1	Cdc42	13.9395	16.9853	15.4897	13.5554	20.0079	16.9447	20.5665	23.7576	12.6628	16.599	22.7573	20.9912	17.8254	18.8165	21.1892	17.0753	22.4135	23.1867	23.0754	20.4383	15.3034	12.7752	15.3956	19.8581	16.9853	13.5554	16.9447	23.7576	16.599	20.9912	18.8165	17.0753	23.1867	20.4383	12.7752	19.8581	15.8285	20.4493	19.6928	17.6905
Q7TT50	Cdc42bpb	0.929301	0	0	0.968241	0	0	0	0	0	0.976413	0	0	0	0	1.00901	2.00885	0	0	0	0	0	0	0	1.10323	0	0.968241	0	0	0.976413	0	0	2.00885	0	0	0	1.10323	0.322747	0.325471	0.669618	0.367743
Q6A068	Cdc5l	2.7879	2.83089	3.87243	2.90472	3.00118	0.996746	1.02832	2.06588	2.92218	0.976413	0	0.91266	0.990298	0.990341	2.01802	4.01771	0.974499	1.93222	1.84603	1.85803	1.27528	2.55503	1.09969	1.10323	2.83089	2.90472	0.996746	2.06588	0.976413	0.91266	0.990341	4.01771	1.93222	1.85803	2.55503	1.10323	2.24412	1.31832	2.31342	1.83876
O89033	Cdc6	0	0	0	0	1.00039	0	0	0	0	0	0	1.82532	0	0	0	0	0	0	0.923015	0	0	0	0	0	0	0	0	0	0	1.82532	0	0	0	0	0	0	0	0.60844	0	0
Q8BHX3	Cdca8	0	0	0.968106	0	0	0	0	0	0	0	0	0	0	0	0	0	0	0	0	0	0	0	0	0	0	0	0	0	0	0	0	0	0	0	0	0	0	0	0	0
A0A0R4IZW5	Cdh1	0	0	0	0.968241	0	0	0	0	0	0	0	0	0	0.990341	0	1.00443	0.974499	0	0	0	0	0	0	0	0	0.968241	0	0	0	0	0.990341	1.00443	0	0	0	0	0.322747	0	0.664923	0
Q9WTR5	Cdh13	22.3032	22.6471	27.107	26.1425	32.0126	30.8991	26.7364	26.8564	28.2477	27.3396	21.847	16.4279	21.7866	30.7006	22.1982	28.124	30.2095	31.8817	25.8444	28.7995	48.4607	47.2681	47.2866	33.0968	22.6471	26.1425	30.8991	26.8564	27.3396	16.4279	30.7006	28.124	31.8817	28.7995	47.2681	33.0968	26.5629	23.5413	30.2354	36.3881
P15116	Cdh2	43.6772	39.6324	45.501	42.6026	36.0142	41.8634	38.048	43.3834	42.8586	40.033	39.1425	40.1571	50.5052	58.4301	39.3513	54.239	56.521	47.3394	49.8428	46.4508	79.0675	72.8184	50.5856	52.955	39.6324	42.6026	41.8634	43.3834	40.033	40.1571	58.4301	54.239	47.3394	46.4508	72.8184	52.955	41.3661	41.1911	53.3362	57.408
Q9DB75	Cdip1	0	0	0	0	0	0	0	0	0	0	0	0	0	0	1.00901	0	0	0	0	0	0	0	0	0	0	0	0	0	0	0	0	0	0	0	0	0	0	0	0	0
A0A0U1RP13	Cdipt	0	0	1.93621	0	0	0	2.05665	6.19763	0	1.95283	3.64116	4.5633	2.97089	3.96137	1.00901	2.00885	2.9235	2.89833	5.53809	3.71606	0	1.27752	1.09969	2.20646	0	0	0	6.19763	1.95283	4.5633	3.96137	2.00885	2.89833	3.71606	1.27752	2.20646	0	4.23792	2.95618	2.40001
A0A3Q4EGC3	Cdo1	0	0	0	0	0	0	0	0	0.974058	0	0	0	0	0.990341	0	0	0	0	0.923015	0	0	0	0	0	0	0	0	0	0	0	0.990341	0	0	0	0	0	0	0	0.330114	0
Q99L43	Cds2	1.8586	2.83089	0.968106	1.93648	1.00039	1.99349	2.05665	1.03294	1.94812	1.95283	4.55145	3.65064	4.95149	1.98068	1.00901	2.00885	5.847	1.93222	2.76905	3.71606	2.55056	0	1.09969	2.20646	2.83089	1.93648	1.99349	1.03294	1.95283	3.65064	1.98068	2.00885	1.93222	3.71606	0	2.20646	2.25362	2.21214	1.97392	1.97417
Q7TPC1	Cdsn	0.929301	0	0	0	0	0	0	0	0	0.976413	0	0	0.990298	0	1.00901	1.00443	0	0.966111	0.923015	0	0	0	0	0	0	0	0	0	0.976413	0	0	1.00443	0.966111	0	0	0	0	0.325471	0.656846	0
Q4VAA2	Cdv3	8.36371	3.77451	3.87243	3.87296	3.00118	1.99349	1.02832	1.03294	0.974058	1.95283	2.73087	1.82532	2.97089	3.96137	5.04504	4.01771	3.898	2.89833	1.84603	4.64508	5.10113	6.38758	2.19938	5.51614	3.77451	3.87296	1.99349	1.03294	1.95283	1.82532	3.96137	4.01771	2.89833	4.64508	6.38758	5.51614	3.21366	1.6037	3.6258	5.51626
Q9D2Z1	Ceacam20	0.929301	0	0	0	0	0	0	0	0	0	0	0	0.990298	0	0	0	0	0	0	0	0	0	0	0	0	0	0	0	0	0	0	0	0	0	0	0	0	0	0	0
Q8BTE5	Cebpzos	1.8586	0	2.90432	0.968241	3.00118	3.98699	3.08497	4.13175	3.89623	2.92924	4.55145	3.65064	4.95149	3.96137	3.02703	2.00885	3.898	1.93222	2.76905	2.78705	3.82585	1.27752	1.09969	3.30968	0	0.968241	3.98699	4.13175	2.92924	3.65064	3.96137	2.00885	1.93222	2.78705	1.27752	3.30968	1.65174	3.57054	2.63415	2.45808
P28659	Celf1	0.929301	0	0.968106	0	1.00039	0.996746	0	1.03294	0.974058	0	1.82058	0.91266	1.9806	0	0	0	0.974499	1.93222	0	0	0	0	0	0	0	0	0.996746	1.03294	0	0.91266	0	0	1.93222	0	0	0	0.332249	0.648533	0.644074	0
S4R2U7	Celf2	0	0.943628	0	0.968241	0	0	0	0	0	0	0	0.91266	0.990298	0.990341	0	0	0	0.966111	0	0	0	0	0	1.10323	0.943628	0.968241	0	0	0	0.91266	0.990341	0	0.966111	0	0	1.10323	0.63729	0.30422	0.652151	0.367743
D3Z4T1	Celf5	0.929301	1.88726	0.968106	0	0	0	0	0	1.94812	1.95283	0	0	0	0	0	0	0	0	0	0	0	0	0	0	1.88726	0	0	0	1.95283	0	0	0	0	0	0	0	0.629086	0.650942	0	0
P27790	Cenpb	0	0	0	0	0	0	0	0	0	0	0	0.91266	0	0	0	0	0	0	0	0	0	0	0	0	0	0	0	0	0	0.91266	0	0	0	0	0	0	0	0.30422	0	0
Q14A61	Cenpl	0	0	0	0	1.00039	0	1.02832	1.03294	0	0	0	0.91266	0.990298	0	0	0	0.974499	0	0	0	0	0	0	0	0	0	0	1.03294	0	0.91266	0	0	0	0	0	0	0	0.648533	0	0
Q9CXS4	Cenpv	6.50511	7.54903	11.6173	10.6507	4.00158	1.99349	6.16994	3.09881	8.76653	7.81131	9.10291	5.47596	4.95149	3.96137	1.00901	1.00443	2.9235	2.89833	7.38412	3.71606	2.55056	5.11006	1.09969	4.41291	7.54903	10.6507	1.99349	3.09881	7.81131	5.47596	3.96137	1.00443	2.89833	3.71606	5.11006	4.41291	6.73106	5.46203	2.62138	4.41301
A2AUM9	Cep152	0.929301	1.88726	1.93621	0.968241	3.00118	0.996746	1.02832	1.03294	1.94812	0.976413	0	0.91266	0	0.990341	1.00901	1.00443	0.974499	1.93222	0.923015	0	7.65169	7.66509	1.09969	1.10323	1.88726	0.968241	0.996746	1.03294	0.976413	0.91266	0.990341	1.00443	1.93222	0	7.66509	1.10323	1.28408	0.974004	1.309	2.92277
Q6A065	Cep170	0.929301	0.943628	0	1.93648	1.00039	0.996746	4.11329	2.06588	1.94812	0	0.910291	0	1.9806	1.98068	2.01802	0	1.949	0	1.84603	0	0	0	1.09969	1.10323	0.943628	1.93648	0.996746	2.06588	0	0	1.98068	0	0	0	0	1.10323	1.29229	0.688625	0.660228	0.367743
Q6A078	Cep290	0	0	0	0	0	0	0	0	0	0	0	0.91266	0	0	0	1.00443	0	0	0	0	0	1.27752	0	0	0	0	0	0	0	0.91266	0	1.00443	0	0	1.27752	0	0	0.30422	0.334809	0.425839
D3Z464	Cep44	0	0	0	0	0	1.99349	0	0	0	0	0	0.91266	0	0.990341	0	0	0.974499	0.966111	0.923015	0	0	0	0	0	0	0	1.99349	0	0	0.91266	0.990341	0	0.966111	0	0	0	0.664498	0.30422	0.652151	0
P23953	Ces1c	30.6669	32.0834	31.9475	34.8567	64.0253	60.8015	38.048	40.2846	38.9623	38.0801	26.3984	22.8165	47.5343	49.5171	46.4144	53.2346	41.9035	42.5089	38.7666	44.5927	52.2866	60.0432	68.1806	59.5743	32.0834	34.8567	60.8015	40.2846	38.0801	22.8165	49.5171	53.2346	42.5089	44.5927	60.0432	59.5743	42.5805	33.7271	48.4202	54.7368
Q8VCT4	Ces1d	25.0911	26.4216	35.8199	36.7932	32.0126	33.8894	20.5665	26.8564	47.7289	41.0094	20.0264	20.0785	17.8254	17.8261	20.1802	17.0753	20.4645	18.3561	20.3063	20.4383	24.2304	35.7704	25.2928	23.1678	26.4216	36.7932	33.8894	26.8564	41.0094	20.0785	17.8261	17.0753	18.3561	20.4383	35.7704	23.1678	32.368	29.3148	17.7525	26.4589
Q9R1K9	Cetn2	0.929301	1.88726	1.93621	0.968241	0	0	0	0	0.974058	0.976413	0	0	0.990298	0	0	0	0	0	0	0	1.27528	1.27752	0	0	1.88726	0.968241	0	0	0.976413	0	0	0	0	0	1.27752	0	0.951833	0.325471	0	0.425839
Q810M1	Cfap299	0	0.943628	0	0	0	1.99349	0	1.03294	0	0	0	0	0	0	1.00901	0	1.949	2.89833	0	0	5.10113	2.55503	4.39875	1.10323	0.943628	0	1.99349	1.03294	0	0	0	0	2.89833	0	2.55503	1.10323	0.97904	0.344313	0.966111	1.21942
Q9D180	Cfap57	0	1.88726	0.968106	0.968241	0	0.996746	3.08497	2.06588	1.94812	0.976413	1.82058	2.73798	1.9806	2.97102	1.00901	0	1.949	1.93222	1.84603	2.78705	0	0	0	0	1.88726	0.968241	0.996746	2.06588	0.976413	2.73798	2.97102	0	1.93222	2.78705	0	0	1.28408	1.92676	1.63442	0.929015
P04186	Cfb	1.8586	2.83089	1.93621	1.93648	12.0047	11.961	5.14162	5.16469	10.7146	3.90565	8.19262	7.30128	8.91268	10.8938	9.08108	13.0575	7.79599	9.66111	7.38412	4.64508	6.37641	3.83255	12.0966	9.92905	2.83089	1.93648	11.961	5.16469	3.90565	7.30128	10.8938	13.0575	9.66111	4.64508	3.83255	9.92905	5.57611	5.45721	11.2041	6.13556
P03953	Cfd	0	0	0.968106	2.90472	2.00079	1.99349	1.02832	1.03294	1.94812	0.976413	0	0	0.990298	0.990341	2.01802	3.01328	0	0.966111	0.923015	0	3.82585	2.55503	4.39875	3.30968	0	2.90472	1.99349	1.03294	0.976413	0	0.990341	3.01328	0.966111	0	2.55503	3.30968	1.63274	0.669784	1.65658	1.95491
P06909	Cfh	20.4446	18.8726	12.5854	7.74593	28.0111	30.8991	13.3682	14.4611	16.559	19.5283	23.6676	19.1659	23.7672	26.7392	21.1892	23.1018	20.4645	18.3561	12.9222	15.7933	11.4775	10.2201	26.3925	22.0646	18.8726	7.74593	30.8991	14.4611	19.5283	19.1659	26.7392	23.1018	18.3561	15.7933	10.2201	22.0646	19.1725	17.7184	22.7324	16.026
Q4LDF6	Cfhr2	2.7879	1.88726	1.93621	3.87296	4.00158	4.98373	2.05665	3.09881	0	3.90565	5.46175	0.91266	3.96119	5.94205	3.02703	2.00885	3.898	2.89833	0.923015	3.71606	2.55056	3.83255	5.49844	4.41291	1.88726	3.87296	4.98373	3.09881	3.90565	0.91266	5.94205	2.00885	2.89833	3.71606	3.83255	4.41291	3.58132	2.63904	3.61641	3.98717
Q61129	Cfi	0	0	0	0	3.00118	2.99024	0	0	0	0	0	0.91266	1.9806	2.97102	4.03604	3.01328	1.949	1.93222	0.923015	0	2.55056	3.83255	7.69781	8.82583	0	0	2.99024	0	0	0.91266	2.97102	3.01328	1.93222	0	3.83255	8.82583	0.996746	0.30422	2.63884	4.21946
P18760	Cfl1	27.879	30.1961	32.9156	28.079	37.0146	29.9024	28.7931	30.9881	32.1439	35.1509	30.0396	35.5937	36.641	39.6137	43.3874	36.1594	34.1075	31.8817	33.2285	33.4445	29.3315	37.048	40.6884	39.7162	30.1961	28.079	29.9024	30.9881	35.1509	35.5937	39.6137	36.1594	31.8817	33.4445	37.048	39.7162	29.3925	33.9109	35.8849	36.7362
P45591	Cfl2	47.3944	39.6324	47.4372	50.3485	47.0186	45.8503	47.3029	54.7457	45.7807	46.8678	51.8866	50.1963	61.3985	69.3239	63.5676	55.2435	52.623	52.17	61.842	56.6699	49.736	61.3207	59.3831	46.3356	39.6324	50.3485	45.8503	54.7457	46.8678	50.1963	69.3239	55.2435	52.17	56.6699	61.3207	46.3356	45.2771	50.6033	58.9125	54.7754
E9PVD7	Cftr	0	0	0	0	0	0	0	0	0	0	0	0	0	0.990341	0	0	0	0	0	0	0	0	0	0	0	0	0	0	0	0	0.990341	0	0	0	0	0	0	0	0.330114	0
Q9CQA6	Chchd1	0.929301	0.943628	0.968106	0.968241	1.00039	0	0	0	0	0	0	0.91266	1.9806	0	0	0	0.974499	0.966111	0.923015	0	0	0	1.09969	1.10323	0.943628	0.968241	0	0	0	0.91266	0	0	0.966111	0	0	1.10323	0.63729	0.30422	0.322037	0.367743
Q7TNL9	Chchd10	0	0	0	0	3.00118	3.98699	1.02832	1.03294	0	1.95283	1.82058	2.73798	1.9806	1.98068	0	1.00443	2.9235	0.966111	0	0.929015	2.55056	3.83255	2.19938	2.20646	0	0	3.98699	1.03294	1.95283	2.73798	1.98068	1.00443	0.966111	0.929015	3.83255	2.20646	1.329	1.90792	1.31707	2.32267
Q9CRB9	Chchd3	47.3944	52.8432	39.6924	44.5391	42.0166	44.8536	45.2462	43.3834	52.5992	54.6792	30.9499	31.0304	35.6507	38.6233	45.4054	37.1638	38.98	40.5767	35.9976	32.5155	63.7641	57.4882	45.0872	51.8517	52.8432	44.5391	44.8536	43.3834	54.6792	31.0304	38.6233	37.1638	40.5767	32.5155	57.4882	51.8517	47.412	43.031	38.7879	47.2852
Q8VEA4	Chchd4	4.64651	5.66177	4.84053	6.77769	9.00355	5.98048	7.19826	6.19763	4.87029	4.88207	4.55145	8.21394	6.93209	7.92273	4.03604	6.02656	6.82149	7.72889	5.53809	6.50311	3.82585	5.11006	4.39875	4.41291	5.66177	6.77769	5.98048	6.19763	4.88207	8.21394	7.92273	6.02656	7.72889	6.50311	5.11006	4.41291	6.13998	6.43121	7.22606	5.34203
E9Q4M4	Chchd6	2.7879	4.71814	1.93621	2.90472	2.00079	3.98699	2.05665	2.06588	2.92218	2.92924	3.64116	0.91266	3.96119	1.98068	4.03604	1.00443	1.949	3.86444	2.76905	2.78705	5.10113	3.83255	3.29906	3.30968	4.71814	2.90472	3.98699	2.06588	2.92924	0.91266	1.98068	1.00443	3.86444	2.78705	3.83255	3.30968	3.86995	1.96926	2.28318	3.30976
B1AXC8	Chchd7	1.8586	0.943628	0.968106	2.90472	1.00039	0.996746	0	1.03294	0.974058	0.976413	0.910291	0.91266	0.990298	0.990341	1.00901	1.00443	0.974499	0	0.923015	0.929015	1.27528	2.55503	1.09969	1.10323	0.943628	2.90472	0.996746	1.03294	0.976413	0.91266	0.990341	1.00443	0	0.929015	2.55503	1.10323	1.61503	0.974004	0.664923	1.52909
P40201	Chd1	0	0	0	0	1.00039	0.996746	0	1.03294	0	0	1.82058	1.82532	0	0.990341	0	0	1.949	2.89833	0.923015	2.78705	0	0	0	0	0	0	0.996746	1.03294	0	1.82532	0.990341	0	2.89833	2.78705	0	0	0.332249	0.952753	1.29622	0.929015
A3KFM7	Chd6	0	0	0	0	2.00079	1.99349	1.02832	0	0	1.95283	0	0	0.990298	0	0	0	0	0.966111	0	0	0	0	1.09969	1.10323	0	0	1.99349	0	1.95283	0	0	0	0.966111	0	0	1.10323	0.664498	0.650942	0.322037	0.367743
D6RG40	Chka	16.7274	16.9853	14.5216	20.3331	18.0071	19.9349	16.4532	20.6588	20.4552	17.5754	12.7441	15.5152	15.8448	16.8358	15.1351	21.093	17.541	16.4239	17.5373	16.7223	34.4326	28.1053	24.1931	24.271	16.9853	20.3331	19.9349	20.6588	17.5754	15.5152	16.8358	21.093	16.4239	16.7223	28.1053	24.271	19.0844	17.9165	18.1176	23.0329
Q9DB34	Chmp2a	0	0	0	0	3.00118	3.98699	1.02832	1.03294	1.94812	1.95283	0.910291	0.91266	0.990298	0.990341	0	2.00885	2.9235	0.966111	0.923015	0.929015	2.55056	0	2.19938	3.30968	0	0	3.98699	1.03294	1.95283	0.91266	0.990341	2.00885	0.966111	0.929015	0	3.30968	1.329	1.29948	1.32177	1.4129
A0A338P7L8	Chmp2b	0	0	0	0	0	0	0	0	0	0	0	0	0	0	0	0	0	0	0	0	0	0	1.09969	0	0	0	0	0	0	0	0	0	0	0	0	0	0	0	0	0
Q9D8B3	Chmp4b	0.929301	0.943628	0.968106	0	3.00118	2.99024	0	0	0	0.976413	0.910291	0.91266	0.990298	0.990341	1.00901	1.00443	2.9235	1.93222	1.84603	1.85803	1.27528	2.55503	5.49844	1.10323	0.943628	0	2.99024	0	0.976413	0.91266	0.990341	1.00443	1.93222	1.85803	2.55503	1.10323	1.31129	0.629691	1.309	1.83876
Q9D7S9	Chmp5	0.929301	0.943628	1.93621	0.968241	1.00039	0.996746	1.02832	0	0	0	0.910291	0.91266	0	0.990341	1.00901	0	0	0	0.923015	0.929015	0	2.55503	1.09969	1.10323	0.943628	0.968241	0.996746	0	0	0.91266	0.990341	0	0	0.929015	2.55503	1.10323	0.969539	0.30422	0.330114	1.52909
P61022	Chp1	0	0	0.968106	2.90472	0	0	0	0	0	1.95283	0	0	0	0.990341	1.00901	1.00443	0	0.966111	0.923015	0.929015	1.27528	0	2.19938	1.10323	0	2.90472	0	0	1.95283	0	0.990341	1.00443	0.966111	0.929015	0	1.10323	0.968241	0.650942	0.98696	0.677414
Q6IQX7	Chpf	0	0	0	0	1.00039	0.996746	0	0	0.974058	0.976413	0.910291	0.91266	1.9806	1.98068	0	1.00443	0.974499	1.93222	0.923015	0.929015	0	0	1.09969	1.10323	0	0	0.996746	0	0.976413	0.91266	1.98068	1.00443	1.93222	0.929015	0	1.10323	0.332249	0.629691	1.63911	0.677414
D3YU39	Chpt1	0	0	0	0	0	0	0	0	0	0	0	0	0	0	0	1.00443	0	0	0	0	0	0	0	0	0	0	0	0	0	0	0	1.00443	0	0	0	0	0	0	0.334809	0
A0A0G2JFP3	Chrna4	0.929301	0.943628	0	0	0	0	2.05665	0	0.974058	0	0	1.82532	0	0	1.00901	0	0.974499	0	0	0	0	0	1.09969	0	0.943628	0	0	0	0	1.82532	0	0	0	0	0	0	0.314543	0.60844	0	0
Q5DTK1	Chsy3	0	0	0	0	1.00039	0.996746	0	1.03294	0	0	0	0	0	0.990341	1.00901	0	0	0	0	0	0	0	0	0	0	0	0.996746	1.03294	0	0	0.990341	0	0	0	0	0	0.332249	0.344313	0.330114	0
E9PW20	Chtop	0	0	0	0.968241	0	0	0	0	0	0.976413	0	0	0	0	0	0	0	0	0	0	2.55056	1.27752	0	0	0	0.968241	0	0	0.976413	0	0	0	0	0	1.27752	0	0.322747	0.325471	0	0.425839
Q8WTY4	Ciapin1	1.8586	1.88726	2.90432	1.93648	2.00079	1.99349	0	0	1.94812	3.90565	1.82058	0.91266	1.9806	0	1.00901	2.00885	0.974499	2.89833	0.923015	3.71606	1.27528	1.27752	3.29906	1.10323	1.88726	1.93648	1.99349	0	3.90565	0.91266	0	2.00885	2.89833	3.71606	1.27752	1.10323	1.93908	1.6061	1.63573	2.03227
A0A0R4J0F8	Cilp	0	0	0	0	0	0	0	0	0	0	0	0	0.990298	0.990341	0	0	0	0	0	0	0	0	0	0	0	0	0	0	0	0	0.990341	0	0	0	0	0	0	0	0.330114	0
D3Z7H8	Cilp2	0.929301	0	1.93621	0	0	0	0	1.03294	0	0.976413	0	0	0	0	1.00901	2.00885	0.974499	0.966111	0	0.929015	1.27528	0	1.09969	0	0	0	0	1.03294	0.976413	0	0	2.00885	0.966111	0.929015	0	0	0	0.669784	0.991655	0.309672
A0A087WQ37	Cimip5	0	0	0	0	0	0	0	0	0	0.976413	0	0	0	0	0	0	0	0	0	0	2.55056	1.27752	0	0	0	0	0	0	0.976413	0	0	0	0	0	1.27752	0	0	0.325471	0	0.425839
P60824	Cirbp	0.929301	0	0	0	0	0	0	0	0	0	0	0	0	0	0	0	0	0	0	0.929015	2.55056	2.55503	0	2.20646	0	0	0	0	0	0	0	0	0	0.929015	2.55503	2.20646	0	0	0	1.89683
Q91WS0	Cisd1	33.4549	35.8579	30.0113	33.8884	30.0118	30.8991	32.9064	32.0211	33.118	39.0565	30.0396	23.7292	28.7186	29.7102	29.2613	30.1328	34.1075	28.9833	25.8444	28.7995	43.3596	37.048	38.4891	37.5098	35.8579	33.8884	30.8991	32.0211	39.0565	23.7292	29.7102	30.1328	28.9833	28.7995	37.048	37.5098	33.5485	31.6023	29.6088	34.4524
Q9CQB5	Cisd2	3.71721	2.83089	3.87243	3.87296	0	0.996746	1.02832	0	0.974058	3.90565	0.910291	2.73798	0	0.990341	4.03604	4.01771	2.9235	1.93222	1.84603	1.85803	7.65169	5.11006	4.39875	4.41291	2.83089	3.87296	0.996746	0	3.90565	2.73798	0.990341	4.01771	1.93222	1.85803	5.11006	4.41291	2.56687	2.21454	2.31342	3.79367
Z4YKM2	Cisd3	7.43441	6.6054	8.71296	9.68241	6.00237	3.98699	7.19826	9.29644	6.81841	6.83489	7.28233	5.47596	5.94179	5.94205	7.06306	6.02656	3.898	5.79667	5.53809	5.57409	3.82585	5.11006	4.39875	2.20646	6.6054	9.68241	3.98699	9.29644	6.83489	5.47596	5.94205	6.02656	5.79667	5.57409	5.11006	2.20646	6.75827	7.20243	5.92176	4.29687
A2AN61	Ciz1	0	0	0.968106	0	0	0.996746	0	0	0	0.976413	0	0.91266	0	0	1.00901	2.00885	0	0	0	0	0	0	0	0	0	0	0.996746	0	0.976413	0.91266	0	2.00885	0	0	0	0	0.332249	0.629691	0.669618	0
Q8BMK4	Ckap4	4.64651	4.71814	3.87243	3.87296	6.00237	5.98048	5.14162	7.23057	6.81841	9.76413	5.46175	3.65064	10.8933	9.90341	7.06306	9.03984	6.82149	5.79667	7.38412	8.36114	24.2304	17.8852	23.0934	13.2387	4.71814	3.87296	5.98048	7.23057	9.76413	3.65064	9.90341	9.03984	5.79667	8.36114	17.8852	13.2387	4.8572	6.88178	8.24664	13.1617
A2AGT5	Ckap5	0	0	0	0	0	0	0	0	0	0	0	0	0	0	0	0	0	0.966111	0	0	0	0	0	0	0	0	0	0	0	0	0	0	0.966111	0	0	0	0	0	0.322037	0
Q04447	Ckb	38.1014	48.125	41.6286	41.6344	41.0162	38.8731	42.1613	37.1858	35.0661	42.9622	36.4116	32.8558	36.641	39.6137	38.3423	33.1461	31.184	37.6783	39.6896	40.8767	29.3315	33.2154	38.4891	41.9227	48.125	41.6344	38.8731	37.1858	42.9622	32.8558	39.6137	33.1461	37.6783	40.8767	33.2154	41.9227	42.8775	37.6679	36.8127	38.6716
P07310	Ckm	362.428	352.917	355.295	351.472	369.146	375.773	361.97	362.561	390.597	387.636	376.86	364.151	329.769	336.716	359.207	336.483	354.718	322.681	329.516	340.949	388.961	393.475	338.704	335.381	352.917	351.472	375.773	362.561	387.636	364.151	336.716	336.483	322.681	340.949	393.475	335.381	360.054	371.45	331.96	356.602
Q6P8J7	Ckmt2	485.095	481.25	476.308	485.089	447.177	441.559	510.048	482.382	490.925	497.971	445.132	452.679	426.818	422.876	473.225	448.979	466.785	469.53	454.123	462.65	512.664	508.451	484.962	452.324	481.25	485.089	441.559	482.382	497.971	452.679	422.876	448.979	469.53	462.65	508.451	452.324	469.299	477.677	447.128	474.475
E9Q6L0	Clasp1	0.929301	0.943628	0	0	3.00118	0.996746	0	0	0	0	0	0	0	0.990341	0	0	0	0	0	0	0	0	0	1.10323	0.943628	0	0.996746	0	0	0	0.990341	0	0	0	0	1.10323	0.646792	0	0.330114	0.367743
Q9EQR4	Clca3a2	0	0	0	0	0	0	0	0	0	0	0.910291	0	0.990298	0	0	0	0	0	0	0	0	0	0	0	0	0	0	0	0	0	0	0	0	0	0	0	0	0	0	0
D6RFS3	Clcn2	0	0.943628	0.968106	0	0	0	0	0	0	0	0	0	0.990298	0	0	0	0	0	0	0	0	0	0	0	0.943628	0	0	0	0	0	0	0	0	0	0	0	0.314543	0	0	0
P52194	Clgn	1.8586	0.943628	0	0	0	0	1.02832	0	0.974058	1.95283	0	0	0	0	1.00901	1.00443	0	0	0.923015	0	1.27528	1.27752	1.09969	0	0.943628	0	0	0	1.95283	0	0	1.00443	0	0	1.27752	0	0.314543	0.650942	0.334809	0.425839
B7ZMV8	Clhc1	0.929301	0	0.968106	0.968241	0	0	0	0	0	0	0	0.91266	0	0	0	1.00443	0	0	0	0	0	0	0	0	0	0.968241	0	0	0	0.91266	0	1.00443	0	0	0	0	0.322747	0.30422	0.334809	0
Q9Z1Q5	Clic1	1.8586	1.88726	3.87243	2.90472	3.00118	3.98699	4.11329	3.09881	1.94812	2.92924	5.46175	10.0393	8.91268	7.92273	4.03604	4.01771	6.82149	6.76278	6.46111	6.50311	5.10113	1.27752	4.39875	6.61937	1.88726	2.90472	3.98699	3.09881	2.92924	10.0393	7.92273	4.01771	6.76278	6.50311	1.27752	6.61937	2.92632	5.35577	6.23441	4.8
Q9QYB1	Clic4	15.7981	14.1544	18.394	17.4283	22.0087	27.9089	20.5665	22.7246	17.5331	18.5519	21.847	24.6418	14.8545	16.8358	14.1261	14.062	21.439	24.1528	15.6913	17.6513	12.7528	12.7752	16.4953	18.7549	14.1544	17.4283	27.9089	22.7246	18.5519	24.6418	16.8358	14.062	24.1528	17.6513	12.7752	18.7549	19.8306	21.9728	18.3502	16.3938
A0A668KLB7	Clic5	6.50511	5.66177	5.80864	7.74593	5.00197	4.98373	3.08497	3.09881	4.87029	4.88207	3.64116	4.5633	4.95149	8.91307	6.05405	9.03984	5.847	4.83056	4.61508	4.64508	7.65169	5.11006	6.59813	5.51614	5.66177	7.74593	4.98373	3.09881	4.88207	4.5633	8.91307	9.03984	4.83056	4.64508	5.11006	5.51614	6.13048	4.18139	7.59449	5.09043
Q5SUH7	Clint1	0	0	0	0	0	0	0	0	0	0	0	0	0	0	0	0	0	0	0.923015	0	0	0	0	0	0	0	0	0	0	0	0	0	0	0	0	0	0	0	0	0
Q922J3	Clip1	17.6567	10.3799	10.6492	12.5871	13.0051	16.9447	10.2832	8.2635	8.76653	7.81131	19.1161	11.8646	17.8254	19.8068	27.2432	21.093	12.6685	10.6272	16.6143	21.3673	38.2585	43.4355	26.3925	29.7872	10.3799	12.5871	16.9447	8.2635	7.81131	11.8646	19.8068	21.093	10.6272	21.3673	43.4355	29.7872	13.3039	9.31313	17.1757	31.53
A0A2R8VJW4	Clip4	0.929301	0.943628	0	0.968241	0	0	0	0	0	0.976413	0	0	0	0	0	1.00443	0	0	0	0	0	0	0	0	0.943628	0.968241	0	0	0.976413	0	0	1.00443	0	0	0	0	0.63729	0.325471	0.334809	0
Q60649	Clpb	4.64651	4.71814	5.80864	3.87296	4.00158	4.98373	4.11329	2.06588	8.76653	3.90565	6.37204	6.38862	0.990298	2.97102	1.00901	3.01328	4.8725	5.79667	6.46111	5.57409	1.27528	2.55503	3.29906	4.41291	4.71814	3.87296	4.98373	2.06588	3.90565	6.38862	2.97102	3.01328	5.79667	5.57409	2.55503	4.41291	4.52495	4.12005	3.92699	4.18068
O88696	Clpp	11.1516	14.1544	19.3621	12.5871	17.0067	15.9479	17.4815	15.4941	14.6109	14.6462	15.4749	15.5152	15.8448	14.8551	9.08108	9.03984	9.74499	11.5933	11.0762	9.29015	12.7528	15.3302	12.0966	11.0323	14.1544	12.5871	15.9479	15.4941	14.6462	15.5152	14.8551	9.03984	11.5933	9.29015	15.3302	11.0323	14.2298	15.2185	11.8294	11.8842
Q8VBZ3	Clptm1	0	0	0	0.968241	0	0	0	0	0	0	0	0.91266	0	0.990341	0	1.00443	0	0.966111	0	0	0	0	0	0	0	0.968241	0	0	0	0.91266	0.990341	1.00443	0.966111	0	0	0	0.322747	0.30422	0.98696	0
Q6P8N8	Clpx	3.71721	4.71814	1.93621	6.77769	3.00118	3.98699	4.11329	4.13175	7.79247	4.88207	5.46175	6.38862	4.95149	5.94205	5.04504	3.01328	6.82149	5.79667	2.76905	2.78705	1.27528	1.27752	4.39875	3.30968	4.71814	6.77769	3.98699	4.13175	4.88207	6.38862	5.94205	3.01328	5.79667	2.78705	1.27752	3.30968	5.16094	5.13415	4.91733	2.45808
Q6PFA2	Clta	5.57581	5.66177	3.87243	5.80945	4.00158	3.98699	9.25491	4.13175	5.84435	5.85848	8.19262	7.30128	3.96119	6.93239	6.05405	6.02656	3.898	4.83056	4.61508	4.64508	7.65169	7.66509	5.49844	4.41291	5.66177	5.80945	3.98699	4.13175	5.85848	7.30128	6.93239	6.02656	4.83056	4.64508	7.66509	4.41291	5.15273	5.76384	5.92984	5.57436
Q6IRU5-2	Cltb	8.36371	8.49266	5.80864	7.74593	11.0043	10.9642	7.19826	6.19763	4.87029	4.88207	3.64116	3.65064	9.90298	8.91307	8.07207	6.02656	8.77049	9.66111	9.23015	5.57409	10.2023	16.6077	12.0966	8.82583	8.49266	7.74593	10.9642	6.19763	4.88207	3.65064	8.91307	6.02656	9.66111	5.57409	16.6077	8.82583	9.0676	4.91011	8.20025	10.3359
Q68FD5	Cltc	119.88	136.826	133.599	126.84	122.048	119.61	105.917	109.491	106.172	113.264	151.108	152.414	125.768	137.657	131.171	138.611	141.302	142.984	132.914	140.281	35.7079	38.3255	103.371	107.013	136.826	126.84	119.61	109.491	113.264	152.414	137.657	138.611	142.984	140.281	38.3255	107.013	127.758	125.057	139.751	95.2066
Q06890	Clu	13.9395	15.0981	9.68106	9.68241	15.0059	16.9447	8.22659	6.19763	9.74058	9.76413	10.9235	9.1266	10.8933	15.8455	10.0901	15.0664	9.74499	12.5594	11.9992	15.7933	15.3034	14.0527	18.6947	19.8581	15.0981	9.68241	16.9447	6.19763	9.76413	9.1266	15.8455	15.0664	12.5594	15.7933	14.0527	19.8581	13.9084	8.36279	14.4904	16.568
A0A0R4J140	Cluh	13.9395	13.2108	17.4259	19.3648	19.0075	17.9414	14.3965	21.6917	18.5071	27.3396	27.3087	21.9038	13.8642	17.8261	14.1261	13.0575	16.5665	24.1528	14.7682	14.8642	0	1.27752	8.7975	5.51614	13.2108	19.3648	17.9414	21.6917	27.3396	21.9038	17.8261	13.0575	24.1528	14.8642	1.27752	5.51614	16.839	23.645	18.3455	7.2193
Q8R4N0	Clybl	52.0409	52.8432	54.214	55.1897	51.0201	57.8113	59.6428	52.6798	58.4435	64.4433	64.6307	58.4103	52.4858	49.5171	50.4504	52.2302	40.929	42.5089	43.3817	51.0958	56.1124	52.3781	50.5856	43.0259	52.8432	55.1897	57.8113	52.6798	64.4433	58.4103	49.5171	52.2302	42.5089	51.0958	52.3781	43.0259	55.2814	58.5111	48.0854	48.8333
A0A0R4J0B4	Cmas	0	0	0	0	0	0	0	0	0	0	0.910291	0	0	0	0	0	0	0	0	0	0	0	0	0	0	0	0	0	0	0	0	0	0	0	0	0	0	0	0	0
Q8R1G2	Cmbl	9.29301	11.3235	11.6173	10.6507	10.0039	9.96746	11.3116	10.3294	17.5331	14.6462	12.7441	5.47596	11.8836	7.92273	13.1171	10.0443	2.9235	7.72889	10.1532	9.29015	11.4775	12.7752	9.89719	9.92905	11.3235	10.6507	9.96746	10.3294	14.6462	5.47596	7.92273	10.0443	7.72889	9.29015	12.7752	9.92905	10.6472	10.1505	8.5653	10.6648
Q9CPZ8	Cmc1	0.929301	0.943628	0.968106	0.968241	1.00039	0.996746	0	1.03294	0.974058	0.976413	0.910291	0.91266	0.990298	0	1.00901	0	1.949	0.966111	0.923015	0.929015	1.27528	1.27752	1.09969	0	0.943628	0.968241	0.996746	1.03294	0.976413	0.91266	0	0	0.966111	0.929015	1.27752	0	0.969539	0.974004	0.322037	0.73551
Q8K199	Cmc2	5.57581	5.66177	6.77675	4.84121	4.00158	2.99024	4.11329	1.03294	3.89623	2.92924	3.64116	1.82532	0.990298	2.97102	3.02703	2.00885	1.949	1.93222	2.76905	1.85803	2.55056	2.55503	4.39875	1.10323	5.66177	4.84121	2.99024	1.03294	2.92924	1.82532	2.97102	2.00885	1.93222	1.85803	2.55503	1.10323	4.49774	1.92917	2.30403	1.83876
Q9DBP5	Cmpk1	8.36371	6.6054	10.6492	7.74593	9.00355	7.97397	6.16994	7.23057	10.7146	11.717	12.7441	12.7772	10.8933	8.91307	6.05405	10.0443	10.7195	6.76278	10.1532	13.9352	6.37641	6.38758	6.59813	5.51614	6.6054	7.74593	7.97397	7.23057	11.717	12.7772	8.91307	10.0443	6.76278	13.9352	6.38758	5.51614	7.44177	10.5749	8.57337	8.61298
Q3U5Q7	Cmpk2	0.929301	0	0	0.968241	0	0	1.02832	0	0	0	0.910291	0.91266	0	0	0	1.00443	0.974499	0	0.923015	0	0	0	0	0	0	0.968241	0	0	0	0.91266	0	1.00443	0	0	0	0	0.322747	0.30422	0.334809	0
Q9CZT6	Cmss1	0	0.943628	0	0	0	0	1.02832	0	0	0	0	0	0.990298	0	0	0	0	0	0	0	0	0	0	1.10323	0.943628	0	0	0	0	0	0	0	0	0	0	1.10323	0.314543	0	0	0.367743
E9QLJ0	Cmya5	5.57581	7.54903	2.90432	5.80945	6.00237	4.98373	4.11329	4.13175	4.87029	3.90565	8.19262	9.1266	6.93209	12.8744	12.1081	9.03984	10.7195	3.86444	9.23015	10.2192	11.4775	7.66509	8.7975	9.92905	7.54903	5.80945	4.98373	4.13175	3.90565	9.1266	12.8744	9.03984	3.86444	10.2192	7.66509	9.92905	6.11407	5.72134	8.59291	9.2711
P53996	Cnbp	0.929301	1.88726	1.93621	2.90472	0	0	0	1.03294	0	0.976413	0	0	0	0.990341	1.00901	1.00443	0.974499	0.966111	0.923015	0.929015	0	2.55503	0	1.10323	1.88726	2.90472	0	1.03294	0.976413	0	0.990341	1.00443	0.966111	0.929015	2.55503	1.10323	1.59733	0.669784	0.98696	1.52909
Q9D1A2	Cndp2	9.29301	11.3235	8.71296	9.68241	7.00276	13.9545	4.11329	7.23057	8.76653	9.76413	10.0132	10.9519	10.8933	12.8744	12.1081	9.03984	9.74499	10.6272	7.38412	15.7933	14.0281	11.4976	10.9969	15.4452	11.3235	9.68241	13.9545	7.23057	9.76413	10.9519	12.8744	9.03984	10.6272	15.7933	11.4976	15.4452	11.6535	9.31554	10.8472	14.2454
Q08091	Cnn1	0	0	0	0.968241	0	1.99349	0	0	0	0	0	0	0	0	0	0	0	0	0	0.929015	0	0	0	0	0	0.968241	1.99349	0	0	0	0	0	0	0.929015	0	0	0.987245	0	0	0.309672
Q08093	Cnn2	0	0	0.968106	1.93648	0	1.99349	0	1.03294	2.92218	0.976413	3.64116	0.91266	2.97089	1.98068	2.01802	3.01328	1.949	0.966111	1.84603	1.85803	1.27528	0	2.19938	1.10323	0	1.93648	1.99349	1.03294	0.976413	0.91266	1.98068	3.01328	0.966111	1.85803	0	1.10323	1.30999	0.974004	1.98669	0.987086
Q9DAW9	Cnn3	0	0.943628	0.968106	2.90472	0	1.99349	0	1.03294	2.92218	0.976413	2.73087	0.91266	2.97089	1.98068	1.00901	3.01328	1.949	0.966111	2.76905	1.85803	1.27528	0	2.19938	1.10323	0.943628	2.90472	1.99349	1.03294	0.976413	0.91266	1.98068	3.01328	0.966111	1.85803	0	1.10323	1.94728	0.974004	1.98669	0.987086
Q8BH15	Cnot10	0	0	0	0	0	0	0	0	0	0	0	0.91266	0	0	0	0	0	0	0	0	0	1.27752	0	1.10323	0	0	0	0	0	0.91266	0	0	0	0	1.27752	1.10323	0	0.30422	0	0.793581
Q9CWN7	Cnot11	0.929301	0	0	0	0	0	0	0	0	0	0	0	0	0.990341	0	0	0	0	0.923015	0	0	1.27752	0	0	0	0	0	0	0	0	0.990341	0	0	0	1.27752	0	0	0	0.330114	0.425839
A0A1W2P729	Cnpy2	0	0	0	0.968241	1.00039	0.996746	0	0	0.974058	0.976413	0	0	0.990298	1.98068	2.01802	2.00885	0	0.966111	1.84603	0.929015	2.55056	2.55503	2.19938	3.30968	0	0.968241	0.996746	0	0.976413	0	1.98068	2.00885	0.966111	0.929015	2.55503	3.30968	0.654996	0.325471	1.65188	2.26458
F7C0H6	Cnrip1	5.57581	5.66177	8.71296	7.74593	8.00316	9.96746	10.2832	9.29644	6.81841	6.83489	6.37204	6.38862	5.94179	4.95171	8.07207	7.03099	8.77049	5.79667	6.46111	5.57409	8.92698	10.2201	9.89719	7.7226	5.66177	7.74593	9.96746	9.29644	6.83489	6.38862	4.95171	7.03099	5.79667	5.57409	10.2201	7.7226	7.79172	7.50665	5.92645	7.83894
Q61330	Cntn2	0	0	0	0	3.00118	1.99349	1.02832	1.03294	0	0	1.82058	2.73798	0.990298	0.990341	0	0	0.974499	1.93222	0.923015	0.929015	0	1.27752	1.09969	0	0	0	1.99349	1.03294	0	2.73798	0.990341	0	1.93222	0.929015	1.27752	0	0.664498	1.25697	0.974188	0.73551
Q0V8T7	Cntnap5c	0	0.943628	0.968106	1.93648	0	0.996746	0	0	0.974058	0.976413	0.910291	0.91266	0	0	0	0	0	0.966111	1.84603	0.929015	2.55056	0	0	1.10323	0.943628	1.93648	0.996746	0	0.976413	0.91266	0	0	0.966111	0.929015	0	1.10323	1.29229	0.629691	0.322037	0.677414
H3BJ47	Cntrob	0.929301	0	0	1.93648	0	0	0	0	0	0	0	0.91266	0	0	2.01802	2.00885	0	0	0	0	0	0	0	0	0	1.93648	0	0	0	0.91266	0	2.00885	0	0	0	0	0.645494	0.30422	0.669618	0
Q9D2R6	Coa3	1.8586	3.77451	3.87243	2.90472	4.00158	2.99024	2.05665	4.13175	3.89623	3.90565	4.55145	4.5633	2.97089	3.96137	3.02703	3.01328	4.8725	2.89833	1.84603	1.85803	2.55056	3.83255	3.29906	2.20646	3.77451	2.90472	2.99024	4.13175	3.90565	4.5633	3.96137	3.01328	2.89833	1.85803	3.83255	2.20646	3.22316	4.20024	3.29099	2.63234
Q99M07	Coa5	0.929301	0	1.93621	1.93648	0	0	0	0	0.974058	0	0	0	0	0	0	0	0	0	0	0	0	0	0	0	0	1.93648	0	0	0	0	0	0	0	0	0	0	0.645494	0	0	0
Q8BGD8	Coa6	0.929301	0	0	0	0	0	0	0	0	0	0.910291	0	0	0.990341	0	0	0	0	0	0	0	0	0	0	0	0	0	0	0	0	0.990341	0	0	0	0	0	0	0	0.330114	0
Q921H9	Coa7	3.71721	3.77451	4.84053	3.87296	4.00158	1.99349	3.08497	2.06588	4.87029	3.90565	2.73087	5.47596	1.9806	1.98068	1.00901	1.00443	0.974499	3.86444	0.923015	1.85803	3.82585	1.27752	2.19938	2.20646	3.77451	3.87296	1.99349	2.06588	3.90565	5.47596	1.98068	1.00443	3.86444	1.85803	1.27752	2.20646	3.21366	3.81583	2.28318	1.78067
Q9DBL7	Coasy	1.8586	0.943628	0	0.968241	0	0.996746	0	0	0	0	0	2.73798	0	0	0	0	0	0	0	0	0	0	0	0	0.943628	0.968241	0.996746	0	0	2.73798	0	0	0	0	0	0	0.969539	0.91266	0	0
Q3UMF0	Cobll1	0.929301	0.943628	1.93621	2.90472	0	0.996746	0	2.06588	0.974058	1.95283	1.82058	1.82532	1.9806	1.98068	1.00901	2.00885	0	0	0.923015	1.85803	0	0	0	0	0.943628	2.90472	0.996746	2.06588	1.95283	1.82532	1.98068	2.00885	0	1.85803	0	0	1.61503	1.94801	1.32985	0.619343
Q8CI04	Cog3	0	1.88726	0.968106	1.93648	1.00039	0	1.02832	0	0	0	0	0	0.990298	0	0	0	0	0	0.923015	0	0	1.27752	0	1.10323	1.88726	1.93648	0	0	0	0	0	0	0	0	1.27752	1.10323	1.27458	0	0	0.793581
Q3TR20	Cog7	0	0	0.968106	0	0	0.996746	0	0	0	0	0	0	0	0	0	0	0	0	0	0	0	0	0	0	0	0	0.996746	0	0	0	0	0	0	0	0	0	0.332249	0	0	0
Q60847	Col12a1	0	0	0	0	0	0.996746	0	0	0	0	0	0	0.990298	0	0	0	0.974499	0	0	0	0	0	0	0	0	0	0.996746	0	0	0	0	0	0	0	0	0	0.332249	0	0	0
O35206	Col15a1	8.36371	5.66177	6.77675	10.6507	5.00197	4.98373	9.25491	9.29644	11.6887	10.7405	5.46175	2.73798	3.96119	3.96137	7.06306	7.03099	7.79599	9.66111	9.23015	7.43212	10.2023	5.11006	13.1963	12.1355	5.66177	10.6507	4.98373	9.29644	10.7405	2.73798	3.96137	7.03099	9.66111	7.43212	5.11006	12.1355	7.09872	7.59166	6.88449	8.2259
P39061-1	Col18a1	0	0	0	0	0	0	0	0	0	0	0.910291	0	0	0	0	1.00443	0	0	0.923015	0	0	1.27752	1.09969	0	0	0	0	0	0	0	0	1.00443	0	0	1.27752	0	0	0	0.334809	0.425839
P08122	Col4a2	0.929301	0	0	0	0	0.996746	0	1.03294	0.974058	0.976413	0	0.91266	0.990298	0	1.00901	1.00443	0.974499	0	0.923015	0.929015	0	1.27752	1.09969	0	0	0	0.996746	1.03294	0.976413	0.91266	0	1.00443	0	0.929015	1.27752	0	0.332249	0.974004	0.334809	0.73551
Q63ZW6	Col4a5	3.71721	7.54903	2.90432	5.80945	3.00118	2.99024	5.14162	5.16469	4.87029	4.88207	3.64116	0.91266	2.97089	2.97102	2.01802	4.01771	0.974499	1.93222	4.61508	0.929015	3.82585	6.38758	3.29906	2.20646	7.54903	5.80945	2.99024	5.16469	4.88207	0.91266	2.97102	4.01771	1.93222	0.929015	6.38758	2.20646	5.44957	3.65314	2.97365	3.17435
Q9JLI2	Col5a3	1.8586	0	0	0	3.00118	2.99024	1.02832	6.19763	0	0	0	0	3.96119	0.990341	0	2.00885	2.9235	1.93222	1.84603	3.71606	1.27528	2.55503	3.29906	2.20646	0	0	2.99024	6.19763	0	0	0.990341	2.00885	1.93222	3.71606	2.55503	2.20646	0.996746	2.06588	1.64381	2.82585
Q04857	Col6a1	5.57581	5.66177	13.5535	14.5236	11.0043	5.98048	8.22659	8.2635	8.76653	6.83489	17.2955	16.4279	6.93209	4.95171	5.04504	6.02656	11.694	11.5933	4.61508	5.57409	1.27528	0	9.89719	12.1355	5.66177	14.5236	5.98048	8.2635	6.83489	16.4279	4.95171	6.02656	11.5933	5.57409	0	12.1355	8.72196	10.5088	7.52387	5.9032
Q02788	Col6a2	2.7879	6.6054	20.3302	15.4919	9.00355	3.98699	8.22659	14.4611	9.74058	12.6934	10.0132	17.3405	4.95149	2.97102	4.03604	5.02213	13.643	15.4578	7.38412	3.71606	0	0	5.49844	4.41291	6.6054	15.4919	3.98699	14.4611	12.6934	17.3405	2.97102	5.02213	15.4578	3.71606	0	4.41291	8.69475	14.8317	7.81698	2.70966
A0A087WS16	Col6a3	14.8688	9.43628	31.9475	34.8567	20.0079	15.9479	23.6514	22.7246	33.118	22.4575	28.219	31.0304	7.92238	9.90341	13.1171	14.062	30.2095	32.8478	16.6143	22.2964	25.5056	15.3302	43.9875	43.0259	9.43628	34.8567	15.9479	22.7246	22.4575	31.0304	9.90341	14.062	32.8478	22.2964	15.3302	43.0259	20.0803	25.4042	18.9377	26.8841
E9Q6A6	Col6a6	0	0	0	0	1.00039	1.99349	0	0	0	1.95283	1.82058	0	0	0	1.00901	0	0.974499	0	0	0	0	0	0	1.10323	0	0	1.99349	0	1.95283	0	0	0	0	0	0	1.10323	0.664498	0.650942	0	0.367743
Q05722	Col9a1	0	0.943628	0	0.968241	1.00039	0	2.05665	1.03294	0.974058	0	0	0	0	0.990341	0	0	0	0	0	0	0	0	0	0	0.943628	0.968241	0	1.03294	0	0	0.990341	0	0	0	0	0	0.63729	0.344313	0.330114	0
Q8BG94	Commd7	0	0	0	0	0	0	1.02832	0	0	0	0	0	0	0.990341	0	0	0.974499	0	0	0	0	0	0	0	0	0	0	0	0	0	0.990341	0	0	0	0	0	0	0	0.330114	0
Q8K2Q0	Commd9	0	0	0.968106	0	0	0.996746	0	0	0	0	0	0	0	0	0	0	0	0	0	0	0	0	0	0	0	0	0.996746	0	0	0	0	0	0	0	0	0	0.332249	0	0	0
O88587	Comt	15.7981	8.49266	9.68106	12.5871	16.0063	14.9512	9.25491	9.29644	8.76653	10.7405	16.3852	15.5152	16.8351	26.7392	20.1802	23.1018	18.5155	14.4917	17.5373	17.6513	12.7528	16.6077	16.4953	17.6517	8.49266	12.5871	14.9512	9.29644	10.7405	15.5152	26.7392	23.1018	14.4917	17.6513	16.6077	17.6517	12.0103	11.8507	21.4442	17.3035
Q8BIG7	Comtd1	1.8586	1.88726	0	0.968241	1.00039	1.99349	1.02832	2.06588	0.974058	0.976413	1.82058	0.91266	0.990298	3.96137	1.00901	2.00885	2.9235	2.89833	0.923015	1.85803	1.27528	0	2.19938	1.10323	1.88726	0.968241	1.99349	2.06588	0.976413	0.91266	3.96137	2.00885	2.89833	1.85803	0	1.10323	1.61633	1.31832	2.95618	0.987086
Q8CIE6	Copa	4.64651	6.6054	6.77675	7.74593	6.00237	3.98699	4.11329	7.23057	2.92218	5.85848	10.0132	10.0393	11.8836	11.8841	13.1171	8.03541	9.74499	11.5933	16.6143	12.0772	0	1.27752	4.39875	5.51614	6.6054	7.74593	3.98699	7.23057	5.85848	10.0393	11.8841	8.03541	11.5933	12.0772	1.27752	5.51614	6.11277	7.70944	10.5043	6.29028
Q9JIF7	Copb1	5.57581	7.54903	4.84053	0.968241	2.00079	3.98699	1.02832	2.06588	1.94812	3.90565	3.64116	4.5633	4.95149	6.93239	3.02703	5.02213	3.898	5.79667	3.69206	3.71606	0	0	1.09969	3.30968	7.54903	0.968241	3.98699	2.06588	3.90565	4.5633	6.93239	5.02213	5.79667	3.71606	0	3.30968	4.16808	3.51161	5.91706	2.34192
O55029	Copb2	3.71721	2.83089	7.74485	1.93648	1.00039	2.99024	3.08497	4.13175	3.89623	1.95283	5.46175	8.21394	5.94179	6.93239	3.02703	5.02213	6.82149	4.83056	7.38412	6.50311	7.65169	7.66509	8.7975	6.61937	2.83089	1.93648	2.99024	4.13175	1.95283	8.21394	6.93239	5.02213	4.83056	6.50311	7.66509	6.61937	2.58587	4.76617	5.59503	6.92919
O89079	Cope	0	0	0	0	0	0	0	0	0	0	0	0.91266	0	0	0	0	0.974499	0	0.923015	0	0	1.27752	0	0	0	0	0	0	0	0.91266	0	0	0	0	1.27752	0	0	0.30422	0	0.425839
Q9QXK3	Copg2	0.929301	1.88726	2.90432	0.968241	1.00039	1.99349	2.05665	1.03294	1.94812	0.976413	2.73087	5.47596	0.990298	2.97102	2.01802	1.00443	2.9235	0.966111	0.923015	3.71606	0	1.27752	1.09969	2.20646	1.88726	0.968241	1.99349	1.03294	0.976413	5.47596	2.97102	1.00443	0.966111	3.71606	1.27752	2.20646	1.61633	2.4951	1.64719	2.40001
P61202	Cops2	8.36371	5.66177	4.84053	3.87296	9.00355	9.96746	7.19826	6.19763	2.92218	5.85848	10.0132	9.1266	9.90298	7.92273	5.04504	7.03099	9.74499	9.66111	10.1532	11.1482	6.37641	10.2201	7.69781	8.82583	5.66177	3.87296	9.96746	6.19763	5.85848	9.1266	7.92273	7.03099	9.66111	11.1482	10.2201	8.82583	6.50073	7.0609	8.20494	10.0647
O88543	Cops3	4.64651	1.88726	6.77675	2.90472	4.00158	3.98699	4.11329	3.09881	5.84435	4.88207	6.37204	2.73798	4.95149	2.97102	3.02703	4.01771	5.847	5.79667	4.61508	5.57409	5.10113	3.83255	3.29906	4.41291	1.88726	2.90472	3.98699	3.09881	4.88207	2.73798	2.97102	4.01771	5.79667	5.57409	3.83255	4.41291	2.92632	3.57295	4.2618	4.60652
O88544	Cops4	1.8586	2.83089	1.93621	1.93648	2.00079	1.99349	2.05665	4.13175	4.87029	6.83489	5.46175	8.21394	4.95149	4.95171	2.01802	4.01771	2.9235	4.83056	1.84603	4.64508	6.37641	3.83255	4.39875	3.30968	2.83089	1.93648	1.99349	4.13175	6.83489	8.21394	4.95171	4.01771	4.83056	4.64508	3.83255	3.30968	2.25362	6.39353	4.59999	3.9291
O35864	Cops5	2.7879	3.77451	4.84053	3.87296	3.00118	1.99349	3.08497	3.09881	4.87029	3.90565	3.64116	4.5633	3.96119	3.96137	2.01802	4.01771	2.9235	3.86444	3.69206	2.78705	0	0	1.09969	2.20646	3.77451	3.87296	1.99349	3.09881	3.90565	4.5633	3.96137	4.01771	3.86444	2.78705	0	2.20646	3.21366	3.85592	3.94784	1.6645
O88545	Cops6	5.57581	3.77451	4.84053	3.87296	3.00118	5.98048	4.11329	6.19763	6.81841	6.83489	5.46175	9.1266	2.97089	7.92273	3.02703	4.01771	4.8725	5.79667	6.46111	7.43212	3.82585	5.11006	2.19938	2.20646	3.77451	3.87296	5.98048	6.19763	6.83489	9.1266	7.92273	4.01771	5.79667	7.43212	5.11006	2.20646	4.54265	7.38637	5.91237	4.91621
D3YVI6	Cops7a	6.50511	1.88726	0.968106	0.968241	0	0.996746	1.02832	1.03294	4.87029	2.92924	0.910291	0.91266	1.9806	0	2.01802	1.00443	3.898	1.93222	0.923015	1.85803	1.27528	5.11006	3.29906	3.30968	1.88726	0.968241	0.996746	1.03294	2.92924	0.91266	0	1.00443	1.93222	1.85803	5.11006	3.30968	1.28408	1.62495	0.978883	3.42593
Q8VBV7	Cops8	3.71721	1.88726	3.87243	1.93648	1.00039	1.99349	3.08497	2.06588	2.92218	1.95283	1.82058	0.91266	0.990298	1.98068	3.02703	3.01328	3.898	4.83056	1.84603	0.929015	2.55056	6.38758	6.59813	4.41291	1.88726	1.93648	1.99349	2.06588	1.95283	0.91266	1.98068	3.01328	4.83056	0.929015	6.38758	4.41291	1.93908	1.64379	3.27484	3.90984
A0A1W2P7J1	Coq10a	34.3842	34.9142	38.7243	36.7932	36.0142	35.8829	39.0763	33.054	28.2477	33.1981	33.6808	37.4191	32.6798	30.7006	26.2342	28.124	35.082	35.7461	34.1516	39.0186	34.4326	33.2154	28.5919	30.8904	34.9142	36.7932	35.8829	33.054	33.1981	37.4191	30.7006	28.124	35.7461	39.0186	33.2154	30.8904	35.8634	34.557	31.5235	34.3748
Q8BMS4	Coq3	14.8688	14.1544	14.5216	11.6189	21.0083	15.9479	15.4249	18.5929	13.6368	18.5519	17.2955	16.4279	13.8642	11.8841	12.1081	17.0753	13.643	11.5933	14.7682	13.9352	17.854	17.8852	13.1963	18.7549	14.1544	11.6189	15.9479	18.5929	18.5519	16.4279	11.8841	17.0753	11.5933	13.9352	17.8852	18.7549	13.9071	17.8575	13.5176	16.8584
B7ZCV4	Coq4	0	0	0	0	1.00039	0	0	0	0	0	0	0	0	0	0	0	0	0	0.923015	0	0	0	0	0	0	0	0	0	0	0	0	0	0	0	0	0	0	0	0	0
Q9CXI0	Coq5	23.2325	23.5907	27.107	24.206	20.0079	24.9187	22.6231	21.6917	25.3255	26.3632	20.0264	24.6418	15.8448	16.8358	13.1171	16.0708	18.5155	18.3561	16.6143	14.8642	19.1292	20.4402	20.8941	19.8581	23.5907	24.206	24.9187	21.6917	26.3632	24.6418	16.8358	16.0708	18.3561	14.8642	20.4402	19.8581	24.2385	24.2322	17.0876	18.3875
Q8R1S0	Coq6	36.2428	35.8579	38.7243	44.5391	24.0095	26.9122	34.963	33.054	37.9883	39.0565	30.9499	34.6811	22.7769	29.7102	26.2342	24.1062	18.5155	20.2883	25.8444	24.1544	34.4326	25.5503	24.1931	26.4775	35.8579	44.5391	26.9122	33.054	39.0565	34.6811	29.7102	24.1062	20.2883	24.1544	25.5503	26.4775	35.7697	35.5972	24.7016	25.3941
P97478	Coq7	17.6567	18.8726	21.2983	18.3966	23.0091	22.9252	23.6514	24.7905	25.3255	22.4575	17.2955	18.2532	16.8351	22.7779	19.1712	20.0885	16.5665	20.2883	17.5373	17.6513	24.2304	30.6604	25.2928	18.7549	18.8726	18.3966	22.9252	24.7905	22.4575	18.2532	22.7779	20.0885	20.2883	17.6513	30.6604	18.7549	20.0648	21.8337	21.0516	22.3555
Q60936	Coq8a	72.4855	66.9976	76.4804	75.5228	80.0316	86.7169	76.0959	85.7339	74.0284	86.9008	82.8365	87.6154	81.2044	70.3142	62.5585	67.2966	73.0874	64.7294	70.1491	69.6761	65.0394	61.3207	69.2803	60.6775	66.9976	75.5228	86.7169	85.7339	86.9008	87.6154	70.3142	67.2966	64.7294	69.6761	61.3207	60.6775	76.4125	86.75	67.4468	63.8915
Q8K1Z0	Coq9	54.8288	57.5613	51.3096	51.3168	64.0253	60.8015	55.5295	66.108	56.4954	54.6792	53.7072	44.7204	58.4276	46.546	49.4414	51.2258	70.1639	63.7633	58.15	63.173	77.7922	70.2634	67.0809	66.1937	57.5613	51.3168	60.8015	66.108	54.6792	44.7204	46.546	51.2258	63.7633	63.173	70.2634	66.1937	56.5599	55.1692	53.845	66.5434
O89053	Coro1a	0.929301	0	0.968106	0	1.00039	0	0	0	0.974058	0	0.910291	0.91266	0	0.990341	3.02703	2.00885	0.974499	1.93222	1.84603	4.64508	1.27528	0	1.09969	1.10323	0	0	0	0	0	0.91266	0.990341	2.00885	1.93222	4.64508	0	1.10323	0	0.30422	1.64381	1.9161
Q9WUM3	Coro1b	4.64651	5.66177	5.80864	6.77769	6.00237	6.97723	9.25491	7.23057	3.89623	6.83489	10.0132	10.0393	12.8739	12.8744	11.0991	10.0443	11.694	9.66111	11.0762	11.1482	3.82585	1.27752	4.39875	3.30968	5.66177	6.77769	6.97723	7.23057	6.83489	10.0393	12.8744	10.0443	9.66111	11.1482	1.27752	3.30968	6.47223	8.03491	10.8599	5.24513
Q9WUM4	Coro1c	2.7879	3.77451	4.84053	4.84121	0	0.996746	1.02832	0	0.974058	0	4.55145	0.91266	2.97089	1.98068	3.02703	3.01328	2.9235	1.93222	3.69206	4.64508	0	0	2.19938	1.10323	3.77451	4.84121	0.996746	0	0	0.91266	1.98068	3.01328	1.93222	4.64508	0	1.10323	3.20416	0.30422	2.30873	1.9161
Q920M5-4	Coro6	8.36371	9.43628	8.71296	6.77769	5.00197	3.98699	7.19826	3.09881	6.81841	3.90565	8.19262	6.38862	5.94179	8.91307	6.05405	7.03099	5.847	6.76278	7.38412	9.29015	0	0	4.39875	1.10323	9.43628	6.77769	3.98699	3.09881	3.90565	6.38862	8.91307	7.03099	6.76278	9.29015	0	1.10323	6.73365	4.46436	7.56895	3.46446
Q9CQI6	Cotl1	0	0.943628	0	0	0	0	0	0	0	0	1.82058	0	0	3.96137	2.01802	3.01328	1.949	4.83056	3.69206	4.64508	0	0	2.19938	0	0.943628	0	0	0	0	0	3.96137	3.01328	4.83056	4.64508	0	0	0.314543	0	3.93507	1.54836
Q6P8I6	Cox11	0	0	0	0	0	0	0	0	0	0	0.910291	1.82532	0	0	0	0	0	0	0	0	0	0	0	0	0	0	0	0	0	1.82532	0	0	0	0	0	0	0	0.60844	0	0
Q8BJ03	Cox15	0.929301	3.77451	6.77675	3.87296	4.00158	0.996746	3.08497	3.09881	6.81841	6.83489	1.82058	0.91266	0	2.97102	1.00901	5.02213	0	1.93222	1.84603	1.85803	2.55056	8.94261	1.09969	2.20646	3.77451	3.87296	0.996746	3.09881	6.83489	0.91266	2.97102	5.02213	1.93222	1.85803	8.94261	2.20646	2.88141	3.61546	3.30846	4.3357
P56394	Cox17	4.64651	4.71814	5.80864	2.90472	3.00118	6.97723	6.16994	7.23057	6.81841	5.85848	3.64116	3.65064	4.95149	9.90341	3.02703	2.00885	4.8725	6.76278	5.53809	7.43212	7.65169	5.11006	7.69781	6.61937	4.71814	2.90472	6.97723	7.23057	5.85848	3.65064	9.90341	2.00885	6.76278	7.43212	5.11006	6.61937	4.8667	5.5799	6.22501	6.38718
A0A0G2JFK4	Cox19	0	0	0	0	0	0	0	0	0	0	0.910291	0	0	0	0	0	0	0	0	0	0	0	0	0	0	0	0	0	0	0	0	0	0	0	0	0	0	0	0	0
Q9D7J4	Cox20	12.0809	10.3799	9.68106	7.74593	11.0043	10.9642	9.25491	14.4611	5.84435	7.81131	14.5647	14.6026	12.8739	10.8938	5.04504	8.03541	13.643	9.66111	10.1532	15.7933	7.65169	6.38758	8.7975	7.7226	10.3799	7.74593	10.9642	14.4611	7.81131	14.6026	10.8938	8.03541	9.66111	15.7933	6.38758	7.7226	9.69668	12.2917	9.53009	9.96781
P19783	Cox4i1	137.537	142.488	146.184	158.792	149.059	138.548	154.249	161.138	172.408	165.99	132.902	138.724	137.651	138.648	126.126	140.62	148.124	143.951	145.836	139.352	225.725	215.9	180.349	168.794	142.488	158.792	138.548	161.138	165.99	138.724	138.648	140.62	143.951	139.352	215.9	168.794	146.609	155.284	141.073	174.682
P12787	Cox5a	98.506	94.3628	109.396	116.189	103.041	88.7104	119.286	115.689	124.679	122.052	85.5673	102.218	94.0783	90.1211	104.937	104.46	95.5009	92.7467	115.377	96.6176	151.759	148.192	120.966	116.942	94.3628	116.189	88.7104	115.689	122.052	102.218	90.1211	104.46	92.7467	96.6176	148.192	116.942	99.7541	113.32	95.776	120.584
P19536	Cox5b	131.032	128.333	134.567	129.744	110.043	97.6812	137.795	131.183	131.498	144.509	101.042	97.6546	107.942	97.0534	116.036	112.496	111.093	114.001	119.069	111.482	187.467	167.355	150.657	135.697	128.333	129.744	97.6812	131.183	144.509	97.6546	97.0534	112.496	114.001	111.482	167.355	135.697	118.586	124.449	107.85	138.178
P43024	Cox6a1	5.57581	5.66177	3.87243	4.84121	3.00118	0.996746	6.16994	5.16469	5.84435	4.88207	6.37204	4.5633	2.97089	5.94205	5.04504	5.02213	0.974499	1.93222	2.76905	5.57409	5.10113	2.55503	3.29906	3.30968	5.66177	4.84121	0.996746	5.16469	4.88207	4.5633	5.94205	5.02213	1.93222	5.57409	2.55503	3.30968	3.83324	4.87002	4.2988	3.81294
P43023	Cox6a2	47.3944	52.8432	40.6605	44.5391	39.0154	44.8536	48.3312	57.8445	46.7548	50.7735	43.694	45.633	49.5149	46.546	42.3784	49.2169	44.827	34.78	49.8428	39.9477	35.7079	35.7704	34.0903	31.9936	52.8432	44.5391	44.8536	57.8445	50.7735	45.633	46.546	49.2169	34.78	39.9477	35.7704	31.9936	47.412	51.417	43.5143	35.9039
P56391	Cox6b1	131.961	136.826	148.12	141.363	121.048	106.652	129.569	129.117	145.135	147.438	108.325	104.043	108.933	110.918	123.099	123.545	104.271	98.5433	103.378	120.772	155.584	150.747	125.364	130.181	136.826	141.363	106.652	129.117	147.438	104.043	110.918	123.545	98.5433	120.772	150.747	130.181	128.28	126.866	111.002	133.9
Q9CPQ1	Cox6c	40.8893	47.1814	46.4691	47.4438	51.0201	45.8503	48.3312	56.8116	49.677	52.7263	43.694	46.5457	41.5925	37.633	49.4414	52.2302	46.776	46.3733	39.6896	44.5927	75.2417	72.8184	47.2866	52.955	47.1814	47.4438	45.8503	56.8116	52.7263	46.5457	37.633	52.2302	46.3733	44.5927	72.8184	52.955	46.8252	52.0279	45.4122	56.7887
P56392	Cox7a1	52.9702	55.6741	51.3096	51.3168	48.019	36.8796	56.5578	63.0092	52.5992	62.4905	53.7072	39.2444	42.5828	47.5364	52.4685	48.2125	50.674	47.3394	56.3039	49.2378	59.9383	54.9332	60.4828	47.4388	55.6741	51.3168	36.8796	63.0092	62.4905	39.2444	47.5364	48.2125	47.3394	49.2378	54.9332	47.4388	47.9568	54.9147	47.6961	50.5366
P48771	Cox7a2	12.0809	11.3235	16.4578	17.4283	16.0063	16.9447	15.4249	19.6258	19.4812	15.6226	18.2058	16.4279	16.8351	11.8841	15.1351	18.0797	18.5155	20.2883	19.3833	15.7933	22.9551	24.2728	19.7944	22.0646	11.3235	17.4283	16.9447	19.6258	15.6226	16.4279	11.8841	18.0797	20.2883	15.7933	24.2728	22.0646	15.2322	17.2254	16.7507	20.7102
Q61387	Cox7a2l	2.7879	2.83089	3.87243	2.90472	4.00158	4.98373	4.11329	4.13175	2.92218	3.90565	3.64116	3.65064	3.96119	3.96137	3.02703	3.01328	3.898	3.86444	2.76905	3.71606	6.37641	7.66509	4.39875	4.41291	2.83089	2.90472	4.98373	4.13175	3.90565	3.65064	3.96137	3.01328	3.86444	3.71606	7.66509	4.41291	3.57311	3.89602	3.61303	5.26469
P56393	Cox7b	10.2223	7.54903	7.74485	7.74593	2.00079	2.99024	7.19826	7.23057	8.76653	7.81131	4.55145	4.5633	5.94179	3.96137	6.05405	4.01771	1.949	4.83056	5.53809	7.43212	5.10113	2.55503	2.19938	4.41291	7.54903	7.74593	2.99024	7.23057	7.81131	4.5633	3.96137	4.01771	4.83056	7.43212	2.55503	4.41291	6.09507	6.53506	4.26988	4.80002
P17665	Cox7c	19.5153	20.7598	20.3302	19.3648	11.0043	11.961	19.5381	18.5929	18.5071	15.6226	10.9235	12.7772	11.8836	10.8938	11.0991	11.0487	13.643	14.4917	13.8452	13.0062	22.9551	26.8278	18.6947	16.5484	20.7598	19.3648	11.961	18.5929	15.6226	12.7772	10.8938	11.0487	14.4917	13.0062	26.8278	16.5484	17.3619	15.6642	12.1447	18.7942
G3X8Q5	Cp	27.879	26.4216	22.2664	19.3648	37.0146	37.8764	12.3399	15.4941	30.1958	25.3868	30.0396	23.7292	31.6895	27.7296	37.3333	32.1417	25.337	29.9494	34.1516	26.9414	24.2304	39.603	42.8878	37.5098	26.4216	19.3648	37.8764	15.4941	25.3868	23.7292	27.7296	32.1417	29.9494	26.9414	39.603	37.5098	27.8876	21.5367	29.9402	34.6847
A0A0R4J102	Cpeb3	0	0	0	0	0	0	0	0	0	0	0	0.91266	0	0	1.00901	0	0.974499	0.966111	0	0	0	0	2.19938	0	0	0	0	0	0	0.91266	0	0	0.966111	0	0	0	0	0.30422	0.322037	0
Q9DBB9	Cpn2	0.929301	0	0	0	2.00079	0	0	0	0	0	0	0.91266	0	0	0	1.00443	0	0	0	0	0	0	0	0	0	0	0	0	0	0.91266	0	1.00443	0	0	0	0	0	0.30422	0.334809	0
Q8C166	Cpne1	0	0	0	0.968241	0	0	0	0	0	0	0.910291	0.91266	0	0.990341	1.00901	0	0.974499	0.966111	0	0.929015	0	0	1.09969	1.10323	0	0.968241	0	0	0	0.91266	0.990341	0	0.966111	0.929015	0	1.10323	0.322747	0.30422	0.652151	0.677414
Q8BT60	Cpne3	0.929301	0.943628	0.968106	1.93648	1.00039	0.996746	0	1.03294	0.974058	0.976413	1.82058	3.65064	0.990298	2.97102	1.00901	1.00443	2.9235	1.93222	2.76905	1.85803	1.27528	1.27752	2.19938	2.20646	0.943628	1.93648	0.996746	1.03294	0.976413	3.65064	2.97102	1.00443	1.93222	1.85803	1.27752	2.20646	1.29229	1.88666	1.96922	1.78067
P36552	Cpox	4.64651	9.43628	10.6492	13.5554	7.00276	4.98373	7.19826	6.19763	10.7146	8.78772	5.46175	5.47596	5.94179	7.92273	16.1441	14.062	12.6685	12.5594	11.0762	13.0062	17.854	20.4402	17.595	15.4452	9.43628	13.5554	4.98373	6.19763	8.78772	5.47596	7.92273	14.062	12.5594	13.0062	20.4402	15.4452	9.32513	6.82044	11.5147	16.2972
Q8BFS6	Cpped1	4.64651	3.77451	1.93621	2.90472	2.00079	4.98373	3.08497	4.13175	3.89623	3.90565	2.73087	3.65064	4.95149	3.96137	4.03604	5.02213	4.8725	4.83056	5.53809	4.64508	10.2023	2.55503	2.19938	3.30968	3.77451	2.90472	4.98373	4.13175	3.90565	3.65064	3.96137	5.02213	4.83056	4.64508	2.55503	3.30968	3.88766	3.89602	4.60468	3.50326
Q9WVJ3	Cpq	0.929301	2.83089	3.87243	3.87296	1.00039	1.99349	0	3.09881	0.974058	2.92924	0	0	3.96119	3.96137	5.04504	4.01771	3.898	3.86444	3.69206	3.71606	7.65169	11.4976	6.59813	5.51614	2.83089	3.87296	1.99349	3.09881	2.92924	0	3.96137	4.01771	3.86444	3.71606	11.4976	5.51614	2.89911	2.00935	3.94784	6.90995
A0A2R8VK76	Cpsf1	0	0.943628	0.968106	2.90472	3.00118	1.99349	0	0	1.94812	1.95283	0.910291	0	0	0	1.00901	1.00443	0.974499	0.966111	0.923015	1.85803	3.82585	1.27752	1.09969	0	0.943628	2.90472	1.99349	0	1.95283	0	0	1.00443	0.966111	1.85803	1.27752	0	1.94728	0.650942	0.656846	1.04518
P97742	Cpt1a	16.7274	19.8162	16.4578	17.4283	8.00316	9.96746	12.3399	10.3294	21.4293	14.6462	18.2058	22.8165	11.8836	13.8648	15.1351	19.0841	15.592	12.5594	13.8452	12.0772	5.10113	3.83255	9.89719	11.0323	19.8162	17.4283	9.96746	10.3294	14.6462	22.8165	13.8648	19.0841	12.5594	12.0772	3.83255	11.0323	15.7373	15.9307	15.1694	8.98068
Q924X2	Cpt1b	185.86	200.993	190.717	198.489	179.071	195.362	193.325	192.126	184.097	176.731	200.264	195.309	190.137	181.232	177.586	181.801	185.155	171.002	177.219	168.152	163.236	163.522	185.847	180.929	200.993	198.489	195.362	192.126	176.731	195.309	181.232	181.801	171.002	168.152	163.522	180.929	198.282	188.056	178.012	170.868
P52825	Cpt2	132.89	142.488	156.833	151.046	143.056	149.512	163.503	162.171	154.875	163.061	140.185	129.598	119.826	128.744	121.081	128.567	125.71	125.594	124.607	139.352	167.062	168.632	126.464	142.316	142.488	151.046	149.512	162.171	163.061	129.598	128.744	128.567	125.594	139.352	168.632	142.316	147.682	151.61	127.635	150.1
A0A0A6YY75	Cr1l	0.929301	1.88726	0.968106	0.968241	0	0	1.02832	0	0.974058	0	0	1.82532	0	1.98068	1.00901	1.00443	0.974499	0	1.84603	0	1.27528	1.27752	1.09969	1.10323	1.88726	0.968241	0	0	0	1.82532	1.98068	1.00443	0	0	1.27752	1.10323	0.951833	0.60844	0.995036	0.793581
Q6PG95	Cramp1	0	0	0	0	0	0	0	0	0	0	0	0	0	0	0	0	0	0	0.923015	0	0	0	1.09969	0	0	0	0	0	0	0	0	0	0	0	0	0	0	0	0	0
H7BX88	Crat	131.961	128.333	144.248	135.554	137.054	132.567	137.795	141.513	139.29	156.226	131.992	127.772	119.826	124.783	126.126	118.522	131.557	131.391	123.684	122.63	142.832	145.637	126.464	131.284	128.333	135.554	132.567	141.513	156.226	127.772	124.783	118.522	131.391	122.63	145.637	131.284	132.151	141.837	124.899	133.184
Q91ZR3	Crebzf	0	0.943628	0	0	1.00039	0	2.05665	0	0	0	2.73087	1.82532	0.990298	0.990341	0	2.00885	1.949	0.966111	0	0.929015	0	0	3.29906	1.10323	0.943628	0	0	0	0	1.82532	0.990341	2.00885	0.966111	0.929015	0	1.10323	0.314543	0.60844	1.32177	0.677414
O88668	Creg1	1.8586	0.943628	0.968106	2.90472	0	0.996746	2.05665	2.06588	0	1.95283	0.910291	0.91266	0.990298	1.98068	0	1.00443	1.949	0.966111	0.923015	1.85803	0	1.27752	1.09969	1.10323	0.943628	2.90472	0.996746	2.06588	1.95283	0.91266	1.98068	1.00443	0.966111	1.85803	1.27752	1.10323	1.61503	1.64379	1.31707	1.41292
P63254	Crip1	2.7879	4.71814	4.84053	4.84121	4.00158	3.98699	6.16994	6.19763	2.92218	5.85848	3.64116	2.73798	6.93209	6.93239	5.04504	7.03099	5.847	7.72889	9.23015	8.36114	11.4775	10.2201	10.9969	8.82583	4.71814	4.84121	3.98699	6.19763	5.85848	2.73798	6.93239	7.03099	7.72889	8.36114	10.2201	8.82583	4.51544	4.93136	7.23076	9.1357
Q9DCT8	Crip2	30.6669	35.8579	30.9794	34.8567	34.0134	34.8861	31.878	39.2516	37.9883	39.0565	35.5013	40.1571	39.6119	35.6523	44.3964	34.1505	28.2605	30.9156	35.0746	39.9477	36.9832	30.6604	32.9906	35.3033	35.8579	34.8567	34.8861	39.2516	39.0565	40.1571	35.6523	34.1505	30.9156	39.9477	30.6604	35.3033	35.2002	39.4884	33.5728	35.3038
P16563	Crisp2	0	0	0	0	0	0	0	0	0	0	0	0	0.990298	0	0	0	0	0	0	0	0	0	0	0	0	0	0	0	0	0	0	0	0	0	0	0	0	0	0	0
Q64010	Crk	4.64651	4.71814	4.84053	3.87296	4.00158	0.996746	3.08497	1.03294	3.89623	2.92924	2.73087	0.91266	1.9806	3.96137	4.03604	6.02656	0.974499	0.966111	2.76905	3.71606	3.82585	8.94261	1.09969	5.51614	4.71814	3.87296	0.996746	1.03294	2.92924	0.91266	3.96137	6.02656	0.966111	3.71606	8.94261	5.51614	3.19595	1.62495	3.65135	6.05827
P47941	Crkl	0.929301	0	0	0	0	0.996746	0	0	0	0	0	0	0	0	0	0	0.974499	0.966111	0	0	0	0	1.09969	1.10323	0	0	0.996746	0	0	0	0	0	0.966111	0	0	1.10323	0.332249	0	0.322037	0.367743
A0A0R4J0F5	Crlf2	0	0	0	0	0	0	0	0	0	0	0	0	0	0	0	0	0	0	0	1.85803	0	0	0	0	0	0	0	0	0	0	0	0	0	1.85803	0	0	0	0	0	0.619343
P23927	Cryab	92.9301	91.532	87.1296	90.0464	99.0391	110.639	84.3225	76.4374	95.4577	111.311	78.285	88.528	87.1462	89.1307	102.919	101.447	94.5264	87.9161	78.4563	87.3274	136.455	131.584	107.769	120.252	91.532	90.0464	110.639	76.4374	111.311	88.528	89.1307	101.447	87.9161	87.3274	131.584	120.252	97.4057	92.0922	92.8313	113.054
P47199	Cryz	1.8586	2.83089	0.968106	5.80945	8.00316	9.96746	2.05665	2.06588	6.81841	3.90565	4.55145	3.65064	3.96119	7.92273	7.06306	9.03984	3.898	7.72889	7.38412	6.50311	3.82585	5.11006	8.7975	6.61937	2.83089	5.80945	9.96746	2.06588	3.90565	3.65064	7.92273	9.03984	7.72889	6.50311	5.11006	6.61937	6.2026	3.20739	8.23049	6.07751
Q9CZU6	Cs	302.952	290.638	281.719	299.187	297.117	306.998	309.525	294.387	331.18	301.712	311.319	315.78	264.41	284.228	269.405	289.275	301.12	288.867	288.904	271.272	397.888	413.915	348.601	321.039	290.638	299.187	306.998	294.387	301.712	315.78	284.228	289.275	288.867	271.272	413.915	321.039	298.941	303.96	287.457	335.409
A0A0G2JF72	Csde1	0	0	0	0	0	0	0	0	0	0.976413	0	0	0	0	0	0	0	0.966111	0	0	0	0	0	0	0	0	0	0	0.976413	0	0	0	0.966111	0	0	0	0	0.325471	0.322037	0
Q9ERK4	Cse1l	1.8586	0.943628	4.84053	2.90472	6.00237	4.98373	1.02832	3.09881	1.94812	7.81131	3.64116	3.65064	4.95149	2.97102	5.04504	4.01771	5.847	3.86444	5.53809	5.57409	1.27528	0	2.19938	1.10323	0.943628	2.90472	4.98373	3.09881	7.81131	3.65064	2.97102	4.01771	3.86444	5.57409	0	1.10323	2.94403	4.85359	3.61773	2.22577
Q80X68	Csl	159.84	154.755	141.344	150.077	153.06	160.476	152.192	146.677	160.72	142.556	144.736	152.414	130.719	144.59	135.207	147.651	148.124	150.713	131.068	140.281	186.191	209.513	162.754	161.071	154.755	150.077	160.476	146.677	142.556	152.414	144.59	147.651	150.713	140.281	209.513	161.071	155.103	147.216	147.651	170.288
H7BXB1	Csnk1a1	2.7879	0	1.93621	0	0	0	0	0	0	0	0	0	0	0	0	0	0	0.966111	0	0	0	0	0	0	0	0	0	0	0	0	0	0	0.966111	0	0	0	0	0	0.322037	0
Q60737	Csnk2a1	0	0.943628	1.93621	1.93648	4.00158	1.99349	2.05665	2.06588	2.92218	2.92924	1.82058	1.82532	1.9806	1.98068	1.00901	1.00443	2.9235	1.93222	1.84603	3.71606	3.82585	1.27752	4.39875	3.30968	0.943628	1.93648	1.99349	2.06588	2.92924	1.82532	1.98068	1.00443	1.93222	3.71606	1.27752	3.30968	1.62453	2.27348	1.63911	2.76775
G3UZX4	Csnk2b	1.8586	2.83089	2.90432	2.90472	3.00118	2.99024	5.14162	5.16469	2.92218	1.95283	0.910291	3.65064	2.97089	2.97102	3.02703	2.00885	2.9235	0.966111	2.76905	2.78705	5.10113	5.11006	4.39875	4.41291	2.83089	2.90472	2.99024	5.16469	1.95283	3.65064	2.97102	2.00885	0.966111	2.78705	5.11006	4.41291	2.90862	3.58939	1.982	4.10334
Q8VHY0	Cspg4	0	0	0	0	0	0.996746	0	0	0	0	0	0	0	0	0	1.00443	0.974499	0	0	0.929015	0	0	0	0	0	0	0.996746	0	0	0	0	1.00443	0	0.929015	0	0	0.332249	0	0.334809	0.309672
B2RX88	Cspp1	0	0	0	0	0	0	0	0	0	0	0.910291	0.91266	0.990298	0	0	0	0.974499	0.966111	0	1.85803	0	0	0	0	0	0	0	0	0	0.91266	0	0	0.966111	1.85803	0	0	0	0.30422	0.322037	0.619343
P59055	Csrnp3	0	0	0	0	0	0	0	0	0	0	0	0.91266	0	0	0	0	0	0	0	0	0	0	0	0	0	0	0	0	0	0.91266	0	0	0	0	0	0	0	0.30422	0	0
P97315	Csrp1	26.9497	23.5907	31.9475	26.1425	31.0122	27.9089	22.6231	21.6917	23.3774	17.5754	21.847	23.7292	18.8157	22.7779	18.1622	15.0664	22.4135	28.0172	21.2293	20.4383	24.2304	35.7704	23.0934	17.6517	23.5907	26.1425	27.9089	21.6917	17.5754	23.7292	22.7779	15.0664	28.0172	20.4383	35.7704	17.6517	25.8807	20.9988	21.9538	24.6201
A0A1W2P845	Csrp2	0	0.943628	0	0.968241	0	0	0	1.03294	0	0	0	0	0	0.990341	0	0	0	0	0	0	0	0	0	0	0.943628	0.968241	0	1.03294	0	0	0.990341	0	0	0	0	0	0.63729	0.344313	0.330114	0
P50462	Csrp3	91.0715	84.9266	85.1934	78.4275	97.0383	87.7137	92.5491	88.8327	79.8728	76.1603	88.2982	92.1787	99.0298	94.0824	82.7387	88.3896	80.8834	92.7467	88.6094	84.5404	98.1967	111.144	83.5763	83.8453	84.9266	78.4275	87.7137	88.8327	76.1603	92.1787	94.0824	88.3896	92.7467	84.5404	111.144	83.8453	83.6893	85.7239	91.7396	93.1765
P21460	Cst3	1.8586	0	0.968106	1.93648	3.00118	2.99024	2.05665	2.06588	1.94812	0.976413	0.910291	2.73798	1.9806	2.97102	0	2.00885	2.9235	2.89833	5.53809	4.64508	1.27528	1.27752	1.09969	3.30968	0	1.93648	2.99024	2.06588	0.976413	2.73798	2.97102	2.00885	2.89833	4.64508	1.27752	3.30968	1.64224	1.92676	2.62607	3.07743
Q62426	Cstb	1.8586	0	0.968106	0	0	0.996746	3.08497	1.03294	2.92218	1.95283	1.82058	1.82532	2.97089	2.97102	3.02703	2.00885	1.949	1.93222	1.84603	2.78705	1.27528	1.27752	1.09969	2.20646	0	0	0.996746	1.03294	1.95283	1.82532	2.97102	2.00885	1.93222	2.78705	1.27752	2.20646	0.332249	1.6037	2.30403	2.09034
A0A0J9YU62	Ctbp1	3.71721	4.71814	3.87243	5.80945	4.00158	2.99024	2.05665	3.09881	4.87029	5.85848	7.28233	6.38862	0.990298	2.97102	3.02703	3.01328	2.9235	4.83056	5.53809	2.78705	0	0	0	0	4.71814	5.80945	2.99024	3.09881	5.85848	6.38862	2.97102	3.01328	4.83056	2.78705	0	0	4.50594	5.11531	3.60495	0.929015
P26231	Ctnna1	58.546	55.6741	64.8631	63.9039	56.0221	65.7853	68.8977	58.8775	52.5992	57.6084	53.7072	50.1963	77.2432	88.1404	75.6757	79.3497	78.9344	68.5939	79.3793	71.5342	118.601	113.699	91.2741	89.3615	55.6741	63.9039	65.7853	58.8775	57.6084	50.1963	88.1404	79.3497	68.5939	71.5342	113.699	89.3615	61.7878	55.5607	78.6947	91.5315
E0CXB9	Ctnna2	13.0102	10.3799	12.5854	10.6507	7.00276	8.97072	18.5098	12.3953	6.81841	7.81131	11.8338	17.3405	17.8254	19.8068	10.0901	13.0575	19.49	15.4578	18.4603	15.7933	20.4045	22.9953	14.2959	15.4452	10.3799	10.6507	8.97072	12.3953	7.81131	17.3405	19.8068	13.0575	15.4578	15.7933	22.9953	15.4452	10.0004	12.5157	16.1074	18.0779
Q65CL1	Ctnna3	25.0911	26.4216	32.9156	29.0472	29.0115	26.9122	27.7647	24.7905	19.4812	28.316	32.7705	33.7684	25.7477	20.7972	18.1622	26.1151	25.337	24.1528	24.9214	30.6575	21.6798	26.8278	26.3925	29.7872	26.4216	29.0472	26.9122	24.7905	28.316	33.7684	20.7972	26.1151	24.1528	30.6575	26.8278	29.7872	27.4603	28.9583	23.6883	29.0908
Q02248	Ctnnb1	37.1721	39.6324	44.5329	42.6026	32.0126	33.8894	30.8497	32.0211	33.118	32.2216	46.4248	41.0697	41.5925	47.5364	47.4234	46.2036	40.929	40.5767	42.4587	45.5217	22.9551	19.1627	32.9906	36.4065	39.6324	42.6026	33.8894	32.0211	32.2216	41.0697	47.5364	46.2036	40.5767	45.5217	19.1627	36.4065	38.7081	35.1041	44.7722	33.697
E9Q906	Ctnnd1	2.7879	0.943628	1.93621	0.968241	0	0.996746	0	1.03294	0.974058	1.95283	1.82058	1.82532	0	2.97102	4.03604	0	1.949	1.93222	2.76905	0	1.27528	0	1.09969	2.20646	0.943628	0.968241	0.996746	1.03294	1.95283	1.82532	2.97102	0	1.93222	0	0	2.20646	0.969539	1.6037	1.63442	0.735485
P70698	Ctps1	0	0.943628	0	0.968241	0	0	0	0	0	0	2.73087	0.91266	0.990298	0.990341	1.00901	1.00443	0	0	0	0.929015	0	0	0	1.10323	0.943628	0.968241	0	0	0	0.91266	0.990341	1.00443	0	0.929015	0	1.10323	0.63729	0.30422	0.664923	0.677414
G3X8T3	Ctsa	0.929301	0.943628	0	0.968241	0	0	0	1.03294	1.94812	0	0.910291	0.91266	0.990298	0	1.00901	2.00885	0.974499	0.966111	0.923015	1.85803	1.27528	0	0	0	0.943628	0.968241	0	1.03294	0	0.91266	0	2.00885	0.966111	1.85803	0	0	0.63729	0.648533	0.991655	0.619343
P10605	Ctsb	16.7274	14.1544	12.5854	12.5871	21.0083	25.9154	16.4532	22.7246	17.5331	20.5047	20.9367	20.0785	19.806	23.7682	23.2072	22.0974	25.337	23.1867	21.2293	18.5803	21.6798	24.2728	19.7944	24.271	14.1544	12.5871	25.9154	22.7246	20.5047	20.0785	23.7682	22.0974	23.1867	18.5803	24.2728	24.271	17.5523	21.1026	23.0174	22.3747
P97821	Ctsc	0	0	0	0	0	0	0	0	0	0	0	0	0	0	0	0	0.974499	0	0	0	0	0	1.09969	1.10323	0	0	0	0	0	0	0	0	0	0	0	1.10323	0	0	0	0.367743
P18242	Ctsd	39.0307	43.4069	41.6286	33.8884	45.0178	43.8568	46.2746	38.2187	38.9623	45.8914	42.7837	46.5457	43.5731	50.5074	41.3694	36.1594	45.8015	47.3394	39.6896	46.4508	44.6349	47.2681	42.8878	40.8194	43.4069	33.8884	43.8568	38.2187	45.8914	46.5457	50.5074	36.1594	47.3394	46.4508	47.2681	40.8194	40.3841	43.5519	44.6687	44.8461
Q9R013	Ctsf	0	0.943628	0	0	0	0.996746	0	2.06588	0.974058	0	4.55145	4.5633	0.990298	1.98068	1.00901	2.00885	0	0.966111	0.923015	2.78705	0	0	0	0	0.943628	0	0.996746	2.06588	0	4.5633	1.98068	2.00885	0.966111	2.78705	0	0	0.646792	2.20973	1.65188	0.929015
P49935	Ctsh	0	0	0	0	0	0	0	0	0	0	0	0	0	0	0	0	0	0	0.923015	0	0	0	0	0	0	0	0	0	0	0	0	0	0	0	0	0	0	0	0	0
Q9WUU7	Ctsz	0	0	1.93621	1.93648	1.00039	0	0	0	0	2.92924	0.910291	2.73798	4.95149	2.97102	6.05405	8.03541	1.949	2.89833	6.46111	6.50311	3.82585	3.83255	6.59813	5.51614	0	1.93648	0	0	2.92924	2.73798	2.97102	8.03541	2.89833	6.50311	3.83255	5.51614	0.645494	1.88907	4.63492	5.28393
Q60598	Cttn	1.8586	0.943628	3.87243	1.93648	1.00039	0	1.02832	0	0	0	0	0.91266	1.9806	0.990341	0	1.00443	0.974499	0.966111	0	0.929015	1.27528	2.55503	3.29906	3.30968	0.943628	1.93648	0	0	0	0.91266	0.990341	1.00443	0.966111	0.929015	2.55503	3.30968	0.960037	0.30422	0.98696	2.26458
B9EJA2	Cttnbp2	0	0.943628	0.968106	0	1.00039	0.996746	1.02832	0	0.974058	0	0.910291	0	0	0	1.00901	0	0.974499	0	0	0	0	0	0	2.20646	0.943628	0	0.996746	0	0	0	0	0	0	0	0	2.20646	0.646792	0	0	0.735485
Q9WTX6	Cul1	0	1.88726	0	0.968241	1.00039	0	0	1.03294	1.94812	0	0.910291	0.91266	0	0	0	0	0	0	0	0	0	0	0	0	1.88726	0.968241	0	1.03294	0	0.91266	0	0	0	0	0	0	0.951833	0.648533	0	0
E0CYT5	Cul2	0	0	0	0	0	0	0	0	0.974058	0	0	0	0	0	0	0	0	0.966111	0	0	0	0	0	0	0	0	0	0	0	0	0	0	0.966111	0	0	0	0	0	0.322037	0
E9Q4T8	Cul3	0	0	0	0	0	0	0	0	0	0	0	0	0.990298	0	0	0	0	0.966111	0	0	0	0	0	0	0	0	0	0	0	0	0	0	0.966111	0	0	0	0	0	0.322037	0
Q3TCH7	Cul4a	0	0	0	0	0	0	0	0	0	0	0.910291	1.82532	0	0	0	0	0	0	0	0	0	0	0	0	0	0	0	0	0	1.82532	0	0	0	0	0	0	0	0.60844	0	0
Q9D5V5	Cul5	2.7879	1.88726	3.87243	4.84121	4.00158	2.99024	2.05665	4.13175	3.89623	2.92924	7.28233	4.5633	0.990298	2.97102	2.01802	0	3.898	3.86444	2.76905	3.71606	0	1.27752	2.19938	2.20646	1.88726	4.84121	2.99024	4.13175	2.92924	4.5633	2.97102	0	3.86444	3.71606	1.27752	2.20646	3.23957	3.87476	2.27849	2.40001
Q9CQ89	Cuta	0.929301	1.88726	4.84053	1.93648	1.00039	0	3.08497	1.03294	1.94812	0	0	0	1.9806	0.990341	2.01802	2.00885	0.974499	0	0.923015	2.78705	0	1.27752	2.19938	1.10323	1.88726	1.93648	0	1.03294	0	0	0.990341	2.00885	0	2.78705	1.27752	1.10323	1.27458	0.344313	0.999732	1.7226
F8WHX2	Cutc	0	0	0.968106	1.93648	0	0	0	0	1.94812	0	0	0	0	0	0	0	0	0	0	0	0	0	0	0	0	1.93648	0	0	0	0	0	0	0	0	0	0	0.645494	0	0	0
G5E850	Cyb5a	8.36371	10.3799	11.6173	11.6189	7.00276	8.97072	10.2832	12.3953	11.6887	13.6698	6.37204	7.30128	9.90298	6.93239	12.1081	10.0443	9.74499	11.5933	9.23015	9.29015	14.0281	12.7752	14.2959	13.2387	10.3799	11.6189	8.97072	12.3953	13.6698	7.30128	6.93239	10.0443	11.5933	9.29015	12.7752	13.2387	10.3232	11.1221	9.52333	11.768
Q9CQX2	Cyb5b	2.7879	2.83089	4.84053	4.84121	2.00079	0.996746	4.11329	3.09881	3.89623	3.90565	1.82058	2.73798	0.990298	2.97102	2.01802	3.01328	0.974499	2.89833	1.84603	1.85803	3.82585	3.83255	2.19938	2.20646	2.83089	4.84121	0.996746	3.09881	3.90565	2.73798	2.97102	3.01328	2.89833	1.85803	3.83255	2.20646	2.88961	3.24748	2.96088	2.63234
Q9DB73	Cyb5r1	4.64651	5.66177	3.87243	2.90472	5.00197	4.98373	5.14162	7.23057	3.89623	2.92924	7.28233	5.47596	6.93209	8.91307	9.08108	5.02213	8.77049	9.66111	8.30714	9.29015	6.37641	7.66509	9.89719	12.1355	5.66177	2.90472	4.98373	7.23057	2.92924	5.47596	8.91307	5.02213	9.66111	9.29015	7.66509	12.1355	4.51674	5.21192	7.86544	9.69692
Q9DCN2	Cyb5r3	27.879	25.478	22.2664	29.0472	25.0099	23.9219	25.7081	32.0211	22.4033	19.5283	29.1293	29.2051	29.7089	27.7296	22.1982	21.093	26.3115	25.1189	34.1516	28.7995	30.6068	29.3829	34.0903	28.6839	25.478	29.0472	23.9219	32.0211	19.5283	29.2051	27.7296	21.093	25.1189	28.7995	29.3829	28.6839	26.149	26.9182	24.6471	28.9554
Q9D0M3	Cyc1	121.738	127.39	128.758	126.84	120.047	121.603	128.54	123.953	120.783	123.028	103.773	109.519	98.0395	100.024	121.081	125.553	104.271	98.5433	96.9166	103.121	146.657	137.972	129.763	136.8	127.39	126.84	121.603	123.953	123.028	109.519	100.024	125.553	98.5433	103.121	137.972	136.8	125.277	118.833	108.04	125.964
P62897	Cycs	150.547	150.037	151.025	150.077	158.062	165.46	165.56	159.072	165.59	172.825	133.813	136.899	139.632	131.715	143.279	152.673	155.92	155.544	153.221	143.068	179.815	175.02	152.857	146.729	150.037	150.077	165.46	159.072	172.825	136.899	131.715	152.673	155.544	143.068	175.02	146.729	155.191	156.266	146.644	154.939
P00015	Cyct	56.6874	58.505	56.1502	56.158	57.0225	54.8211	65.8127	61.9763	50.651	62.4905	44.6043	48.371	51.4955	50.5074	49.4414	52.2302	53.5975	57.0006	49.8428	49.2378	71.4158	74.0959	58.2834	56.2646	58.505	56.158	54.8211	61.9763	62.4905	48.371	50.5074	52.2302	57.0006	49.2378	74.0959	56.2646	56.4947	57.6126	53.2461	59.8661
A0A0R4J119	Cyfip1	1.8586	0.943628	0.968106	0.968241	0	0	0	0	0.974058	0	0.910291	0.91266	0	0	1.00901	1.00443	1.949	0.966111	0	0	1.27528	1.27752	0	1.10323	0.943628	0.968241	0	0	0	0.91266	0	1.00443	0.966111	0	1.27752	1.10323	0.63729	0.30422	0.656846	0.793581
Q9CX80	Cygb	3.71721	1.88726	3.87243	3.87296	3.00118	2.99024	1.02832	0	2.92218	5.85848	0.910291	2.73798	3.96119	6.93239	5.04504	7.03099	7.79599	5.79667	5.53809	3.71606	11.4775	11.4976	9.89719	12.1355	1.88726	3.87296	2.99024	0	5.85848	2.73798	6.93239	7.03099	5.79667	3.71606	11.4976	12.1355	2.91682	2.86549	6.58668	9.1164
P00186	Cyp1a2	0	0	0	0	0	0	1.02832	0	0.974058	0.976413	0.910291	0	0.990298	0.990341	0	1.00443	0.974499	0	0.923015	0	2.55056	3.83255	2.19938	0	0	0	0	0	0.976413	0	0.990341	1.00443	0	0	3.83255	0	0	0.325471	0.664923	1.27752
O55127	Cyp26a1	6.50511	3.77451	3.87243	8.71417	4.00158	1.99349	4.11329	2.06588	5.84435	5.85848	3.64116	1.82532	1.9806	1.98068	4.03604	3.01328	2.9235	4.83056	2.76905	2.78705	5.10113	6.38758	5.49844	4.41291	3.77451	8.71417	1.99349	2.06588	5.85848	1.82532	1.98068	3.01328	4.83056	2.78705	6.38758	4.41291	4.82739	3.24989	3.27484	4.52918
S4R196	Cyp2ab1	0	0.943628	1.93621	0.968241	0	0	0	0	0	0	0	0	0	0	0	0	0	0	0	0	0	0	0	0	0.943628	0.968241	0	0	0	0	0	0	0	0	0	0	0.63729	0	0	0
P56656	Cyp2c39	0	0	0	0	0	0.996746	0	1.03294	0	0	0	0.91266	0	0	0	0	0.974499	0	0	0.929015	0	0	0	0	0	0	0.996746	1.03294	0	0.91266	0	0	0	0.929015	0	0	0.332249	0.648533	0	0.309672
Q9JKY7	Cyp2d22	0	0.943628	0	0	0	0	0	0	0	0	0	0.91266	0	0	0	0	0	0	0	0.929015	0	0	1.09969	1.10323	0.943628	0	0	0	0	0.91266	0	0	0	0.929015	0	1.10323	0.314543	0.30422	0	0.677414
Q9WVK8	Cyp46a1	0	0	0	0	0	1.99349	0	0	0	0	0	0	0	0.990341	0	0	0	0	0.923015	0	0	0	0	0	0	0	1.99349	0	0	0	0.990341	0	0	0	0	0	0.664498	0	0.330114	0
O35728	Cyp4a14	0	0	0.968106	0	0	0	0	0	0	0	0	0	0	0	2.01802	0	0	1.93222	0	0.929015	0	2.55503	0	0	0	0	0	0	0	0	0	0	1.93222	0.929015	2.55503	0	0	0	0.644074	1.16135
Q64462	Cyp4b1	0	0.943628	0.968106	0	0	0	0	0	0	1.95283	2.73087	0	0	0	0	2.00885	0	0	1.84603	0.929015	0	0	0	0	0.943628	0	0	0	1.95283	0	0	2.00885	0	0.929015	0	0	0.314543	0.650942	0.669618	0.309672
Q921M7	Cyrib	0	0.943628	0	0	0	0	0	0	0	0	0	0.91266	0	0	0	0	0	0	0.923015	1.85803	0	0	0	0	0.943628	0	0	0	0	0.91266	0	0	0	1.85803	0	0	0.314543	0.30422	0	0.619343
D3YVS7	Cystm1	0	0	0	0	0	0	0	0	0	0	0	0	0	0.990341	0	0	0	0	0	0	0	0	0	0	0	0	0	0	0	0	0.990341	0	0	0	0	0	0	0	0.330114	0
Q99KH2	Cyth2	0	0	0	0	0	0.996746	0	0	0	0	0.910291	0.91266	0	0	1.00901	0	0	0	0	0	0	0	0	0	0	0	0.996746	0	0	0.91266	0	0	0	0	0	0	0.332249	0.30422	0	0
Q8BHG2	Czib	0	0.943628	1.93621	1.93648	0	0	0	0	0.974058	0	0.910291	0.91266	1.9806	0.990341	1.00901	1.00443	1.949	0.966111	0.923015	0	0	0	1.09969	0	0.943628	1.93648	0	0	0	0.91266	0.990341	1.00443	0.966111	0	0	0	0.960037	0.30422	0.98696	0
B7ZD29	Dab2ip	0	0.943628	0	0	0	0	0	0	0	0	0	0	0	1.98068	0	0	0	0	0	0	0	0	0	0	0.943628	0	0	0	0	0	1.98068	0	0	0	0	0	0.314543	0	0.660228	0
P61804	Dad1	0	0.943628	0	0.968241	0	0.996746	1.02832	1.03294	0	1.95283	1.82058	0.91266	1.9806	0.990341	1.00901	0	1.949	1.93222	0.923015	0.929015	0	0	0	0	0.943628	0.968241	0.996746	1.03294	1.95283	0.91266	0.990341	0	1.93222	0.929015	0	0	0.969539	1.29948	0.974188	0.309672
Q62165	Dag1	0.929301	1.88726	2.90432	1.93648	3.00118	2.99024	1.02832	2.06588	0.974058	0.976413	2.73087	2.73798	0	0	0	0	0	0.966111	0.923015	0.929015	0	1.27752	2.19938	2.20646	1.88726	1.93648	2.99024	2.06588	0.976413	2.73798	0	0	0.966111	0.929015	1.27752	2.20646	2.27133	1.92676	0.322037	1.471
Q76LW6	Dand5	0	0.943628	0	0	0	0.996746	1.02832	0	2.92218	0.976413	0.910291	0.91266	1.9806	0.990341	1.00901	2.00885	0	0.966111	2.76905	0	1.27528	0	2.19938	0	0.943628	0	0.996746	0	0.976413	0.91266	0.990341	2.00885	0.966111	0	0	0	0.646792	0.629691	1.32177	0
G3X9M0	Dap3	8.36371	4.71814	6.77675	9.68241	5.00197	3.98699	2.05665	5.16469	5.84435	6.83489	9.10291	3.65064	3.96119	3.96137	5.04504	2.00885	4.8725	6.76278	2.76905	4.64508	1.27528	2.55503	2.19938	3.30968	4.71814	9.68241	3.98699	5.16469	6.83489	3.65064	3.96137	2.00885	6.76278	4.64508	2.55503	3.30968	6.12918	5.21674	4.24433	3.50326
Q922B2	Dars1	20.4446	23.5907	21.2983	23.2378	31.0122	23.9219	18.5098	23.7576	24.3515	26.3632	25.4881	27.3798	22.7769	26.7392	29.2613	28.124	26.3115	22.2206	22.1524	25.0834	19.1292	21.7178	19.7944	22.0646	23.5907	23.2378	23.9219	23.7576	26.3632	27.3798	26.7392	28.124	22.2206	25.0834	21.7178	22.0646	23.5835	25.8335	25.6946	22.9552
Q8BIP0	Dars2	0	0.943628	0	0	0	0.996746	0	0	0	0	0	0	0.990298	0	0	0	0	0	0	0	0	0	0	0	0.943628	0	0.996746	0	0	0	0	0	0	0	0	0	0.646792	0	0	0
Q9JII5	Dazap1	1.8586	2.83089	2.90432	2.90472	2.00079	2.99024	1.02832	1.03294	3.89623	0.976413	1.82058	2.73798	1.9806	1.98068	1.00901	1.00443	1.949	1.93222	1.84603	2.78705	2.55056	0	1.09969	1.10323	2.83089	2.90472	2.99024	1.03294	0.976413	2.73798	1.98068	1.00443	1.93222	2.78705	0	1.10323	2.90862	1.58244	1.63911	1.29676
P31786	Dbi	10.2223	15.0981	15.4897	15.4919	14.0055	15.9479	13.3682	14.4611	15.5849	18.5519	11.8338	13.6899	13.8642	10.8938	14.1261	9.03984	14.6175	12.5594	11.0762	9.29015	15.3034	15.3302	14.2959	14.342	15.0981	15.4919	15.9479	14.4611	18.5519	13.6899	10.8938	9.03984	12.5594	9.29015	15.3302	14.342	15.5126	15.5676	10.831	12.9874
Q62418	Dbnl	0	1.88726	1.93621	0.968241	0	0	0	0	0.974058	0	0.910291	0.91266	0	0.990341	1.00901	1.00443	1.949	1.93222	0.923015	0	0	0	0	0	1.88726	0.968241	0	0	0	0.91266	0.990341	1.00443	1.93222	0	0	0	0.951833	0.30422	1.309	0
P53395	Dbt	57.6167	66.9976	63.895	63.9039	51.0201	57.8113	60.6711	61.9763	61.3657	67.3725	52.7969	60.2356	35.6507	41.5943	52.4685	57.2523	49.6995	42.5089	46.1508	54.8119	45.9102	52.3781	40.6884	40.8194	66.9976	63.9039	57.8113	61.9763	67.3725	60.2356	41.5943	57.2523	42.5089	54.8119	52.3781	40.8194	62.9043	63.1948	47.1185	49.3365
Q80TR8	Dcaf1	0	0	0	0	3.00118	0.996746	1.02832	2.06588	0	0	0.910291	1.82532	1.9806	0.990341	0	0	2.9235	1.93222	1.84603	0.929015	0	1.27752	1.09969	1.10323	0	0	0.996746	2.06588	0	1.82532	0.990341	0	1.93222	0.929015	1.27752	1.10323	0.332249	1.29707	0.974188	1.10325
Q80T85	Dcaf5	0	0.943628	0	0	1.00039	0.996746	1.02832	1.03294	0.974058	0.976413	0	0.91266	0.990298	0.990341	0	1.00443	0	0.966111	0	0	0	1.27752	0	0	0.943628	0	0.996746	1.03294	0.976413	0.91266	0.990341	1.00443	0.966111	0	1.27752	0	0.646792	0.974004	0.98696	0.425839
A2AHY8	Dcaf8l	0	0	0.968106	0	0	0	0	0	0	0	0	0	0	0	0	0	0	0	0	0	0	0	0	0	0	0	0	0	0	0	0	0	0	0	0	0	0	0	0	0
Q8BHC4	Dcakd	4.64651	6.6054	5.80864	3.87296	2.00079	1.99349	1.02832	1.03294	3.89623	1.95283	0.910291	1.82532	0.990298	0	1.00901	1.00443	1.949	0.966111	1.84603	1.85803	1.27528	2.55503	1.09969	2.20646	6.6054	3.87296	1.99349	1.03294	1.95283	1.82532	0	1.00443	0.966111	1.85803	2.55503	2.20646	4.15729	1.6037	0.656846	2.20651
Q8K4J0	Dclre1c	0	0	0	0	0	0	0	0	0	0.976413	0	0	0	0	0	0	0	0	0	0	0	0	0	0	0	0	0	0	0.976413	0	0	0	0	0	0	0	0	0.325471	0	0
P28654	Dcn	7.43441	2.83089	11.6173	16.4601	9.00355	9.96746	7.19826	6.19763	9.74058	14.6462	10.0132	7.30128	10.8933	13.8648	12.1081	14.062	16.5665	17.39	23.9984	22.2964	30.6068	24.2728	34.0903	37.5098	2.83089	16.4601	9.96746	6.19763	14.6462	7.30128	13.8648	14.062	17.39	22.2964	24.2728	37.5098	9.75282	9.3817	15.1056	28.0263
Q9DAR7	Dcps	0	0	1.93621	0	0	0	0	1.03294	1.94812	1.95283	0	1.82532	0	0	1.00901	1.00443	0	0.966111	0.923015	0.929015	2.55056	0	0	1.10323	0	0	0	1.03294	1.95283	1.82532	0	1.00443	0.966111	0.929015	0	1.10323	0	1.6037	0.656846	0.677414
E9Q3M3	Dctn1	6.50511	4.71814	8.71296	6.77769	6.00237	9.96746	8.22659	3.09881	4.87029	6.83489	10.9235	5.47596	10.8933	8.91307	9.08108	8.03541	8.77049	7.72889	5.53809	8.36114	1.27528	8.94261	14.2959	11.0323	4.71814	6.77769	9.96746	3.09881	6.83489	5.47596	8.91307	8.03541	7.72889	8.36114	8.94261	11.0323	7.15443	5.13656	8.22579	9.44534
Q99KJ8	Dctn2	14.8688	17.9289	21.2983	19.3648	26.0103	26.9122	20.5665	21.6917	13.6368	10.7405	18.2058	16.4279	21.7866	23.7682	16.1441	23.1018	22.4135	17.39	24.9214	21.3673	43.3596	39.603	31.8909	39.7162	17.9289	19.3648	26.9122	21.6917	10.7405	16.4279	23.7682	23.1018	17.39	21.3673	39.603	39.7162	21.402	16.2867	21.42	33.5622
Q9Z0Y1	Dctn3	0.929301	0	0.968106	2.90472	3.00118	2.99024	3.08497	2.06588	3.89623	2.92924	1.82058	1.82532	1.9806	2.97102	4.03604	7.03099	1.949	3.86444	0	2.78705	3.82585	6.38758	5.49844	6.61937	0	2.90472	2.99024	2.06588	2.92924	1.82532	2.97102	7.03099	3.86444	2.78705	6.38758	6.61937	1.96499	2.27348	4.62215	5.26466
Q8CBY8	Dctn4	0	0.943628	0	0.968241	1.00039	0	0	0	0.974058	0.976413	1.82058	1.82532	0	0.990341	0	1.00443	0	0.966111	0.923015	0.929015	0	0	1.09969	0	0.943628	0.968241	0	0	0.976413	1.82532	0.990341	1.00443	0.966111	0.929015	0	0	0.63729	0.933911	0.98696	0.309672
Q9WUB4	Dctn6	0	0	0.968106	0	0	0	0	0	0	0	0	0	0	0	0	0	0.974499	0	0.923015	0	0	0	0	0	0	0	0	0	0	0	0	0	0	0	0	0	0	0	0	0
Q8BZJ7	Dcun1d2	0	1.88726	0.968106	1.93648	1.00039	0	1.02832	1.03294	1.94812	0.976413	0	0.91266	0	0.990341	1.00901	0	0	0	0	0.929015	0	1.27752	1.09969	0	1.88726	1.93648	0	1.03294	0.976413	0.91266	0.990341	0	0	0.929015	1.27752	0	1.27458	0.974004	0.330114	0.73551
Q9CWS0	Ddah1	0	0	0	0	0	0.996746	0	0	0	0.976413	0	0.91266	0.990298	0	2.01802	1.00443	0	0	0.923015	0.929015	1.27528	0	1.09969	1.10323	0	0	0.996746	0	0.976413	0.91266	0	1.00443	0	0.929015	0	1.10323	0.332249	0.629691	0.334809	0.677414
Q99LD8	Ddah2	0.929301	0.943628	3.87243	2.90472	2.00079	1.99349	2.05665	1.03294	0.974058	2.92924	0.910291	0.91266	2.97089	7.92273	8.07207	5.02213	3.898	1.93222	3.69206	5.57409	7.65169	10.2201	12.0966	7.7226	0.943628	2.90472	1.99349	1.03294	2.92924	0.91266	7.92273	5.02213	1.93222	5.57409	10.2201	7.7226	1.94728	1.62495	4.95903	7.83894
Q3U1J4	Ddb1	13.0102	13.2108	12.5854	16.4601	9.00355	12.9577	14.3965	8.2635	15.5849	16.599	8.19262	8.21394	10.8933	11.8841	10.0901	9.03984	8.77049	11.5933	11.9992	14.8642	21.6798	29.3829	15.3956	15.4452	13.2108	16.4601	12.9577	8.2635	16.599	8.21394	11.8841	9.03984	11.5933	14.8642	29.3829	15.4452	14.2095	11.0255	10.8391	19.8974
A2ADY9	Ddi2	0	0	0	0	0	0	0	0	0	0	0.910291	0	0	0	0	0	0	0	0	0	0	0	0	0	0	0	0	0	0	0	0	0	0	0	0	0	0	0	0	0
Q80TS7	Ddn	0	0	0	0	0	0	0	0	0.974058	0.976413	0	0	0	0	0	0	0	0	0	0	0	0	0	0	0	0	0	0	0.976413	0	0	0	0	0	0	0	0	0.325471	0	0
O54734	Ddost	0.929301	1.88726	3.87243	2.90472	1.00039	1.99349	2.05665	5.16469	5.84435	3.90565	4.55145	7.30128	3.96119	2.97102	5.04504	6.02656	8.77049	7.72889	7.38412	7.43212	2.55056	1.27752	1.09969	4.41291	1.88726	2.90472	1.99349	5.16469	3.90565	7.30128	2.97102	6.02656	7.72889	7.43212	1.27752	4.41291	2.26182	5.45721	5.57549	4.37418
O35215	Ddt	7.43441	7.54903	11.6173	12.5871	4.00158	6.97723	14.3965	13.4282	8.76653	8.78772	5.46175	4.5633	5.94179	4.95171	9.08108	12.0531	8.77049	4.83056	10.1532	10.2192	15.3034	14.0527	8.7975	13.2387	7.54903	12.5871	6.97723	13.4282	8.78772	4.5633	4.95171	12.0531	4.83056	10.2192	14.0527	13.2387	9.0378	8.92641	7.27846	12.5035
Q91VR5	Ddx1	8.36371	10.3799	14.5216	15.4919	10.0039	4.98373	9.25491	6.19763	13.6368	17.5754	10.9235	12.7772	7.92238	9.90341	14.1261	10.0443	12.6685	10.6272	11.9992	13.0062	15.3034	15.3302	15.3956	12.1355	10.3799	15.4919	4.98373	6.19763	17.5754	12.7772	9.90341	10.0443	10.6272	13.0062	15.3302	12.1355	10.2852	12.1834	10.1916	13.4906
Q501J6	Ddx17	6.50511	9.43628	14.5216	15.4919	5.00197	8.97072	11.3116	10.3294	5.84435	6.83489	13.6544	13.6899	9.90298	8.91307	6.05405	8.03541	9.74499	13.5256	14.7682	12.0772	6.37641	6.38758	9.89719	9.92905	9.43628	15.4919	8.97072	10.3294	6.83489	13.6899	8.91307	8.03541	13.5256	12.0772	6.38758	9.92905	11.2996	10.2847	10.158	9.46461
Q8BZY3	Ddx19b	0.929301	3.77451	1.93621	0.968241	1.00039	0.996746	1.02832	2.06588	2.92218	0	2.73087	0.91266	0.990298	2.97102	1.00901	1.00443	0	0.966111	2.76905	2.78705	0	0	1.09969	2.20646	3.77451	0.968241	0.996746	2.06588	0	0.91266	2.97102	1.00443	0.966111	2.78705	0	2.20646	1.91317	0.992845	1.64719	1.6645
Q9Z1N5	Ddx39b	10.2223	9.43628	13.5535	11.6189	6.00237	4.98373	4.11329	10.3294	10.7146	13.6698	10.9235	11.8646	10.8933	11.8841	10.0901	8.03541	2.9235	11.5933	7.38412	10.2192	12.7528	11.4976	8.7975	9.92905	9.43628	11.6189	4.98373	10.3294	13.6698	11.8646	11.8841	8.03541	11.5933	10.2192	11.4976	9.92905	8.67964	11.9546	10.5043	10.5486
Q62167	Ddx3x	22.3032	21.7035	26.1389	27.1108	28.0111	25.9154	23.6514	23.7576	21.4293	22.4575	32.7705	33.7684	26.738	28.7199	20.1802	22.0974	29.235	28.0172	29.5365	26.9414	6.37641	7.66509	17.595	25.3742	21.7035	27.1108	25.9154	23.7576	22.4575	33.7684	28.7199	22.0974	28.0172	26.9414	7.66509	25.3742	24.9099	26.6612	26.2782	19.9936
Q61656	Ddx5	9.29301	12.2672	22.2664	19.3648	6.00237	11.961	14.3965	15.4941	8.76653	7.81131	24.5779	22.8165	12.8739	13.8648	11.0991	9.03984	14.6175	17.39	20.3063	18.5803	6.37641	6.38758	14.2959	16.5484	12.2672	19.3648	11.961	15.4941	7.81131	22.8165	13.8648	9.03984	17.39	18.5803	6.38758	16.5484	14.531	15.374	13.4315	13.8388
P54823	Ddx6	0.929301	0.943628	0.968106	1.93648	0	0.996746	2.05665	2.06588	2.92218	1.95283	1.82058	1.82532	0	0	3.02703	1.00443	0.974499	0.966111	0.923015	0.929015	0	0	1.09969	1.10323	0.943628	1.93648	0.996746	2.06588	1.95283	1.82532	0	1.00443	0.966111	0.929015	0	1.10323	1.29229	1.94801	0.656846	0.677414
A0A1B0GSY7	Deaf1	2.7879	1.88726	2.90432	0	2.00079	2.99024	3.08497	1.03294	0.974058	2.92924	2.73087	1.82532	0	2.97102	2.01802	1.00443	0.974499	1.93222	0	2.78705	2.55056	3.83255	3.29906	2.20646	1.88726	0	2.99024	1.03294	2.92924	1.82532	2.97102	1.00443	1.93222	2.78705	3.83255	2.20646	1.62583	1.92917	1.96922	2.94202
Q9CQ62	Decr1	144.042	145.319	134.567	144.268	133.053	132.567	130.597	129.117	131.498	127.91	169.314	177.056	122.797	111.909	114.018	115.509	125.71	118.832	111.685	112.411	107.124	99.6462	104.47	107.013	145.319	144.268	132.567	129.117	127.91	177.056	111.909	115.509	118.832	112.411	99.6462	107.013	140.718	144.694	115.416	106.357
Q7TNV0	Dek	0	0	0.968106	0.968241	0	0	0	0	0	0	0	0	0	0	0	0	0	0	0	0	0	0	0	0	0	0.968241	0	0	0	0	0	0	0	0	0	0	0.322747	0	0	0
Q9DCV6	Dele1	0.929301	0	0	0	0	0	0	0	0	0	0.910291	0	0	0	0	0	0	0	0	0	0	0	0	0	0	0	0	0	0	0	0	0	0	0	0	0	0	0	0	0
Q3U1T9-4	Dennd1b	0	0	0.968106	0	0	0	0	0	0	0	0	0	0	0	0	0	0	0	0	0	0	0	0	0	0	0	0	0	0	0	0	0	0	0	0	0	0	0	0	0
G3UYA7	Dennd2c	0	0.943628	0	0	0	0	0	0	0	0	0	0	0	0	0	0	0	0	0	0	0	0	0	0	0.943628	0	0	0	0	0	0	0	0	0	0	0	0.314543	0	0	0
Q9CQJ6	Denr	1.8586	1.88726	1.93621	1.93648	1.00039	2.99024	1.02832	3.09881	0.974058	0.976413	3.64116	2.73798	0.990298	0.990341	1.00901	1.00443	2.9235	0.966111	2.76905	0.929015	2.55056	1.27752	2.19938	3.30968	1.88726	1.93648	2.99024	3.09881	0.976413	2.73798	0.990341	1.00443	0.966111	0.929015	1.27752	3.30968	2.27133	2.27107	0.98696	1.83874
P31001	Des	236.043	219.865	248.803	254.647	220.087	216.294	255.024	246.872	255.203	245.08	239.407	229.99	273.322	273.334	256.288	247.089	253.37	251.189	262.136	273.13	292.04	296.384	283.719	308.904	219.865	254.647	216.294	246.872	245.08	229.99	273.334	247.089	251.189	273.13	296.384	308.904	230.269	240.647	257.204	292.806
E9QMK9	Dglucy	38.1014	42.4633	45.501	55.1897	34.0134	36.8796	42.1613	37.1858	45.7807	41.0094	41.8734	42.895	19.806	14.8551	22.1982	22.0974	29.235	25.1189	24.9214	24.1544	2.55056	6.38758	13.1963	6.61937	42.4633	55.1897	36.8796	37.1858	41.0094	42.895	14.8551	22.0974	25.1189	24.1544	6.38758	6.61937	44.8442	40.3634	20.6905	12.3871
A0A0U1RPX3	Dguok	0	0.943628	6.77675	1.93648	5.00197	2.99024	5.14162	2.06588	3.89623	2.92924	3.64116	2.73798	1.9806	2.97102	1.00901	2.00885	1.949	3.86444	1.84603	3.71606	7.65169	8.94261	3.29906	5.51614	0.943628	1.93648	2.99024	2.06588	2.92924	2.73798	2.97102	2.00885	3.86444	3.71606	8.94261	5.51614	1.95678	2.5777	2.94811	6.05827
Q9DBB8	Dhdh	1.8586	2.83089	4.84053	4.84121	3.00118	3.98699	3.08497	3.09881	5.84435	5.85848	8.19262	7.30128	2.97089	1.98068	3.02703	3.01328	1.949	1.93222	3.69206	2.78705	1.27528	1.27752	2.19938	1.10323	2.83089	4.84121	3.98699	3.09881	5.85848	7.30128	1.98068	3.01328	1.93222	2.78705	1.27752	1.10323	3.88636	5.41953	2.30873	1.7226
O35435	Dhodh	6.50511	5.66177	4.84053	7.74593	4.00158	4.98373	4.11329	4.13175	6.81841	5.85848	2.73087	1.82532	1.9806	0.990341	5.04504	1.00443	5.847	1.93222	1.84603	5.57409	5.10113	6.38758	3.29906	4.41291	5.66177	7.74593	4.98373	4.13175	5.85848	1.82532	0.990341	1.00443	1.93222	5.57409	6.38758	4.41291	6.13048	3.93852	1.309	5.45819
Q99L04	Dhrs1	2.7879	2.83089	2.90432	0.968241	1.00039	0.996746	1.02832	2.06588	2.92218	2.92924	0.910291	1.82532	0	0.990341	1.00901	3.01328	0.974499	0.966111	2.76905	1.85803	0	0	1.09969	1.10323	2.83089	0.968241	0.996746	2.06588	2.92924	1.82532	0.990341	3.01328	0.966111	1.85803	0	1.10323	1.59862	2.27348	1.65658	0.987086
Q3U0B3	Dhrs11	5.57581	4.71814	3.87243	4.84121	8.00316	8.97072	4.11329	6.19763	3.89623	8.78772	6.37204	3.65064	1.9806	2.97102	4.03604	4.01771	4.8725	3.86444	4.61508	2.78705	0	1.27752	4.39875	2.20646	4.71814	4.84121	8.97072	6.19763	8.78772	3.65064	2.97102	4.01771	3.86444	2.78705	1.27752	2.20646	6.17669	6.212	3.61773	2.09034
Q99LB2	Dhrs4	59.4753	52.8432	57.1183	60.9992	57.0225	54.8211	60.6711	58.8775	59.4176	66.3961	68.2718	62.9736	58.4276	52.4881	58.5225	62.2745	64.3169	58.9328	54.4579	63.173	54.8371	47.2681	48.3863	51.8517	52.8432	60.9992	54.8211	58.8775	66.3961	62.9736	52.4881	62.2745	58.9328	63.173	47.2681	51.8517	56.2211	62.749	57.8984	54.0976
A0A1Y7VN19	Dhrs7	2.7879	1.88726	3.87243	3.87296	2.00079	2.99024	3.08497	3.09881	2.92218	2.92924	4.55145	4.5633	3.96119	2.97102	5.04504	5.02213	2.9235	3.86444	4.61508	4.64508	0	0	4.39875	2.20646	1.88726	3.87296	2.99024	3.09881	2.92924	4.5633	2.97102	5.02213	3.86444	4.64508	0	2.20646	2.91682	3.53045	3.95253	2.28384
Q99J47	Dhrs7b	0.929301	0	0	0.968241	0	0	0	0	0	0	0.910291	0	0	0	0	0	1.949	0	0.923015	0	0	0	0	0	0	0.968241	0	0	0	0	0	0	0	0	0	0	0.322747	0	0	0
Q8CHS7	Dhrs7c	1.8586	4.71814	4.84053	9.68241	8.00316	5.98048	4.11329	7.23057	8.76653	7.81131	10.0132	10.0393	7.92238	7.92273	8.07207	7.03099	10.7195	12.5594	11.0762	12.0772	6.37641	2.55503	5.49844	5.51614	4.71814	9.68241	5.98048	7.23057	7.81131	10.0393	7.92273	7.03099	12.5594	12.0772	2.55503	5.51614	6.79368	8.36038	9.17105	6.71612
A0A0G2JG10	Dhx15	0.929301	0.943628	0	0	0	0	1.02832	0	0	0.976413	1.82058	4.5633	0.990298	0.990341	1.00901	0	0	0.966111	0	0	0	0	1.09969	0	0.943628	0	0	0	0.976413	4.5633	0.990341	0	0.966111	0	0	0	0.314543	1.84657	0.652151	0
A0A0G2JGL8	Dhx30	0	0	0.968106	0	1.00039	0	0	0	0	0	0	0	0	0	0	0	0	0	0.923015	0	0	0	0	0	0	0	0	0	0	0	0	0	0	0	0	0	0	0	0	0
Q80VY9	Dhx33	0	0	0	0	0	0	0	0	0.974058	0	0	0	0	0	0	0	0	0	0	0	0	0	0	0	0	0	0	0	0	0	0	0	0	0	0	0	0	0	0	0
Q8VHK9	Dhx36	0	0	0	0	1.00039	0	0	0	0	0	0	0	0	0	0	0	0	0	0	0	0	0	0	0	0	0	0	0	0	0	0	0	0	0	0	0	0	0	0	0
E9QNN1	Dhx9	1.8586	2.83089	1.93621	2.90472	1.00039	0.996746	2.05665	0	0.974058	2.92924	2.73087	6.38862	0.990298	0	2.01802	0	0.974499	1.93222	0.923015	1.85803	0	0	0	1.10323	2.83089	2.90472	0.996746	0	2.92924	6.38862	0	0	1.93222	1.85803	0	1.10323	2.24412	3.10595	0.644074	0.987086
Q9JIQ3	Diablo	1.8586	2.83089	0	0	2.00079	0.996746	0	2.06588	0.974058	2.92924	0	1.82532	2.97089	0.990341	0	0	0.974499	0.966111	0.923015	0.929015	1.27528	2.55503	1.09969	1.10323	2.83089	0	0.996746	2.06588	2.92924	1.82532	0.990341	0	0.966111	0.929015	2.55503	1.10323	1.27588	2.27348	0.652151	1.52909
Q8C9B9	Dido1	0	0	0	0	2.00079	0	0	0	0	0	0	0	0	0	0	1.00443	0	0	0	0	2.55056	1.27752	1.09969	0	0	0	0	0	0	0	0	1.00443	0	0	1.27752	0	0	0	0.334809	0.425839
E9PWR4	Dip2c	0	0	0	0	1.00039	0.996746	0	1.03294	0	0.976413	0	0	0	0	0	1.00443	0	0	0	0	1.27528	1.27752	1.09969	0	0	0	0.996746	1.03294	0.976413	0	0	1.00443	0	0	1.27752	0	0.332249	0.669784	0.334809	0.425839
Q8C0S1	Dis3l	0	0	0	0	1.00039	1.99349	0	0	0	0	0	0	0	0	0	0	0	0	0	0	0	0	0	0	0	0	1.99349	0	0	0	0	0	0	0	0	0	0.664498	0	0	0
B7ZCL7	Dkc1	0	0	0	0	0	0	1.02832	0	0	0	0.910291	0	0	0	0	0	0	0	0	0	0	0	0	0	0	0	0	0	0	0	0	0	0	0	0	0	0	0	0	0
Q8BMF4	Dlat	151.476	162.304	152.961	150.077	182.072	174.431	171.73	159.072	155.849	150.368	135.633	144.2	168.351	165.387	169.513	178.788	174.435	176.798	168.912	169.081	214.247	218.455	178.149	175.413	162.304	150.077	174.431	159.072	150.368	144.2	165.387	178.788	176.798	169.081	218.455	175.413	162.271	151.213	173.658	187.65
O08749	Dld	181.214	170.797	183.94	184.934	157.062	171.44	166.588	177.665	166.564	163.061	167.494	165.192	153.496	150.532	147.315	147.651	149.098	150.713	153.221	161.649	195.118	201.847	159.455	151.142	170.797	184.934	171.44	177.665	163.061	165.192	150.532	147.651	150.713	161.649	201.847	151.142	175.724	168.639	149.632	171.546
S4R2T8	Dlg1	1.8586	0.943628	0.968106	1.93648	0	0.996746	0	1.03294	1.94812	1.95283	0	0	0	0	1.00901	0	0	0	0	0.929015	0	0	0	1.10323	0.943628	1.93648	0.996746	1.03294	1.95283	0	0	0	0	0.929015	0	1.10323	1.29229	0.995255	0	0.677414
E9Q9R9	Dlg5	0	0	0	0	0	0	0	0	0	0	0	0	0	0	0	0	0	0.966111	0	0	0	0	0	0	0	0	0	0	0	0	0	0	0.966111	0	0	0	0	0	0.322037	0
B1AS06	Dlgap3	0	0	0	0	0	0	0	0	0	0	0	0	0	0	0	0	2.9235	0.966111	0	0	0	0	0	1.10323	0	0	0	0	0	0	0	0	0.966111	0	0	1.10323	0	0	0.322037	0.367743
Q9D2G2	Dlst	112.445	112.292	111.332	122.967	129.051	133.564	123.399	114.656	130.524	127.91	102.863	96.742	114.875	110.918	133.189	121.536	111.093	112.069	102.455	112.411	147.933	144.359	126.464	129.078	112.292	122.967	133.564	114.656	127.91	96.742	110.918	121.536	112.069	112.411	144.359	129.078	122.941	113.103	114.841	128.616
Q9CQ00	Dmac1	2.7879	3.77451	5.80864	2.90472	4.00158	4.98373	7.19826	7.23057	4.87029	4.88207	4.55145	4.5633	3.96119	4.95171	6.05405	6.02656	5.847	5.79667	3.69206	3.71606	3.82585	2.55503	5.49844	5.51614	3.77451	2.90472	4.98373	7.23057	4.88207	4.5633	4.95171	6.02656	5.79667	3.71606	2.55503	5.51614	3.88766	5.55864	5.59164	3.92908
Q9CRA7	Dmac2l	9.29301	13.2108	13.5535	18.3966	11.0043	5.98048	13.3682	12.3953	11.6887	7.81131	12.7441	13.6899	11.8836	11.8841	12.1081	11.0487	11.694	11.5933	13.8452	9.29015	11.4775	14.0527	6.59813	6.61937	13.2108	18.3966	5.98048	12.3953	7.81131	13.6899	11.8841	11.0487	11.5933	9.29015	14.0527	6.61937	12.5293	11.2988	11.5087	9.9874
P11531	Dmd	115.233	119.841	134.567	123.935	113.045	122.6	131.625	146.677	139.29	131.816	155.66	171.58	0	2.97102	0	2.00885	0	0.966111	0.923015	2.78705	0	0	0	0	119.841	123.935	122.6	146.677	131.816	171.58	2.97102	2.00885	0.966111	2.78705	0	0	122.125	150.024	1.982	0.929015
Q8BPN8	Dmxl2	0	0.943628	0.968106	0	1.00039	0	1.02832	0	0.974058	0.976413	0	0	0	0.990341	1.00901	2.00885	0.974499	1.93222	0	0	1.27528	0	0	0	0.943628	0	0	0	0.976413	0	0.990341	2.00885	1.93222	0	0	0	0.314543	0.325471	1.64381	0
Q6ZQJ5	Dna2	0	0	0	0	1.00039	0.996746	0	0	0	0	0	0	0	0	0	0	0	0	0	0	0	0	0	0	0	0	0.996746	0	0	0	0	0	0	0	0	0	0.332249	0	0	0
Q8BW94	Dnah3	0	0	0	0	0	0	0	0	0.974058	0	0	0.91266	0	0	0	0	0	0	0	0	0	0	0	0	0	0	0	0	0	0.91266	0	0	0	0	0	0	0	0.30422	0	0
E9Q0B6	Dnah6	0	1.88726	1.93621	1.93648	1.00039	1.99349	2.05665	3.09881	2.92218	2.92924	1.82058	0.91266	0	2.97102	7.06306	6.02656	2.9235	0.966111	1.84603	2.78705	8.92698	5.11006	4.39875	4.41291	1.88726	1.93648	1.99349	3.09881	2.92924	0.91266	2.97102	6.02656	0.966111	2.78705	5.11006	4.41291	1.93908	2.31357	3.32123	4.10334
Q9QYJ0	Dnaja2	35.3135	27.3652	30.0113	33.8884	34.0134	31.8959	28.7931	28.9223	34.092	40.033	31.8602	33.7684	34.6604	36.6426	37.3333	36.1594	37.031	40.5767	37.8436	31.5865	43.3596	45.9906	35.19	35.3033	27.3652	33.8884	31.8959	28.9223	40.033	33.7684	36.6426	36.1594	40.5767	31.5865	45.9906	35.3033	31.0499	34.2412	37.7929	37.6268
Q99M87	Dnaja3	17.6567	22.6471	22.2664	17.4283	19.0075	19.9349	18.5098	16.527	19.4812	22.4575	21.847	17.3405	12.8739	18.8165	17.1532	10.0443	13.643	12.5594	14.7682	12.0772	24.2304	26.8278	18.6947	16.5484	22.6471	17.4283	19.9349	16.527	22.4575	17.3405	18.8165	10.0443	12.5594	12.0772	26.8278	16.5484	20.0035	18.775	13.8067	18.4845
Q9JMC3	Dnaja4	6.50511	4.71814	4.84053	6.77769	9.00355	4.98373	2.05665	2.06588	9.74058	11.717	8.19262	3.65064	5.94179	11.8841	10.0901	4.01771	5.847	3.86444	10.1532	7.43212	10.2023	15.3302	8.7975	6.61937	4.71814	6.77769	4.98373	2.06588	11.717	3.65064	11.8841	4.01771	3.86444	7.43212	15.3302	6.61937	5.49319	5.81116	6.58875	9.79389
Q99KV1	Dnajb11	0	0	0	0	1.00039	0	0	0	0	0.976413	0	0	0	0.990341	0	0	1.949	0	0	0.929015	0	0	0	1.10323	0	0	0	0	0.976413	0	0.990341	0	0	0.929015	0	1.10323	0	0.325471	0.330114	0.677414
Q9QYI5	Dnajb2	0	0	0.968106	0	0	1.99349	1.02832	2.06588	0.974058	1.95283	2.73087	0	0.990298	0	0	1.00443	0.974499	0.966111	1.84603	0.929015	2.55056	1.27752	0	2.20646	0	0	1.99349	2.06588	1.95283	0	0	1.00443	0.966111	0.929015	1.27752	2.20646	0.664498	1.33957	0.656846	1.471
Q9D832	Dnajb4	8.36371	4.71814	6.77675	4.84121	5.00197	3.98699	2.05665	2.06588	6.81841	6.83489	2.73087	3.65064	3.96119	3.96137	7.06306	7.03099	7.79599	4.83056	7.38412	7.43212	2.55056	5.11006	7.69781	3.30968	4.71814	4.84121	3.98699	2.06588	6.83489	3.65064	3.96137	7.03099	4.83056	7.43212	5.11006	3.30968	4.51544	4.1838	5.2743	5.28396
O54946	Dnajb6	0	0	0.968106	0	0	0.996746	1.02832	1.03294	0.974058	0.976413	1.82058	0	0.990298	0	0	2.00885	0.974499	0.966111	1.84603	0.929015	1.27528	1.27752	0	2.20646	0	0	0.996746	1.03294	0.976413	0	0	2.00885	0.966111	0.929015	1.27752	2.20646	0.332249	0.669784	0.991655	1.471
Q9DC23	Dnajc10	0	0	0	0	0	0	0	0	5.84435	0.976413	0	0	0.990298	0	2.01802	4.01771	0	0	0.923015	0	0	0	0	0	0	0	0	0	0.976413	0	0	4.01771	0	0	0	0	0	0.325471	1.33924	0
Q5U458	Dnajc11	12.0809	18.8726	12.5854	15.4919	9.00355	7.97397	9.25491	12.3953	11.6887	10.7405	10.9235	8.21394	5.94179	3.96137	11.0991	12.0531	9.74499	10.6272	6.46111	7.43212	7.65169	1.27752	7.69781	4.41291	18.8726	15.4919	7.97397	12.3953	10.7405	8.21394	3.96137	12.0531	10.6272	7.43212	1.27752	4.41291	14.1128	10.4499	8.88057	4.37418
G3X8S1	Dnajc19	1.8586	0.943628	3.87243	2.90472	3.00118	2.99024	5.14162	3.09881	2.92218	1.95283	2.73087	2.73798	2.97089	2.97102	3.02703	3.01328	2.9235	2.89833	3.69206	3.71606	3.82585	3.83255	3.29906	1.10323	0.943628	2.90472	2.99024	3.09881	1.95283	2.73798	2.97102	3.01328	2.89833	3.71606	3.83255	1.10323	2.27953	2.59654	2.96088	2.88395
E9Q1L7	Dnajc28	0.929301	0.943628	0	0.968241	0	0	0	0	0	0	0	0	0	0	0	0	0	0	0	0	0	0	0	0	0.943628	0.968241	0	0	0	0	0	0	0	0	0	0	0.63729	0	0	0
Q91YW3	Dnajc3	0	0	0	0	0	0	0	0	0	0	0	0	0	0	0	0	0	0	0	0.929015	1.27528	0	0	1.10323	0	0	0	0	0	0	0	0	0	0.929015	0	1.10323	0	0	0	0.677414
A2AUE1	Dnajc5	0	0.943628	0	0.968241	2.00079	0.996746	0	0	0.974058	0	0	0.91266	0	0	2.01802	2.00885	0.974499	0.966111	0.923015	0	2.55056	1.27752	3.29906	3.30968	0.943628	0.968241	0.996746	0	0	0.91266	0	2.00885	0.966111	0	1.27752	3.30968	0.969539	0.30422	0.991655	1.52907
Q6NZB0	Dnajc8	1.8586	2.83089	1.93621	0.968241	5.00197	4.98373	6.16994	6.19763	1.94812	0.976413	3.64116	4.5633	4.95149	2.97102	0	2.00885	1.949	2.89833	2.76905	2.78705	1.27528	2.55503	2.19938	0	2.83089	0.968241	4.98373	6.19763	0.976413	4.5633	2.97102	2.00885	2.89833	2.78705	2.55503	0	2.92762	3.91245	2.62607	1.78069
Q9D113	Dnlz	0	0.943628	0.968106	0.968241	0	0	0	0	0.974058	0	0	0	0.990298	0	0	0	0	0	0	0	0	0	0	0	0.943628	0.968241	0	0	0	0	0	0	0	0	0	0	0.63729	0	0	0
Q8K1M6-8	Dnm1l	53.8995	49.0687	42.5967	61.9674	49.0193	45.8503	34.963	46.4822	58.4435	57.6084	55.5277	60.2356	38.6216	39.6137	55.4955	37.1638	51.6485	48.3056	44.3047	38.0896	15.3034	20.4402	30.7913	33.0968	49.0687	61.9674	45.8503	46.4822	57.6084	60.2356	39.6137	37.1638	48.3056	38.0896	20.4402	33.0968	52.2955	54.7754	41.6943	30.5422
P39054	Dnm2	7.43441	8.49266	7.74485	4.84121	9.00355	8.97072	4.11329	11.3623	9.74058	4.88207	14.5647	13.6899	13.8642	11.8841	9.08108	10.0443	7.79599	12.5594	11.9992	14.8642	1.27528	0	7.69781	7.7226	8.49266	4.84121	8.97072	11.3623	4.88207	13.6899	11.8841	10.0443	12.5594	14.8642	0	7.7226	7.43486	9.9781	11.4959	7.52895
Q3TVK3	Dnpep	12.0809	12.2672	15.4897	14.5236	20.0079	15.9479	19.5381	20.6588	24.3515	15.6226	10.9235	10.9519	17.8254	16.8358	16.1441	14.062	17.541	18.3561	18.4603	25.0834	19.1292	25.5503	21.9938	22.0646	12.2672	14.5236	15.9479	20.6588	15.6226	10.9519	16.8358	14.062	18.3561	25.0834	25.5503	22.0646	14.2462	15.7444	16.418	24.2328
P31428	Dpep1	8.36371	6.6054	6.77675	7.74593	6.00237	4.98373	8.22659	8.2635	11.6887	9.76413	4.55145	5.47596	10.8933	9.90341	7.06306	10.0443	6.82149	7.72889	13.8452	13.0062	14.0281	16.6077	17.595	20.9613	6.6054	7.74593	4.98373	8.2635	9.76413	5.47596	9.90341	10.0443	7.72889	13.0062	16.6077	20.9613	6.44502	7.83453	9.22552	16.8584
Q99KK7	Dpp3	1.8586	0.943628	0.968106	0.968241	2.00079	0	0	1.03294	0	0.976413	3.64116	2.73798	3.96119	1.98068	3.02703	3.01328	2.9235	2.89833	1.84603	2.78705	0	0	1.09969	3.30968	0.943628	0.968241	0	1.03294	0.976413	2.73798	1.98068	3.01328	2.89833	2.78705	0	3.30968	0.63729	1.58244	2.63077	2.03224
P28843	Dpp4	0	0	0	0	0	0	0	0	0	0.976413	0	0	0	0	0	0	0	0	0	0	0	2.55503	1.09969	0	0	0	0	0	0.976413	0	0	0	0	0	2.55503	0	0	0.325471	0	0.851677
Q5U4C2	Dpp6	0	0	0	0	0	0	0	0	0	0	0	0	0.990298	0	0	0	0.974499	0	0	0	0	0	0	0	0	0	0	0	0	0	0	0	0	0	0	0	0	0	0	0
Q99LT0	Dpy30	0	0	0	0.968241	0	1.99349	0	0	0	0	0	0.91266	0	0.990341	0	0	0	0.966111	0.923015	0.929015	0	1.27752	0	2.20646	0	0.968241	1.99349	0	0	0.91266	0.990341	0	0.966111	0.929015	1.27752	2.20646	0.987245	0.30422	0.652151	1.471
O08553	Dpysl2	47.3944	40.576	56.1502	52.285	60.0237	54.8211	48.3312	47.5151	47.7289	52.7263	42.7837	37.4191	54.4664	52.4881	49.4414	44.1948	47.7505	57.0006	59.073	54.8119	75.2417	75.3734	76.9781	81.6389	40.576	52.285	54.8211	47.5151	52.7263	37.4191	52.4881	44.1948	57.0006	54.8119	75.3734	81.6389	49.2274	45.8868	51.2278	70.6081
E9PWE8	Dpysl3	13.9395	9.43628	23.2346	23.2378	18.0071	15.9479	10.2832	14.4611	10.7146	11.717	10.9235	8.21394	20.7963	28.7199	17.1532	21.093	16.5665	24.1528	26.7674	24.1544	26.7809	34.4929	34.0903	40.8194	9.43628	23.2378	15.9479	14.4611	11.717	8.21394	28.7199	21.093	24.1528	24.1544	34.4929	40.8194	16.2073	11.464	24.6552	33.1556
O35098	Dpysl4	0.929301	0.943628	0	0	0	0	0	0	0	0	0	0.91266	0	0	0	0	0.974499	0.966111	0	0	0	1.27752	1.09969	0	0.943628	0	0	0	0	0.91266	0	0	0.966111	0	1.27752	0	0.314543	0.30422	0.322037	0.425839
P32233	Drg1	0.929301	0.943628	0	1.93648	0	2.99024	0	0	0.974058	1.95283	0	0	0	0	2.01802	0	0.974499	0	0	0	1.27528	1.27752	1.09969	2.20646	0.943628	1.93648	2.99024	0	1.95283	0	0	0	0	0	1.27752	2.20646	1.95678	0.650942	0	1.16132
Q9QXB9	Drg2	0.929301	0	0	0.968241	0	0	0	0	0.974058	0	0.910291	1.82532	1.9806	0	0	0	0	0	0	0	0	0	0	0	0	0.968241	0	0	0	1.82532	0	0	0	0	0	0	0.322747	0.60844	0	0
P55849	Dsc1	0	0	0	0.968241	0	0.996746	1.02832	0	0	0	0	0.91266	0	0.990341	0	0	0	0	1.84603	0	0	0	0	0	0	0.968241	0.996746	0	0	0.91266	0.990341	0	0	0	0	0	0.654996	0.30422	0.330114	0
P55292	Dsc2	0.929301	0	2.90432	0.968241	2.00079	0.996746	1.02832	1.03294	0.974058	0	0.910291	2.73798	0	0	0	0	0.974499	1.93222	2.76905	0.929015	1.27528	1.27752	1.09969	1.10323	0	0.968241	0.996746	1.03294	0	2.73798	0	0	1.93222	0.929015	1.27752	1.10323	0.654996	1.25697	0.644074	1.10325
O55111	Dsg2	21.3739	21.7035	21.2983	18.3966	20.0079	11.961	13.3682	14.4611	23.3774	22.4575	11.8338	18.2532	14.8545	7.92273	11.0991	8.03541	16.5665	15.4578	18.4603	16.7223	14.0281	11.4976	12.0966	13.2387	21.7035	18.3966	11.961	14.4611	22.4575	18.2532	7.92273	8.03541	15.4578	16.7223	11.4976	13.2387	17.3537	18.3906	10.472	13.8196
E9Q557	Dsp	271.356	259.498	291.4	276.917	217.086	209.317	281.761	280.959	241.567	261.679	306.768	303.916	279.264	289.18	252.252	262.155	284.554	266.647	247.368	250.834	89.2698	100.924	181.448	174.31	259.498	276.917	209.317	280.959	261.679	303.916	289.18	262.155	266.647	250.834	100.924	174.31	248.577	282.185	272.661	175.356
A0A1D5RLZ3	Dst	0.929301	0.943628	0	0.968241	0	0	0	0	1.94812	0.976413	0.910291	0.91266	1.9806	0.990341	1.00901	0	0.974499	0	0.923015	0.929015	0	0	0	1.10323	0.943628	0.968241	0	0	0.976413	0.91266	0.990341	0	0	0.929015	0	1.10323	0.63729	0.629691	0.330114	0.677414
Q9R0P5	Dstn	32.5256	34.9142	35.8199	31.952	32.0126	31.8959	31.878	35.1199	28.2477	34.1745	30.0396	31.9431	36.641	37.633	36.3243	31.1372	36.0565	27.0511	37.8436	34.3736	30.6068	31.9379	47.2866	36.4065	34.9142	31.952	31.8959	35.1199	34.1745	31.9431	37.633	31.1372	27.0511	34.3736	31.9379	36.4065	32.9207	33.7458	31.9404	34.2393
Q9DD18	Dtd1	0	0	0	0.968241	1.00039	0.996746	0	0	0	0.976413	0	0.91266	0.990298	0	1.00901	0	0.974499	0	0.923015	0	1.27528	1.27752	1.09969	1.10323	0	0.968241	0.996746	0	0.976413	0.91266	0	0	0	0	1.27752	1.10323	0.654996	0.629691	0	0.793581
Q8BHA3	Dtd2	0	0	0	0	0	0	0	0	0	0	0	0	0	0	0	0	0	0	0	0.929015	0	0	0	0	0	0	0	0	0	0	0	0	0	0.929015	0	0	0	0	0	0.309672
A0A1Y7VJN9	Dtna	6.50511	7.54903	5.80864	5.80945	6.00237	4.98373	9.25491	10.3294	7.79247	8.78772	9.10291	6.38862	1.9806	0.990341	0	2.00885	0.974499	1.93222	0	0.929015	0	0	1.09969	0	7.54903	5.80945	4.98373	10.3294	8.78772	6.38862	0.990341	2.00885	1.93222	0.929015	0	0	6.11407	8.50191	1.64381	0.309672
P97930	Dtymk	0	0	0	0.968241	0	0	0	0	0.974058	0.976413	0	0	0	0	0	0	0	0	0	0	0	0	0	0	0	0.968241	0	0	0.976413	0	0	0	0	0	0	0	0.322747	0.325471	0	0
A2AQ92	Duox1	0	0	1.93621	0	0	0	0	1.03294	0	0	0	0	0	0	2.01802	1.00443	0.974499	0	0.923015	0	0	0	0	0	0	0	0	1.03294	0	0	0	1.00443	0	0	0	0	0	0.344313	0.334809	0
Q6NT99	Dusp23	1.8586	0	0	0.968241	0	0	0	0	0	0.976413	0.910291	0	0	0	0	1.00443	1.949	0.966111	0	0.929015	0	0	0	1.10323	0	0.968241	0	0	0.976413	0	0	1.00443	0.966111	0.929015	0	1.10323	0.322747	0.325471	0.656846	0.677414
Q8BTR5	Dusp28	0.929301	2.83089	0	0	1.00039	0	0	1.03294	0.974058	0	0.910291	0.91266	0	0	0	1.00443	0	0	0	0	0	0	1.09969	0	2.83089	0	0	1.03294	0	0.91266	0	1.00443	0	0	0	0	0.943628	0.648533	0.334809	0
B1AQF4	Dusp3	8.36371	11.3235	13.5535	9.68241	11.0043	9.96746	9.25491	10.3294	8.76653	8.78772	10.0132	8.21394	12.8739	11.8841	11.0991	12.0531	12.6685	8.695	8.30714	11.1482	11.4775	12.7752	10.9969	8.82583	11.3235	9.68241	9.96746	10.3294	8.78772	8.21394	11.8841	12.0531	8.695	11.1482	12.7752	8.82583	10.3245	9.11035	10.8774	10.9164
A0A1W2P715	Dusp6	0	0	0	0	0	0.996746	0	0	0	0.976413	0	0	0	0.990341	0	1.00443	0	0	0.923015	0	0	0	1.09969	0	0	0	0.996746	0	0.976413	0	0.990341	1.00443	0	0	0	0	0.332249	0.325471	0.664923	0
Q9CQ43	Dut	2.7879	2.83089	7.74485	7.74593	3.00118	2.99024	2.05665	3.09881	3.89623	4.88207	3.64116	5.47596	0.990298	0	3.02703	4.01771	1.949	1.93222	1.84603	2.78705	3.82585	1.27752	3.29906	1.10323	2.83089	7.74593	2.99024	3.09881	4.88207	5.47596	0	4.01771	1.93222	2.78705	1.27752	1.10323	4.52235	4.48561	1.98331	1.7226
Q9JHU4	Dync1h1	134.749	126.446	134.567	132.649	118.047	117.616	125.455	120.854	87.6653	93.7357	218.47	192.571	154.486	165.387	138.234	139.615	157.869	157.476	148.605	146.784	0	1.27752	46.1869	46.3356	126.446	132.649	117.616	120.854	93.7357	192.571	165.387	139.615	157.476	146.784	1.27752	46.3356	125.57	135.72	154.159	64.7992
Q3TPJ8	Dync1i2	7.43441	10.3799	5.80864	7.74593	11.0043	8.97072	8.22659	5.16469	9.74058	9.76413	6.37204	5.47596	8.91268	4.95171	13.1171	13.0575	6.82149	5.79667	7.38412	8.36114	20.4045	14.0527	7.69781	15.4452	10.3799	7.74593	8.97072	5.16469	9.76413	5.47596	4.95171	13.0575	5.79667	8.36114	14.0527	15.4452	9.03219	6.8016	7.93531	12.6197
Q8R1Q8	Dync1li1	7.43441	10.3799	6.77675	5.80945	11.0043	7.97397	7.19826	8.2635	6.81841	7.81131	10.0132	6.38862	8.91268	9.90341	8.07207	9.03984	10.7195	10.6272	10.1532	8.36114	6.37641	11.4976	9.89719	12.1355	10.3799	5.80945	7.97397	8.2635	7.81131	6.38862	9.90341	9.03984	10.6272	8.36114	11.4976	12.1355	8.05444	7.48781	9.85683	10.6648
A0A1D5RM94	Dync1li2	0	0	0.968106	0	0	0	0	1.03294	0	0	0	1.82532	0.990298	0.990341	0	0	0	0	0	0	0	0	1.09969	1.10323	0	0	0	1.03294	0	1.82532	0.990341	0	0	0	0	1.10323	0	0.952753	0.330114	0.367743
Q45VK7	Dync2h1	1.8586	1.88726	1.93621	0	3.00118	0	1.02832	3.09881	0.974058	0.976413	0.910291	0.91266	0.990298	1.98068	4.03604	5.02213	3.898	0.966111	1.84603	3.71606	0	0	3.29906	1.10323	1.88726	0	0	3.09881	0.976413	0.91266	1.98068	5.02213	0.966111	3.71606	0	1.10323	0.629086	1.66263	2.65631	1.60643
Q8K0T2	Dync2li1	0	0	0	0	1.00039	0	0	0	0	0	0	0	0	0	0	0	0.974499	0	0	0	0	0	0	0	0	0	0	0	0	0	0	0	0	0	0	0	0	0	0	0
P63168	Dynll1	13.9395	15.0981	11.6173	11.6189	11.0043	14.9512	15.4249	12.3953	7.79247	7.81131	13.6544	11.8646	9.90298	15.8455	8.07207	13.0575	15.592	16.4239	12.9222	14.8642	8.92698	14.0527	13.1963	18.7549	15.0981	11.6189	14.9512	12.3953	7.81131	11.8646	15.8455	13.0575	16.4239	14.8642	14.0527	18.7549	13.8894	10.6904	15.109	15.8906
Q9D0M5	Dynll2	23.2325	23.5907	24.2027	23.2378	19.0075	23.9219	25.7081	20.6588	19.4812	17.5754	22.7573	21.9038	19.806	24.7585	17.1532	20.0885	26.3115	20.2883	20.3063	23.2254	22.9551	26.8278	20.8941	30.8904	23.5907	23.2378	23.9219	20.6588	17.5754	21.9038	24.7585	20.0885	20.2883	23.2254	26.8278	30.8904	23.5835	20.046	21.7118	26.9812
A2AVR9	Dynlrb1	2.7879	5.66177	7.74485	4.84121	3.00118	2.99024	3.08497	3.09881	6.81841	5.85848	4.55145	5.47596	4.95149	3.96137	4.03604	3.01328	2.9235	2.89833	1.84603	1.85803	5.10113	5.11006	5.49844	4.41291	5.66177	4.84121	2.99024	3.09881	5.85848	5.47596	3.96137	3.01328	2.89833	1.85803	5.11006	4.41291	4.49774	4.81109	3.29099	3.79367
P56387	Dynlt3	0	0	0	0	0	1.99349	1.02832	0	0	0	0.910291	0.91266	0	0.990341	0	0	0.974499	0.966111	0.923015	0	0	0	0	2.20646	0	0	1.99349	0	0	0.91266	0.990341	0	0.966111	0	0	2.20646	0.664498	0.30422	0.652151	0.735485
A0A0N4SWH3	Dysf	4.64651	5.66177	7.74485	6.77769	3.00118	5.98048	2.05665	1.03294	7.79247	4.88207	13.6544	15.5152	3.96119	1.98068	7.06306	10.0443	7.79599	8.695	8.30714	13.0062	0	0	2.19938	1.10323	5.66177	6.77769	5.98048	1.03294	4.88207	15.5152	1.98068	10.0443	8.695	13.0062	0	1.10323	6.13998	7.14341	6.90665	4.70315
Q8BN57	E130311K13Rik	0	0	0	0	0	0	0	1.03294	0	0	0.910291	0	0	0	0	2.00885	0	0	0	0	0	0	0	0	0	0	0	1.03294	0	0	0	2.00885	0	0	0	0	0	0.344313	0.669618	0
Q9CXJ1	Ears2	0.929301	0.943628	0.968106	0.968241	1.00039	0.996746	1.02832	1.03294	0.974058	0.976413	0	0.91266	1.9806	0	1.00901	0	0	0.966111	0	0	0	0	0	1.10323	0.943628	0.968241	0.996746	1.03294	0.976413	0.91266	0	0	0.966111	0	0	1.10323	0.969539	0.974004	0.322037	0.367743
O35459	Ech1	147.759	143.432	123.918	139.427	161.064	166.457	134.71	136.348	201.63	187.471	122.889	129.598	109.923	105.967	105.946	113.5	114.991	126.561	112.608	87.3274	153.034	171.187	113.268	130.181	143.432	139.427	166.457	136.348	187.471	129.598	105.967	113.5	126.561	87.3274	171.187	130.181	149.772	151.139	115.342	129.565
Q9D9V3	Echdc1	3.71721	4.71814	4.84053	3.87296	2.00079	4.98373	1.02832	1.03294	7.79247	1.95283	10.0132	6.38862	8.91268	5.94205	2.01802	4.01771	5.847	5.79667	5.53809	2.78705	0	0	4.39875	0	4.71814	3.87296	4.98373	1.03294	1.95283	6.38862	5.94205	4.01771	5.79667	2.78705	0	0	4.52495	3.1248	5.25214	0.929015
Q3TLP5	Echdc2	13.0102	13.2108	15.4897	12.5871	16.0063	16.9447	18.5098	15.4941	15.5849	13.6698	17.2955	17.3405	15.8448	19.8068	12.1081	16.0708	25.337	25.1189	20.3063	21.3673	15.3034	12.7752	14.2959	15.4452	13.2108	12.5871	16.9447	15.4941	13.6698	17.3405	19.8068	16.0708	25.1189	21.3673	12.7752	15.4452	14.2475	15.5015	20.3322	16.5292
Q9D7J9	Echdc3	16.7274	16.9853	17.4259	12.5871	14.0055	13.9545	15.4249	21.6917	12.6628	19.5283	19.1161	19.1659	20.7963	21.7875	20.1802	16.0708	21.439	20.2883	18.4603	13.9352	21.6798	24.2728	16.4953	17.6517	16.9853	12.5871	13.9545	21.6917	19.5283	19.1659	21.7875	16.0708	20.2883	13.9352	24.2728	17.6517	14.509	20.1286	19.3822	18.6199
Q8BH95	Echs1	95.718	99.081	119.077	121.998	99.0391	113.629	120.314	119.821	127.602	121.075	112.876	110.432	108.933	98.0438	109.982	110.487	108.169	108.204	111.685	108.695	105.848	97.0912	103.371	87.155	99.081	121.998	113.629	119.821	121.075	110.432	98.0438	110.487	108.204	108.695	97.0912	87.155	111.569	117.109	105.578	97.647
P42125	Eci1	92.9301	92.4756	95.8425	91.0147	100.039	92.6974	98.7191	98.1291	92.5356	93.7357	101.953	97.6546	87.1462	77.2466	80.7207	85.3763	79.9089	83.0856	78.4563	73.3922	80.3428	76.6509	78.0778	72.8131	92.4756	91.0147	92.6974	98.1291	93.7357	97.6546	77.2466	85.3763	83.0856	73.3922	76.6509	72.8131	92.0626	96.5065	81.9028	74.2854
Q9WUR2	Eci2	39.0307	33.027	32.9156	33.8884	44.0174	36.8796	40.1046	42.3505	38.9623	41.9858	48.2454	42.895	33.6701	36.6426	34.3063	37.1638	37.031	31.8817	34.1516	32.5155	30.6068	24.2728	30.7913	31.9936	33.027	33.8884	36.8796	42.3505	41.9858	42.895	36.6426	37.1638	31.8817	32.5155	24.2728	31.9936	34.5984	42.4104	35.2294	29.594
Q6PDI5	Ecpas	2.7879	4.71814	3.87243	0.968241	2.00079	1.99349	3.08497	1.03294	1.94812	3.90565	9.10291	10.0393	0.990298	3.96137	3.02703	3.01328	3.898	3.86444	3.69206	7.43212	0	0	1.09969	1.10323	4.71814	0.968241	1.99349	1.03294	3.90565	10.0393	3.96137	3.01328	3.86444	7.43212	0	1.10323	2.55996	4.99262	3.61303	2.84512
Q9QZH6	Ecsit	5.57581	5.66177	8.71296	6.77769	4.00158	4.98373	3.08497	3.09881	8.76653	5.85848	10.0132	5.47596	5.94179	1.98068	4.03604	5.02213	3.898	6.76278	6.46111	3.71606	0	3.83255	2.19938	2.20646	5.66177	6.77769	4.98373	3.09881	5.85848	5.47596	1.98068	5.02213	6.76278	3.71606	3.83255	2.20646	5.80773	4.81109	4.58853	3.25169
Q925U4	Edem1	0	0	0	0	2.00079	0	0	1.03294	1.94812	0.976413	0	0	0	0.990341	0	1.00443	2.9235	3.86444	0	0	3.82585	2.55503	3.29906	3.30968	0	0	0	1.03294	0.976413	0	0.990341	1.00443	3.86444	0	2.55503	3.30968	0	0.669784	1.95307	1.95491
P10126	Eef1a1	86.425	100.968	101.651	87.1417	87.0344	84.7234	89.4641	90.8985	80.8469	84.948	93.76	90.3534	99.0298	92.1017	85.7658	89.394	89.6539	84.0517	100.609	104.979	98.1967	84.316	98.9719	92.6712	100.968	87.1417	84.7234	90.8985	84.948	90.3534	92.1017	89.394	84.0517	104.979	84.316	92.6712	90.9445	88.7333	88.5158	93.9886
P62631	Eef1a2	118.951	139.657	138.439	126.84	108.043	106.652	124.427	114.656	124.679	130.839	120.158	114.083	119.826	111.909	110.991	100.443	103.297	107.238	121.838	125.417	122.427	103.479	116.567	114.736	139.657	126.84	106.652	114.656	130.839	114.083	111.909	100.443	107.238	125.417	103.479	114.736	124.383	119.859	106.53	114.544
A0A087WS46	Eef1b2	12.0809	15.0981	15.4897	17.4283	17.0067	10.9642	15.4249	15.4941	12.6628	11.717	12.7441	13.6899	16.8351	18.8165	16.1441	15.0664	15.592	13.5256	15.6913	14.8642	15.3034	19.1627	15.3956	14.342	15.0981	17.4283	10.9642	15.4941	11.717	13.6899	18.8165	15.0664	13.5256	14.8642	19.1627	14.342	14.4969	13.6336	15.8028	16.123
Q80T06	Eef1d	13.9395	17.9289	14.5216	14.5236	19.0075	18.9382	22.6231	18.5929	16.559	16.599	12.7441	17.3405	16.8351	15.8455	15.1351	16.0708	20.4645	21.2544	18.4603	19.5093	25.5056	25.5503	19.7944	20.9613	17.9289	14.5236	18.9382	18.5929	16.599	17.3405	15.8455	16.0708	21.2544	19.5093	25.5503	20.9613	17.1302	17.5108	17.7236	22.007
Q9D8N0	Eef1g	31.5962	35.8579	30.9794	24.206	33.013	31.8959	30.8497	28.9223	37.0142	40.033	36.4116	33.7684	31.6895	36.6426	31.2793	38.1682	38.0055	30.9156	36.9206	42.7347	19.1292	16.6077	27.4922	16.5484	35.8579	24.206	31.8959	28.9223	40.033	33.7684	36.6426	38.1682	30.9156	42.7347	16.6077	16.5484	30.6533	34.2412	35.2421	25.2969
P58252	Eef2	130.102	128.333	143.28	134.586	131.052	140.541	126.484	132.216	153.901	143.533	147.467	135.986	149.535	149.542	131.171	138.611	151.047	157.476	135.683	149.571	132.629	137.972	139.66	151.142	128.333	134.586	140.541	132.216	143.533	135.986	149.542	138.611	157.476	149.571	137.972	151.142	134.487	137.245	148.543	146.228
O08796	Eef2k	0	0	0	0.968241	0	0	0	0	0	0	0	0	0	0	0	0	0	0	0	0	0	0	0	0	0	0.968241	0	0	0	0	0	0	0	0	0	0	0.322747	0	0	0
Q3UZW7	Eef2kmt	1.8586	0	0.968106	1.93648	0	0.996746	1.02832	0	0	0.976413	0.910291	0.91266	0	0	0	0	0	0.966111	0	0	0	0	0	0	0	1.93648	0.996746	0	0.976413	0.91266	0	0	0.966111	0	0	0	0.977743	0.629691	0.322037	0
A0A1D5RLM8	Efcab3	0	0	1.93621	0	0	0.996746	0	0	0	0	0.910291	0	0	0	0	0	0	0.966111	0	0	0	0	0	0	0	0	0.996746	0	0	0	0	0	0.966111	0	0	0	0.332249	0	0.322037	0
F6ZFS0	Efemp1	0	0	0	0	0	0	0	0	0	0	0	0	0	0.990341	0	0	0	0	0.923015	0	0	0	0	0	0	0	0	0	0	0	0.990341	0	0	0	0	0	0	0	0.330114	0
Q8C845	Efhd2	5.57581	3.77451	2.90432	2.90472	3.00118	3.98699	1.02832	1.03294	2.92218	3.90565	1.82058	1.82532	1.9806	2.97102	3.02703	5.02213	1.949	2.89833	4.61508	2.78705	3.82585	7.66509	4.39875	7.7226	3.77451	2.90472	3.98699	1.03294	3.90565	1.82532	2.97102	5.02213	2.89833	2.78705	7.66509	7.7226	3.55541	2.25464	3.6305	6.05825
Q8C0D5	Efl1	0	0	0	0	0	0	0	0	0	0	0	0	0	0	1.00901	0	0	0.966111	0	0	0	0	0	0	0	0	0	0	0	0	0	0	0.966111	0	0	0	0	0	0.322037	0
Q8BWC5	Efr3a	0	0	0	0	0	0	0	1.03294	0	0	0	0	0	0	0	0	0	0	0	0	0	0	0	0	0	0	0	1.03294	0	0	0	0	0	0	0	0	0	0.344313	0	0
G3UZ34	Eftud2	3.71721	3.77451	5.80864	7.74593	6.00237	9.96746	4.11329	5.16469	3.89623	5.85848	4.55145	7.30128	3.96119	4.95171	6.05405	7.03099	7.79599	5.79667	3.69206	4.64508	3.82585	7.66509	4.39875	4.41291	3.77451	7.74593	9.96746	5.16469	5.85848	7.30128	4.95171	7.03099	5.79667	4.64508	7.66509	4.41291	7.16264	6.10815	5.92645	5.57436
Q01279	Egfr	0	0	0	0	0	0	0	0	0.974058	0.976413	0	0	0	0.990341	1.00901	1.00443	2.9235	0	0	0	1.27528	1.27752	1.09969	0	0	0	0	0	0.976413	0	0.990341	1.00443	0	0	1.27752	0	0	0.325471	0.664923	0.425839
E9QP49	Ehbp1l1	0	0	0	0	0	0	0	0	0	0	0	0	0	0	0	1.00443	0	0	0.923015	0	0	0	0	0	0	0	0	0	0	0	0	1.00443	0	0	0	0	0	0	0.334809	0
Q9WVK4	Ehd1	45.5358	51.8996	46.4691	53.2533	57.0225	58.808	54.5011	57.8445	57.4695	46.8678	50.9763	50.1963	48.5246	43.575	48.4324	47.2081	56.521	49.2717	53.5349	52.0248	53.5619	60.0432	54.9844	58.4711	51.8996	53.2533	58.808	57.8445	46.8678	50.1963	43.575	47.2081	49.2717	52.0248	60.0432	58.4711	54.6536	51.6362	46.6849	56.8464
Q8BH64	Ehd2	84.5664	89.6447	85.1934	91.9829	82.0324	69.7723	68.8977	83.668	75.0025	82.0187	86.4776	72.1002	66.35	65.3625	73.6576	71.3143	71.1384	63.7633	71.0722	67.8181	73.9664	76.6509	69.2803	69.5034	89.6447	91.9829	69.7723	83.668	82.0187	72.1002	65.3625	71.3143	63.7633	67.8181	76.6509	69.5034	83.8	79.2623	66.8134	71.3241
Q9QXY6	Ehd3	14.8688	12.2672	14.5216	13.5554	15.0059	17.9414	14.3965	16.527	13.6368	13.6698	19.1161	13.6899	17.8254	15.8455	15.1351	16.0708	14.6175	11.5933	18.4603	19.5093	17.854	16.6077	15.3956	19.8581	12.2672	13.5554	17.9414	16.527	13.6698	13.6899	15.8455	16.0708	11.5933	19.5093	16.6077	19.8581	14.588	14.6289	14.5032	18.6584
Q9EQP2	Ehd4	59.4753	59.4486	62.9269	57.1262	49.0193	60.8015	47.3029	53.7128	61.3657	58.5848	66.4512	62.0609	65.3597	64.3722	63.5676	71.3143	57.4955	53.1361	69.2261	74.3212	84.1686	74.0959	73.6791	78.3292	59.4486	57.1262	60.8015	53.7128	58.5848	62.0609	64.3722	71.3143	53.1361	74.3212	74.0959	78.3292	59.1254	58.1195	62.9409	75.5821
Q9DBM2	Ehhadh	0	0	0	0.968241	0	0.996746	0	0	0	0	0	0	0	0	0	1.00443	0	0	0	0	0	0	0	0	0	0.968241	0.996746	0	0	0	0	1.00443	0	0	0	0	0.654996	0	0.334809	0
A2CG76	Ehmt2	0	0	0	0	1.00039	0.996746	0	0	0	0	0	0	0	0	0	0	0	0.966111	0	0	0	0	0	0	0	0	0.996746	0	0	0	0	0	0.966111	0	0	0	0.332249	0	0.322037	0
P48024	Eif1	4.64651	4.71814	6.77675	4.84121	5.00197	6.97723	6.16994	4.13175	4.87029	4.88207	4.55145	4.5633	5.94179	5.94205	6.05405	4.01771	4.8725	4.83056	3.69206	5.57409	7.65169	7.66509	9.89719	6.61937	4.71814	4.84121	6.97723	4.13175	4.88207	4.5633	5.94205	4.01771	4.83056	5.57409	7.66509	6.61937	5.51219	4.52571	4.9301	6.61952
Q8BJW6	Eif2a	1.8586	0.943628	1.93621	0.968241	1.00039	0	0	2.06588	0.974058	0.976413	1.82058	0.91266	0.990298	0.990341	0	1.00443	1.949	0	0.923015	1.85803	0	1.27752	1.09969	1.10323	0.943628	0.968241	0	2.06588	0.976413	0.91266	0.990341	1.00443	0	1.85803	1.27752	1.10323	0.63729	1.31832	0.664923	1.41292
Q03963	Eif2ak2	0	0	0	0.968241	0	0	0	0	0	0	0	0	0	0	0	0	0	0	0	0	0	0	0	0	0	0.968241	0	0	0	0	0	0	0	0	0	0	0.322747	0	0	0
F7CPG6	Eif2b4	0	0	0	0	0	0	0	0	0	0	0	0	0	0	0	0	0	0	0	0	0	1.27752	0	0	0	0	0	0	0	0	0	0	0	0	1.27752	0	0	0	0	0.425839
Q6ZWX6	Eif2s1	9.29301	4.71814	9.68106	7.74593	11.0043	8.97072	6.16994	10.3294	4.87029	8.78772	10.0132	10.0393	8.91268	10.8938	13.1171	9.03984	5.847	9.66111	4.61508	6.50311	3.82585	2.55503	4.39875	5.51614	4.71814	7.74593	8.97072	10.3294	8.78772	10.0393	10.8938	9.03984	9.66111	6.50311	2.55503	5.51614	7.14493	9.71879	9.8649	4.85809
Q99L45	Eif2s2	3.71721	2.83089	2.90432	4.84121	4.00158	0.996746	1.02832	1.03294	1.94812	0	0.910291	0	0	0	4.03604	0	0.974499	0.966111	0	0.929015	2.55056	0	1.09969	5.51614	2.83089	4.84121	0.996746	1.03294	0	0	0	0	0.966111	0.929015	0	5.51614	2.88961	0.344313	0.322037	2.14839
Q9Z0N1	Eif2s3x	8.36371	7.54903	11.6173	7.74593	3.00118	2.99024	2.05665	4.13175	5.84435	6.83489	10.9235	9.1266	5.94179	5.94205	7.06306	8.03541	5.847	5.79667	6.46111	5.57409	2.55056	1.27752	4.39875	0	7.54903	7.74593	2.99024	4.13175	6.83489	9.1266	5.94205	8.03541	5.79667	5.57409	1.27752	0	6.09507	6.69775	6.59138	2.28387
P23116	Eif3a	4.64651	3.77451	11.6173	11.6189	8.00316	8.97072	4.11329	3.09881	8.76653	6.83489	12.7441	12.7772	6.93209	5.94205	9.08108	7.03099	5.847	7.72889	8.30714	6.50311	3.82585	2.55503	5.49844	6.61937	3.77451	11.6189	8.97072	3.09881	6.83489	12.7772	5.94205	7.03099	7.72889	6.50311	2.55503	6.61937	8.12138	7.57032	6.90064	5.22584
Q8JZQ9	Eif3b	7.43441	5.66177	7.74485	6.77769	7.00276	3.98699	5.14162	8.2635	5.84435	8.78772	8.19262	9.1266	5.94179	9.90341	10.0901	9.03984	4.8725	6.76278	10.1532	9.29015	2.55056	2.55503	4.39875	5.51614	5.66177	6.77769	3.98699	8.2635	8.78772	9.1266	9.90341	9.03984	6.76278	9.29015	2.55503	5.51614	5.47548	8.72594	8.56868	5.78711
Q8R1B4	Eif3c	10.2223	9.43628	4.84053	8.71417	10.0039	6.97723	3.08497	5.16469	9.74058	6.83489	9.10291	7.30128	4.95149	4.95171	6.05405	6.02656	12.6685	7.72889	8.30714	8.36114	8.92698	5.11006	4.39875	8.82583	9.43628	8.71417	6.97723	5.16469	6.83489	7.30128	4.95171	6.02656	7.72889	8.36114	5.11006	8.82583	8.37589	6.43362	6.23572	7.43234
O70194	Eif3d	4.64651	4.71814	4.84053	4.84121	3.00118	2.99024	7.19826	5.16469	3.89623	4.88207	5.46175	9.1266	7.92238	8.91307	7.06306	5.02213	7.79599	7.72889	7.38412	10.2192	5.10113	3.83255	4.39875	8.82583	4.71814	4.84121	2.99024	5.16469	4.88207	9.1266	8.91307	5.02213	7.72889	10.2192	3.83255	8.82583	4.1832	6.39112	7.22136	7.62585
P60229	Eif3e	9.29301	9.43628	10.6492	9.68241	6.00237	3.98699	4.11329	3.09881	6.81841	8.78772	7.28233	8.21394	5.94179	3.96137	6.05405	8.03541	5.847	3.86444	10.1532	6.50311	3.82585	2.55503	8.7975	11.0323	9.43628	9.68241	3.98699	3.09881	8.78772	8.21394	3.96137	8.03541	3.86444	6.50311	2.55503	11.0323	7.70189	6.70016	5.28707	6.69681
Q9DCH4	Eif3f	6.50511	1.88726	5.80864	8.71417	5.00197	5.98048	6.16994	5.16469	11.6887	11.717	10.0132	6.38862	3.96119	9.90341	6.05405	5.02213	10.7195	7.72889	8.30714	9.29015	3.82585	5.11006	6.59813	3.30968	1.88726	8.71417	5.98048	5.16469	11.717	6.38862	9.90341	5.02213	7.72889	9.29015	5.11006	3.30968	5.5273	7.75676	7.55148	5.9033
Q9Z1D1	Eif3g	0	1.88726	2.90432	2.90472	3.00118	1.99349	2.05665	1.03294	2.92218	1.95283	4.55145	4.5633	0.990298	1.98068	1.00901	3.01328	2.9235	1.93222	2.76905	0.929015	1.27528	0	0	2.20646	1.88726	2.90472	1.99349	1.03294	1.95283	4.5633	1.98068	3.01328	1.93222	0.929015	0	2.20646	2.26182	2.51636	2.30873	1.04516
Q91WK2	Eif3h	1.8586	0.943628	1.93621	0.968241	4.00158	1.99349	4.11329	3.09881	1.94812	2.92924	2.73087	2.73798	2.97089	2.97102	3.02703	2.00885	3.898	1.93222	1.84603	1.85803	3.82585	6.38758	2.19938	5.51614	0.943628	0.968241	1.99349	3.09881	2.92924	2.73798	2.97102	2.00885	1.93222	1.85803	6.38758	5.51614	1.30179	2.92201	2.30403	4.58725
Q9QZD9	Eif3i	2.7879	1.88726	0.968106	2.90472	2.00079	3.98699	1.02832	1.03294	3.89623	2.92924	7.28233	2.73798	2.97089	4.95171	5.04504	4.01771	3.898	3.86444	1.84603	2.78705	2.55056	1.27752	6.59813	6.61937	1.88726	2.90472	3.98699	1.03294	2.92924	2.73798	4.95171	4.01771	3.86444	2.78705	1.27752	6.61937	2.92632	2.23339	4.27795	3.56131
Q66JS6	Eif3j2	1.8586	2.83089	4.84053	4.84121	4.00158	2.99024	4.11329	5.16469	1.94812	1.95283	2.73087	2.73798	3.96119	5.94205	2.01802	2.00885	3.898	3.86444	5.53809	5.57409	6.37641	5.11006	6.59813	7.7226	2.83089	4.84121	2.99024	5.16469	1.95283	2.73798	5.94205	2.00885	3.86444	5.57409	5.11006	7.7226	3.55411	3.28517	3.93845	6.13558
Q9DBZ5	Eif3k	0.929301	0.943628	0.968106	1.93648	2.00079	0.996746	2.05665	2.06588	1.94812	0.976413	1.82058	2.73798	2.97089	1.98068	2.01802	3.01328	1.949	1.93222	3.69206	2.78705	1.27528	2.55503	2.19938	2.20646	0.943628	1.93648	0.996746	2.06588	0.976413	2.73798	1.98068	3.01328	1.93222	2.78705	2.55503	2.20646	1.29229	1.92676	2.30873	2.51618
Q8QZY1	Eif3l	11.1516	6.6054	14.5216	13.5554	10.0039	8.97072	12.3399	9.29644	9.74058	10.7405	15.4749	17.3405	5.94179	10.8938	13.1171	10.0443	8.77049	14.4917	10.1532	12.0772	3.82585	8.94261	8.7975	12.1355	6.6054	13.5554	8.97072	9.29644	10.7405	17.3405	10.8938	10.0443	14.4917	12.0772	8.94261	12.1355	9.7105	12.4592	11.8099	11.0518
Q99JX4	Eif3m	0.929301	0.943628	1.93621	0.968241	2.00079	1.99349	3.08497	3.09881	1.94812	0.976413	2.73087	1.82532	0.990298	1.98068	2.01802	1.00443	2.9235	2.89833	3.69206	2.78705	0	3.83255	3.29906	3.30968	0.943628	0.968241	1.99349	3.09881	0.976413	1.82532	1.98068	1.00443	2.89833	2.78705	3.83255	3.30968	1.30179	1.96685	1.96115	3.30976
P60843	Eif4a1	36.2428	33.9706	39.6924	40.6661	36.0142	31.8959	31.878	33.054	30.1958	36.1273	39.1425	43.8077	39.6119	44.5654	37.3333	38.1682	44.827	41.5428	39.6896	48.3088	35.7079	37.048	46.1869	46.3356	33.9706	40.6661	31.8959	33.054	36.1273	43.8077	44.5654	38.1682	41.5428	48.3088	37.048	46.3356	35.5109	37.663	41.4255	43.8974
P10630	Eif4a2	36.2428	33.027	38.7243	39.6979	31.0122	22.9252	28.7931	27.8893	33.118	35.1509	30.9499	35.5937	28.7186	32.6813	31.2793	28.124	34.1075	33.8139	29.5365	34.3736	31.8821	28.1053	37.3894	33.0968	33.027	39.6979	22.9252	27.8893	35.1509	35.5937	32.6813	28.124	33.8139	34.3736	28.1053	33.0968	31.8833	32.878	31.5397	31.8586
E9PV04	Eif4a3l1	3.71721	5.66177	8.71296	7.74593	5.00197	2.99024	4.11329	3.09881	3.89623	2.92924	2.73087	3.65064	3.96119	5.94205	4.03604	4.01771	2.9235	2.89833	3.69206	3.71606	2.55056	2.55503	5.49844	5.51614	5.66177	7.74593	2.99024	3.09881	2.92924	3.65064	5.94205	4.01771	2.89833	3.71606	2.55503	5.51614	5.46598	3.22623	4.28603	3.92908
Q8BGD9	Eif4b	4.64651	2.83089	1.93621	5.80945	7.00276	3.98699	4.11329	6.19763	3.89623	4.88207	1.82058	2.73798	1.9806	4.95171	6.05405	6.02656	2.9235	3.86444	4.61508	7.43212	12.7528	15.3302	8.7975	8.82583	2.83089	5.80945	3.98699	6.19763	4.88207	2.73798	4.95171	6.02656	3.86444	7.43212	15.3302	8.82583	4.20911	4.60589	4.94757	10.5294
A0A0G2JGT5	Eif4e	1.8586	4.71814	5.80864	4.84121	3.00118	3.98699	6.16994	8.2635	5.84435	4.88207	8.19262	5.47596	6.93209	8.91307	7.06306	4.01771	4.8725	6.76278	10.1532	6.50311	2.55056	3.83255	4.39875	3.30968	4.71814	4.84121	3.98699	8.2635	4.88207	5.47596	8.91307	4.01771	6.76278	6.50311	3.83255	3.30968	4.51544	6.20718	6.56452	4.54845
Q9DBB5	Eif4e3	0	0	0	0	0	0	1.02832	0	0	0	0	0.91266	0	0	0	0	0	0	0	0	0	0	0	0	0	0	0	0	0	0.91266	0	0	0	0	0	0	0	0.30422	0	0
Q60876	Eif4ebp1	0	0.943628	0	0.968241	1.00039	0.996746	1.02832	0	0	0	0	0	0.990298	0.990341	0	1.00443	0.974499	0.966111	0	0.929015	2.55056	1.27752	1.09969	1.10323	0.943628	0.968241	0.996746	0	0	0	0.990341	1.00443	0.966111	0.929015	1.27752	1.10323	0.969539	0	0.98696	1.10325
E9Q9E1	Eif4g1	4.64651	8.49266	7.74485	8.71417	4.00158	5.98048	0	1.03294	7.79247	8.78772	5.46175	5.47596	6.93209	7.92273	6.05405	6.02656	5.847	6.76278	6.46111	2.78705	1.27528	0	0	4.41291	8.49266	8.71417	5.98048	1.03294	8.78772	5.47596	7.92273	6.02656	6.76278	2.78705	0	4.41291	7.7291	5.09887	6.90402	2.39999
Q62448	Eif4g2	2.7879	1.88726	0.968106	0	0	2.99024	1.02832	1.03294	0.974058	2.92924	1.82058	0.91266	2.97089	3.96137	2.01802	1.00443	2.9235	3.86444	3.69206	2.78705	3.82585	0	3.29906	1.10323	1.88726	0	2.99024	1.03294	2.92924	0.91266	3.96137	1.00443	3.86444	2.78705	0	1.10323	1.62583	1.62495	2.94341	1.29676
A2AMI7	Eif4g3	2.7879	3.77451	0.968106	1.93648	0	2.99024	0	2.06588	2.92218	3.90565	0.910291	2.73798	2.97089	2.97102	2.01802	1.00443	1.949	3.86444	2.76905	0.929015	0	1.27752	2.19938	0	3.77451	1.93648	2.99024	2.06588	3.90565	2.73798	2.97102	1.00443	3.86444	0.929015	1.27752	0	2.90041	2.90317	2.6133	0.73551
Q9WUK2	Eif4h	8.36371	16.9853	14.5216	13.5554	4.00158	7.97397	5.14162	7.23057	11.6887	13.6698	4.55145	7.30128	6.93209	10.8938	12.1081	14.062	5.847	8.695	5.53809	6.50311	20.4045	21.7178	12.0966	9.92905	16.9853	13.5554	7.97397	7.23057	13.6698	7.30128	10.8938	14.062	8.695	6.50311	21.7178	9.92905	12.8382	9.40055	11.2169	12.7166
P59325	Eif5	0	1.88726	2.90432	1.93648	3.00118	1.99349	0	1.03294	1.94812	0.976413	0.910291	0.91266	1.9806	3.96137	1.00901	2.00885	0.974499	2.89833	3.69206	1.85803	1.27528	0	3.29906	3.30968	1.88726	1.93648	1.99349	1.03294	0.976413	0.91266	3.96137	2.00885	2.89833	1.85803	0	3.30968	1.93908	0.974004	2.95618	1.72257
P63242	Eif5a	27.879	27.3652	29.0432	35.8249	37.0146	43.8568	35.9913	38.2187	32.1439	31.2452	32.7705	34.6811	34.6604	36.6426	29.2613	31.1372	36.0565	39.6106	33.2285	37.1606	40.809	39.603	38.4891	43.0259	27.3652	35.8249	43.8568	38.2187	31.2452	34.6811	36.6426	31.1372	39.6106	37.1606	39.603	43.0259	35.6823	34.715	35.7968	39.9298
P70372	Elavl1	6.50511	3.77451	4.84053	4.84121	4.00158	3.98699	3.08497	2.06588	8.76653	3.90565	3.64116	2.73798	3.96119	3.96137	5.04504	5.02213	3.898	5.79667	7.38412	6.50311	2.55056	3.83255	4.39875	3.30968	3.77451	4.84121	3.98699	2.06588	3.90565	2.73798	3.96137	5.02213	5.79667	6.50311	3.83255	3.30968	4.2009	2.90317	4.92672	4.54845
Q3UKU1	Ell2	1.8586	2.83089	0.968106	1.93648	1.00039	0	0	0	1.94812	0.976413	0.910291	0	0	0.990341	0	0	0	0	0	0	0	2.55503	1.09969	1.10323	2.83089	1.93648	0	0	0.976413	0	0.990341	0	0	0	2.55503	1.10323	1.58912	0.325471	0.330114	1.21942
P62869	Elob	3.71721	4.71814	3.87243	5.80945	2.00079	4.98373	4.11329	5.16469	7.79247	6.83489	2.73087	3.65064	6.93209	2.97102	7.06306	15.0664	4.8725	4.83056	4.61508	5.57409	14.0281	11.4976	14.2959	9.92905	4.71814	5.80945	4.98373	5.16469	6.83489	3.65064	2.97102	15.0664	4.83056	5.57409	11.4976	9.92905	5.17044	5.21674	7.62266	9.00026
P83940	Eloc	7.43441	9.43628	10.6492	10.6507	8.00316	9.96746	6.16994	4.13175	8.76653	8.78772	8.19262	8.21394	6.93209	10.8938	4.03604	7.03099	8.77049	10.6272	5.53809	7.43212	6.37641	2.55503	7.69781	5.51614	9.43628	10.6507	9.96746	4.13175	8.78772	8.21394	10.8938	7.03099	10.6272	7.43212	2.55503	5.51614	10.0181	7.04447	9.51732	5.16776
Q8C7X2	Emc1	2.7879	0.943628	0.968106	1.93648	0	1.99349	0	0	0.974058	0	0	0.91266	0.990298	1.98068	3.02703	0	1.949	1.93222	3.69206	3.71606	0	0	1.09969	1.10323	0.943628	1.93648	1.99349	0	0	0.91266	1.98068	0	1.93222	3.71606	0	1.10323	1.62453	0.30422	1.3043	1.60643
A0A0X1KG67	Emc10	0	0	0	0	0	0	0	2.06588	0	0	0	0	0	0.990341	0	0	0	0	0.923015	0	0	0	0	0	0	0	0	2.06588	0	0	0.990341	0	0	0	0	0	0	0.688625	0.330114	0
Q9CRD2	Emc2	0	0	0.968106	0	1.00039	0	0	1.03294	0.974058	0.976413	0.910291	0.91266	0.990298	1.98068	2.01802	1.00443	0.974499	0	0.923015	2.78705	5.10113	2.55503	2.19938	2.20646	0	0	0	1.03294	0.976413	0.91266	1.98068	1.00443	0	2.78705	2.55503	2.20646	0	0.974004	0.995036	2.51618
Q99KI3	Emc3	0.929301	0	0.968106	0	0	0	1.02832	0	0	0.976413	0	0	0	0	1.00901	1.00443	0	0	0.923015	0	1.27528	1.27752	1.09969	0	0	0	0	0	0.976413	0	0	1.00443	0	0	1.27752	0	0	0.325471	0.334809	0.425839
Q9EP72	Emc7	0	0	1.93621	0	1.00039	0	0	1.03294	0	0	0	0	0	0.990341	0	0	0.974499	0.966111	0.923015	0.929015	0	0	2.19938	1.10323	0	0	0	1.03294	0	0	0.990341	0	0.966111	0.929015	0	1.10323	0	0.344313	0.652151	0.677414
O70378	Emc8	0	0.943628	0.968106	0	1.00039	0	0	0	0.974058	0.976413	0	0	0.990298	0.990341	0	0	0	0	0	0	0	0	0	0	0.943628	0	0	0	0.976413	0	0.990341	0	0	0	0	0	0.314543	0.325471	0.330114	0
O08579	Emd	1.8586	1.88726	0.968106	0.968241	3.00118	0	3.08497	2.06588	0.974058	1.95283	0.910291	1.82532	3.96119	2.97102	2.01802	3.01328	2.9235	1.93222	0.923015	0.929015	1.27528	1.27752	2.19938	2.20646	1.88726	0.968241	0	2.06588	1.95283	1.82532	2.97102	3.01328	1.93222	0.929015	1.27752	2.20646	0.951833	1.94801	2.63884	1.471
Q99K41	Emilin1	0	0	0	0.968241	0	0.996746	0	0	0.974058	0	0	0.91266	0	0	0	0	0	0	0	0	0	1.27752	1.09969	0	0	0.968241	0.996746	0	0	0.91266	0	0	0	0	1.27752	0	0.654996	0.30422	0	0.425839
P59900	Emilin3	0	0.943628	0	0.968241	1.00039	0.996746	0	2.06588	0	0	0.910291	0.91266	0	0	1.00901	0	0	0	0	0.929015	0	0	0	1.10323	0.943628	0.968241	0.996746	2.06588	0	0.91266	0	0	0	0.929015	0	1.10323	0.969539	0.992845	0	0.677414
D3Z4J9	Eml1	4.64651	3.77451	4.84053	4.84121	6.00237	4.98373	4.11329	8.2635	4.87029	5.85848	6.37204	4.5633	3.96119	2.97102	4.03604	4.01771	4.8725	3.86444	3.69206	3.71606	1.27528	1.27752	2.19938	4.41291	3.77451	4.84121	4.98373	8.2635	5.85848	4.5633	2.97102	4.01771	3.86444	3.71606	1.27752	4.41291	4.53315	6.22843	3.61773	3.1355
Q7TNG5	Eml2	8.36371	7.54903	6.77675	10.6507	13.0051	14.9512	10.2832	6.19763	6.81841	5.85848	10.9235	10.0393	14.8545	11.8841	12.1081	15.0664	11.694	9.66111	14.7682	13.9352	5.10113	7.66509	14.2959	12.1355	7.54903	10.6507	14.9512	6.19763	5.85848	10.0393	11.8841	15.0664	9.66111	13.9352	7.66509	12.1355	11.0503	7.36512	12.2039	11.2453
A0A1Y7VJS8	Eml5	0.929301	0	0	0	0	0.996746	1.02832	0	0	0	0	0	0	0	0	0	0	0	0	0	0	0	0	0	0	0	0.996746	0	0	0	0	0	0	0	0	0	0.332249	0	0	0
Q5SQM0	Eml6	0	0	0	0	0	0	0	0	0	0	0.910291	0	0	0	0	0	0	0	0	0	0	0	0	0	0	0	0	0	0	0	0	0	0	0	0	0	0	0	0	0
A0A0U1RQ63	Emsy	0	0	0	0	3.00118	0.996746	1.02832	0	0.974058	0	1.82058	1.82532	0.990298	0.990341	0	1.00443	0.974499	0.966111	0.923015	0.929015	0	0	1.09969	0	0	0	0.996746	0	0	1.82532	0.990341	1.00443	0.966111	0.929015	0	0	0.332249	0.60844	0.98696	0.309672
O08600	Endog	23.2325	18.8726	14.5216	17.4283	15.0059	13.9545	13.3682	15.4941	22.4033	21.4811	16.3852	13.6899	7.92238	10.8938	18.1622	15.0664	9.74499	11.5933	11.9992	16.7223	10.2023	10.2201	5.49844	12.1355	18.8726	17.4283	13.9545	15.4941	21.4811	13.6899	10.8938	15.0664	11.5933	16.7223	10.2201	12.1355	16.7518	16.8884	12.5178	13.026
Q63961	Eng	1.8586	0.943628	0	1.93648	1.00039	0	0	0	0	0.976413	0	0	0	0	1.00901	0	0	0	0	0	0	1.27752	2.19938	1.10323	0.943628	1.93648	0	0	0.976413	0	0	0	0	0	1.27752	1.10323	0.960037	0.325471	0	0.793581
P17182	Eno1	223.962	215.147	223.633	216.886	211.083	217.291	184.07	173.534	224.033	224.575	195.713	184.357	205.982	206.981	227.027	200.885	206.594	215.443	203.986	204.383	275.461	282.331	240.832	226.162	215.147	216.886	217.291	173.534	224.575	184.357	206.981	200.885	215.443	204.383	282.331	226.162	216.441	194.155	207.77	237.625
A0A0N4SUX5	Eno2	131.032	130.221	126.822	122.967	134.053	134.561	101.804	97.0962	134.42	140.604	121.979	115.908	113.884	108.938	123.099	108.478	124.736	125.594	111.685	114.269	145.382	145.637	128.663	126.871	130.221	122.967	134.561	97.0962	140.604	115.908	108.938	108.478	125.594	114.269	145.637	126.871	129.249	117.869	114.337	128.926
P21550	Eno3	359.64	338.763	335.933	338.884	350.138	347.865	330.092	319.178	379.883	381.778	298.575	300.265	316.895	316.909	332.973	302.332	325.483	318.817	316.594	317.723	456.551	445.853	353	370.685	338.763	338.884	347.865	319.178	381.778	300.265	316.909	302.332	318.817	317.723	445.853	370.685	341.837	333.74	312.686	378.087
Q8BGB7	Enoph1	0	0	0.968106	0	3.00118	1.99349	0	0	0	0	0	0.91266	1.9806	1.98068	3.02703	1.00443	0.974499	0.966111	1.84603	1.85803	0	0	0	2.20646	0	0	1.99349	0	0	0.91266	1.98068	1.00443	0.966111	1.85803	0	2.20646	0.664498	0.30422	1.31707	1.35483
P60840	Ensa	0	0.943628	0	0	2.00079	0.996746	0	1.03294	0.974058	1.95283	0.910291	0.91266	0.990298	0.990341	0	1.00443	1.949	1.93222	0	1.85803	0	0	0	0	0.943628	0	0.996746	1.03294	1.95283	0.91266	0.990341	1.00443	1.93222	1.85803	0	0	0.646792	1.29948	1.309	0.619343
P55772	Entpd1	1.8586	0.943628	0	0.968241	0	0	0	0	1.94812	0.976413	0	0.91266	0.990298	0	0	1.00443	0	0	0.923015	2.78705	2.55056	3.83255	2.19938	3.30968	0.943628	0.968241	0	0	0.976413	0.91266	0	1.00443	0	2.78705	3.83255	3.30968	0.63729	0.629691	0.334809	3.30976
O55026	Entpd2	0	0	0.968106	0	0	0	0	0	0	0	0.910291	1.82532	0	0	0	0	0	0	0	0	0	0	0	2.20646	0	0	0	0	0	1.82532	0	0	0	0	0	2.20646	0	0.60844	0	0.735485
A2A841	Epb41	0.929301	0.943628	0.968106	1.93648	8.00316	6.97723	1.02832	0	3.89623	4.88207	2.73087	0.91266	0	0.990341	6.05405	9.03984	1.949	2.89833	1.84603	0.929015	5.10113	2.55503	3.29906	4.41291	0.943628	1.93648	6.97723	0	4.88207	0.91266	0.990341	9.03984	2.89833	0.929015	2.55503	4.41291	3.28578	1.93158	4.30951	2.63232
O70318	Epb41l2	0	0	0	0.968241	1.00039	0.996746	0	0	0	0	0.910291	1.82532	0.990298	1.98068	1.00901	0	0.974499	0	0	0	0	0	0	2.20646	0	0.968241	0.996746	0	0	1.82532	1.98068	0	0	0	0	2.20646	0.654996	0.60844	0.660228	0.735485
Q9JMC8	Epb41l4b	0	0	0	0.968241	0	0	0	0	0	0.976413	0	0	0	0	0	0	0	0	0	0	0	0	0	0	0	0.968241	0	0	0.976413	0	0	0	0	0	0	0	0.322747	0.325471	0	0
P49222	Epb42	0	0	0	0	0	0.996746	0	0	0	0	0	0	0	0	2.01802	1.00443	0	0	0	0	0	0	1.09969	1.10323	0	0	0.996746	0	0	0	0	1.00443	0	0	0	1.10323	0.332249	0	0.334809	0.367743
A2AQV0	Epc2	0	0	0	0	0	0	0	0	0	0	0	0.91266	0	0	0	0	0.974499	0.966111	0	0	0	1.27752	1.09969	0	0	0	0	0	0	0.91266	0	0	0.966111	0	1.27752	0	0	0.30422	0.322037	0.425839
Q80TA9	Epg5	0.929301	0	0	0	0	0	0	0	0	0	0.910291	0	0	0	0	0	0	0	0	0	0	0	0	0	0	0	0	0	0	0	0	0	0	0	0	0	0	0	0	0
O09127	Epha8	0.929301	0.943628	1.93621	0.968241	2.00079	2.99024	3.08497	1.03294	0.974058	0.976413	1.82058	0.91266	1.9806	0	0	0	1.949	1.93222	0	0	2.55056	2.55503	0	1.10323	0.943628	0.968241	2.99024	1.03294	0.976413	0.91266	0	0	1.93222	0	2.55503	1.10323	1.63404	0.974004	0.644074	1.21942
E9PWK7	Ephb4	0	0	0	0	0	0	0	0	0	0	0	0	0	0	1.00901	0	0	0	0	0	0	0	0	0	0	0	0	0	0	0	0	0	0	0	0	0	0	0	0	0
O08644	Ephb6	0	0	0	0	0	0	0	1.03294	0	0	0	0	0	0	0	0	0	0	0.923015	0	0	0	0	0	0	0	0	1.03294	0	0	0	0	0	0	0	0	0	0.344313	0	0
Q9D379	Ephx1	4.64651	5.66177	10.6492	8.71417	12.0047	9.96746	4.11329	3.09881	5.84435	4.88207	10.9235	10.0393	15.8448	12.8744	11.0991	9.03984	12.6685	11.5933	8.30714	10.2192	2.55056	3.83255	13.1963	15.4452	5.66177	8.71417	9.96746	3.09881	4.88207	10.0393	12.8744	9.03984	11.5933	10.2192	3.83255	15.4452	8.11447	6.00671	11.1692	9.8323
P34914	Ephx2	69.6976	73.603	73.5761	64.8722	82.0324	80.7365	67.8694	67.141	81.8209	82.9951	64.6307	75.7508	61.3985	64.3722	74.6667	74.3276	71.1384	69.56	59.073	59.457	48.4607	47.2681	61.5825	62.884	73.603	64.8722	80.7365	67.141	82.9951	75.7508	64.3722	74.3276	69.56	59.457	47.2681	62.884	73.0705	75.2956	69.4199	56.5363
D3Z4V3	Epn1	0	0	0	0	0	0	0	0	0.974058	0	0	0	0	0	0	1.00443	0	0.966111	0	0	0	0	0	0	0	0	0	0	0	0	0	1.00443	0.966111	0	0	0	0	0	0.656846	0
Q8R0W0	Eppk1	4.64651	2.83089	3.87243	1.93648	4.00158	5.98048	6.16994	4.13175	4.87029	3.90565	8.19262	7.30128	3.96119	6.93239	4.03604	6.02656	7.79599	5.79667	7.38412	8.36114	1.27528	1.27752	6.59813	3.30968	2.83089	1.93648	5.98048	4.13175	3.90565	7.30128	6.93239	6.02656	5.79667	8.36114	1.27752	3.30968	3.58262	5.1129	6.25187	4.31611
Q8CGC7	Eprs1	27.879	28.3089	27.107	31.952	22.0087	28.9056	30.8497	28.9223	24.3515	32.2216	42.7837	38.3317	30.6992	30.7006	24.2162	28.124	25.337	28.9833	29.5365	27.8705	5.10113	6.38758	16.4953	18.7549	28.3089	31.952	28.9056	28.9223	32.2216	38.3317	30.7006	28.124	28.9833	27.8705	6.38758	18.7549	29.7222	33.1585	29.2693	17.671
Q60902	Eps15l1	0	0	0	0	0	0	0	0	0.974058	0	0	0	0	0	0	0	0	0	0	0	0	0	0	0	0	0	0	0	0	0	0	0	0	0	0	0	0	0	0	0
Q9EQH2	Erap1	0.929301	0	0.968106	0	0	0	0	0	0.974058	0	0.910291	0.91266	0	0	1.00901	2.00885	0	0.966111	0.923015	1.85803	1.27528	0	1.09969	1.10323	0	0	0	0	0	0.91266	0	2.00885	0.966111	1.85803	0	1.10323	0	0.30422	0.991655	0.987086
Q61526	Erbb3	0	0	0	0.968241	1.00039	0.996746	0	1.03294	0	0	0	0	0	0.990341	0	0	0	0	0	0	0	0	0	1.10323	0	0.968241	0.996746	1.03294	0	0	0.990341	0	0	0	0	1.10323	0.654996	0.344313	0.330114	0.367743
D3Z700	Ercc2	0	0	0	0	0	0.996746	0	1.03294	0	0	1.82058	0.91266	0	1.98068	0	1.00443	0	0.966111	0	0	0	0	0	0	0	0	0.996746	1.03294	0	0.91266	1.98068	1.00443	0.966111	0	0	0	0.332249	0.648533	1.31707	0
F8VPZ5	Ercc6	0.929301	0.943628	0	0	1.00039	0	1.02832	0	0	0	0.910291	1.82532	0	0	0	0	0	0	0.923015	0	0	0	0	0	0.943628	0	0	0	0	1.82532	0	0	0	0	0	0	0.314543	0.60844	0	0
G3UW85	Erh	0	0	0.968106	0.968241	1.00039	0	0	0	0	0	0	1.82532	0.990298	0	0	0	0.974499	0	0	0	2.55056	1.27752	1.09969	1.10323	0	0.968241	0	0	0	1.82532	0	0	0	0	1.27752	1.10323	0.322747	0.60844	0	0.793581
Q9D405	Eri2	0.929301	0.943628	0	0	1.00039	0	2.05665	1.03294	0	0	0	0	0.990298	0	0	0	0	0	0	0	0	0	0	1.10323	0.943628	0	0	1.03294	0	0	0	0	0	0	0	1.10323	0.314543	0.344313	0	0.367743
A0A0R4J1R9	Eri3	0.929301	0	0	0	0	0.996746	1.02832	0	0	0	1.82058	1.82532	0	0.990341	1.00901	1.00443	1.949	0.966111	1.84603	1.85803	0	0	0	0	0	0	0.996746	0	0	1.82532	0.990341	1.00443	0.966111	1.85803	0	0	0.332249	0.60844	0.98696	0.619343
F6QRE9	Erich3	0	0	0	0	0	0	0	0	0	0	0	0	0	0	1.00901	0	0	0	0	0.929015	0	0	0	0	0	0	0	0	0	0	0	0	0	0.929015	0	0	0	0	0	0.309672
Q8BFZ9	Erlin2	0.929301	1.88726	0.968106	0.968241	1.00039	0	0	0	1.94812	0	1.82058	0.91266	1.9806	1.98068	0	0	4.8725	1.93222	1.84603	1.85803	0	0	4.39875	2.20646	1.88726	0.968241	0	0	0	0.91266	1.98068	0	1.93222	1.85803	0	2.20646	0.951833	0.30422	1.3043	1.35483
P57759	Erp29	0.929301	0	3.87243	1.93648	3.00118	2.99024	5.14162	5.16469	2.92218	2.92924	2.73087	2.73798	4.95149	4.95171	5.04504	4.01771	4.8725	4.83056	8.30714	7.43212	7.65169	5.11006	5.49844	5.51614	0	1.93648	2.99024	5.16469	2.92924	2.73798	4.95171	4.01771	4.83056	7.43212	5.11006	5.51614	1.64224	3.61064	4.59999	6.01944
Q9D1Q6	Erp44	3.71721	2.83089	2.90432	2.90472	2.00079	2.99024	0	1.03294	0.974058	0.976413	1.82058	1.82532	0.990298	0.990341	4.03604	1.00443	2.9235	1.93222	1.84603	1.85803	0	0	1.09969	2.20646	2.83089	2.90472	2.99024	1.03294	0.976413	1.82532	0.990341	1.00443	1.93222	1.85803	0	2.20646	2.90862	1.27822	1.309	1.35483
D3Z5Y0	Esam	0	0	0	0	0	0	0	0	0	0	0	0	0	0	0	1.00443	0.974499	0	0	0	0	1.27752	0	0	0	0	0	0	0	0	0	1.00443	0	0	1.27752	0	0	0	0.334809	0.425839
Q9R0P3	Esd	18.586	21.7035	24.2027	25.1743	26.0103	23.9219	24.6798	25.8234	20.4552	23.4339	23.6676	24.6418	27.7283	26.7392	27.2432	24.1062	22.4135	29.9494	23.0754	26.0124	19.1292	28.1053	32.9906	30.8904	21.7035	25.1743	23.9219	25.8234	23.4339	24.6418	26.7392	24.1062	29.9494	26.0124	28.1053	30.8904	23.5999	24.6331	26.9316	28.3361
Q3U7R1	Esyt1	1.8586	0	0	0.968241	1.00039	0.996746	0	0	1.94812	0.976413	1.82058	1.82532	1.9806	1.98068	0	1.00443	2.9235	1.93222	2.76905	1.85803	1.27528	2.55503	2.19938	2.20646	0	0.968241	0.996746	0	0.976413	1.82532	1.98068	1.00443	1.93222	1.85803	2.55503	2.20646	0.654996	0.933911	1.63911	2.20651
Q8BWY3	Etf1	0.929301	3.77451	3.87243	4.84121	3.00118	1.99349	1.02832	0	5.84435	4.88207	1.82058	2.73798	5.94179	1.98068	2.01802	1.00443	0.974499	2.89833	0.923015	2.78705	1.27528	1.27752	1.09969	3.30968	3.77451	4.84121	1.99349	0	4.88207	2.73798	1.98068	1.00443	2.89833	2.78705	1.27752	3.30968	3.5364	2.54002	1.96115	2.45808
Q99LC5	Etfa	289.942	314.228	273.974	273.044	306.121	288.06	286.902	285.091	287.347	293.9	268.536	258.283	241.633	247.585	238.126	239.054	252.395	257.952	253.829	258.266	304.792	312.991	271.623	270.291	314.228	273.044	288.06	285.091	293.9	258.283	247.585	239.054	257.952	258.266	312.991	270.291	291.777	279.091	248.197	280.516
Q9DCW4	Etfb	189.577	168.909	182.972	179.125	175.069	147.518	174.815	177.665	188.967	182.589	140.185	135.074	143.593	150.532	162.45	160.708	136.43	131.391	153.221	141.21	216.798	227.398	159.455	155.555	168.909	179.125	147.518	177.665	182.589	135.074	150.532	160.708	131.391	141.21	227.398	155.555	165.184	165.109	147.544	174.721
Q921G7	Etfdh	211.881	203.824	207.175	200.426	223.088	212.307	202.58	224.148	205.526	217.74	207.546	207.174	199.05	192.126	204.829	201.89	194.9	201.917	196.602	203.454	247.405	263.168	214.439	199.684	203.824	200.426	212.307	224.148	217.74	207.174	192.126	201.89	201.917	203.454	263.168	199.684	205.519	216.354	198.644	222.102
Q91V16	Etfrf1	13.0102	10.3799	13.5535	10.6507	10.0039	9.96746	11.3116	14.4611	11.6887	14.6462	10.0132	7.30128	8.91268	6.93239	11.0991	9.03984	10.7195	7.72889	11.9992	7.43212	14.0281	11.4976	13.1963	12.1355	10.3799	10.6507	9.96746	14.4611	14.6462	7.30128	6.93239	9.03984	7.72889	7.43212	11.4976	12.1355	10.3327	12.1362	7.90037	10.3551
Q9DCM0	Ethe1	21.3739	18.8726	15.4897	16.4601	24.0095	25.9154	14.3965	15.4941	19.4812	14.6462	14.5647	17.3405	16.8351	14.8551	14.1261	18.0797	15.592	18.3561	17.5373	16.7223	17.854	21.7178	18.6947	20.9613	18.8726	16.4601	25.9154	15.4941	14.6462	17.3405	14.8551	18.0797	18.3561	16.7223	21.7178	20.9613	20.416	15.8269	17.097	19.8005
Q8K1G2	Evc2	0	0	0	0	0	0	0	0	0	0	0	0	0	0.990341	0	0	0	0	0	0	0	0	0	0	0	0	0	0	0	0	0.990341	0	0	0	0	0	0	0	0.330114	0
Q5SUT0	Ewsr1	0.929301	0	1.93621	0.968241	1.00039	0	1.02832	0	0.974058	1.95283	0	0.91266	0	0.990341	1.00901	0	0	0.966111	0	0.929015	2.55056	2.55503	3.29906	2.20646	0	0.968241	0	0	1.95283	0.91266	0.990341	0	0.966111	0.929015	2.55503	2.20646	0.322747	0.955162	0.652151	1.89683
A0A0A6YVY2	Exo1	0	0	0	1.93648	1.00039	1.99349	1.02832	0	0	0.976413	0	0	0	0	0	0	0	0.966111	0	0	1.27528	0	1.09969	2.20646	0	1.93648	1.99349	0	0.976413	0	0	0	0.966111	0	0	2.20646	1.30999	0.325471	0.322037	0.735485
Q6KAR6	Exoc3	0	0	0.968106	0.968241	3.00118	1.99349	0	0	0	0	2.73087	0	1.9806	0	0	0	1.949	2.89833	1.84603	0.929015	0	0	0	0	0	0.968241	1.99349	0	0	0	0	0	2.89833	0.929015	0	0	0.987245	0	0.966111	0.309672
Q9JKV7	Extl1	0	0.943628	0	0	1.00039	0	0	0	0	0	0	0	0	0	0	0	0.974499	0	0	0	0	0	0	0	0.943628	0	0	0	0	0	0	0	0	0	0	0	0.314543	0	0	0
P26040	Ezr	20.4446	24.5343	29.0432	32.9202	23.0091	27.9089	24.6798	32.0211	31.1699	29.2924	21.847	24.6418	27.7283	25.7489	29.2613	29.1284	23.388	28.0172	26.7674	28.7995	38.2585	44.713	31.8909	33.0968	24.5343	32.9202	27.9089	32.0211	29.2924	24.6418	25.7489	29.1284	28.0172	28.7995	44.713	33.0968	28.4545	28.6518	27.6315	35.5365
Q80YC5	F12	0	0.943628	0.968106	0.968241	0	0	0	0	0	0.976413	0	0	0	0	0	1.00443	0	0	0	0	0	0	0	0	0.943628	0.968241	0	0	0.976413	0	0	1.00443	0	0	0	0	0.63729	0.325471	0.334809	0
Q8BH61	F13a1	6.50511	7.54903	9.68106	8.71417	12.0047	9.96746	11.3116	4.13175	10.7146	16.599	10.9235	12.7772	15.8448	14.8551	14.1261	11.0487	13.643	17.39	21.2293	13.0062	16.5787	14.0527	18.6947	13.2387	7.54903	8.71417	9.96746	4.13175	16.599	12.7772	14.8551	11.0487	17.39	13.0062	14.0527	13.2387	8.74355	11.1693	14.4313	13.4325
P19221	F2	5.57581	5.66177	1.93621	2.90472	15.0059	13.9545	1.02832	2.06588	4.87029	9.76413	3.64116	5.47596	10.8933	3.96137	24.2162	13.0575	12.6685	6.76278	6.46111	10.2192	12.7528	12.7752	16.4953	17.6517	5.66177	2.90472	13.9545	2.06588	9.76413	5.47596	3.96137	13.0575	6.76278	10.2192	12.7752	17.6517	7.50698	5.76866	7.92723	13.5487
O08914	Faah	0	0.943628	0	0	0	0	0	0	0.974058	0	0	0.91266	0	0	2.01802	1.00443	0	0	0.923015	0.929015	0	1.27752	0	1.10323	0.943628	0	0	0	0	0.91266	0	1.00443	0	0.929015	1.27752	1.10323	0.314543	0.30422	0.334809	1.10325
P12710	Fabp1	0	0	0	0	1.00039	0.996746	0	0	0	0	0	0.91266	0.990298	0	1.00901	0	0	0	0	0	1.27528	0	0	1.10323	0	0	0.996746	0	0	0.91266	0	0	0	0	0	1.10323	0.332249	0.30422	0	0.367743
P11404	Fabp3	437.701	465.209	438.552	455.073	446.176	459.5	389.735	393.549	486.055	506.759	432.388	438.99	456.527	478.335	422.775	437.93	427.805	433.784	380.282	373.464	406.815	433.078	421.18	441.291	465.209	455.073	459.5	393.549	506.759	438.99	478.335	437.93	433.784	373.464	433.078	441.291	459.927	446.433	450.016	415.944
P04117	Fabp4	103.152	102.855	115.205	121.03	105.041	115.623	103.861	109.491	104.224	120.099	109.235	106.781	106.952	102.005	101.91	95.4206	117.914	119.798	107.07	106.837	107.124	108.589	101.171	98.1873	102.855	121.03	115.623	109.491	120.099	106.781	102.005	95.4206	119.798	106.837	108.589	98.1873	113.169	112.124	105.741	104.538
Q05816	Fabp5	8.36371	16.0417	19.3621	18.3966	17.0067	16.9447	18.5098	17.5599	16.559	16.599	16.3852	15.5152	16.8351	17.8261	13.1171	14.062	15.592	16.4239	21.2293	22.2964	10.2023	19.1627	13.1963	19.8581	16.0417	18.3966	16.9447	17.5599	16.599	15.5152	17.8261	14.062	16.4239	22.2964	19.1627	19.8581	17.1277	16.5581	16.104	20.4391
Q61160	Fadd	4.64651	1.88726	0	1.93648	2.00079	2.99024	0	0	0	0	2.73087	0	0.990298	0.990341	1.00901	1.00443	0.974499	0.966111	0.923015	0.929015	2.55056	2.55503	3.29906	0	1.88726	1.93648	2.99024	0	0	0	0.990341	1.00443	0.966111	0.929015	2.55503	0	2.27133	0	0.98696	1.16135
P54731	Faf1	0.929301	0	0.968106	1.93648	0	0	0	0	0	0	0	0	0	0	0	0	0	0	0	0	0	0	0	0	0	1.93648	0	0	0	0	0	0	0	0	0	0	0.645494	0	0	0
P35505	Fah	14.8688	16.9853	12.5854	11.6189	9.00355	8.97072	13.3682	10.3294	20.4552	22.4575	5.46175	10.9519	4.95149	6.93239	4.03604	5.02213	11.694	8.695	7.38412	6.50311	7.65169	6.38758	6.59813	3.30968	16.9853	11.6189	8.97072	10.3294	22.4575	10.9519	6.93239	5.02213	8.695	6.50311	6.38758	3.30968	12.525	14.5796	6.88317	5.40012
Q8R0F8	Fahd1	21.3739	15.0981	16.4578	10.6507	21.0083	15.9479	21.5948	14.4611	16.559	18.5519	18.2058	14.6026	15.8448	15.8455	15.1351	13.0575	12.6685	15.4578	19.3833	13.9352	8.92698	8.94261	15.3956	9.92905	15.0981	10.6507	15.9479	14.4611	18.5519	14.6026	15.8455	13.0575	15.4578	13.9352	8.94261	9.92905	13.8989	15.8719	14.7869	10.9356
Q3TC72	Fahd2a	31.5962	28.3089	33.8837	33.8884	29.0115	22.9252	29.8214	29.9552	29.2218	30.2688	26.3984	22.8165	18.8157	18.8165	21.1892	26.1151	22.4135	25.1189	15.6913	17.6513	21.6798	26.8278	19.7944	26.4775	28.3089	33.8884	22.9252	29.9552	30.2688	22.8165	18.8165	26.1151	25.1189	17.6513	26.8278	26.4775	28.3742	27.6802	23.3502	23.6522
Q6A0A9	FAM120A	0	0.943628	0	0	0	0	1.02832	0	0	0	1.82058	0.91266	0.990298	1.98068	0	0	0	0	0.923015	0.929015	0	0	0	0	0.943628	0	0	0	0	0.91266	1.98068	0	0	0.929015	0	0	0.314543	0.30422	0.660228	0.309672
Q6RI63	Fam120b	0	0	0	0	0	0	1.02832	0	0	0	0	0	0	0	1.00901	0	0	0	0	0	0	0	0	0	0	0	0	0	0	0	0	0	0	0	0	0	0	0	0	0
Q8C3F2	Fam120c	0.929301	0	0	0	1.00039	0	0	0	0	0	1.82058	0	0.990298	0	0	0	0	1.93222	0	0	1.27528	0	1.09969	0	0	0	0	0	0	0	0	0	1.93222	0	0	0	0	0	0.644074	0
Q9CR98	Fam136a	9.29301	8.49266	6.77675	7.74593	8.00316	7.97397	7.19826	9.29644	4.87029	6.83489	6.37204	6.38862	7.92238	4.95171	7.06306	7.03099	5.847	5.79667	5.53809	5.57409	12.7528	6.38758	6.59813	6.61937	8.49266	7.74593	7.97397	9.29644	6.83489	6.38862	4.95171	7.03099	5.79667	5.57409	6.38758	6.61937	8.07085	7.50665	5.92645	6.19368
Q9D6U8	Fam162a	39.0307	34.9142	40.6605	39.6979	42.0166	34.8861	48.3312	38.2187	42.8586	42.9622	35.5013	34.6811	41.5925	45.5557	47.4234	44.1948	32.1585	40.5767	40.6127	38.0896	38.2585	35.7704	43.9875	31.9936	34.9142	39.6979	34.8861	38.2187	42.9622	34.6811	45.5557	44.1948	40.5767	38.0896	35.7704	31.9936	36.4994	38.6207	43.4424	35.2846
Q24JP3	Fam178b	0	0	0.968106	1.93648	0	0	0	1.03294	0	0	0	0	0	0.990341	0	1.00443	0	0	0.923015	0.929015	0	0	0	0	0	1.93648	0	1.03294	0	0	0.990341	1.00443	0	0.929015	0	0	0.645494	0.344313	0.664923	0.309672
E9PW83	Fam184a	0	0	0	0	0	0	0	0	0	0	0	0	0	0	0	0	0.974499	0.966111	0	0	0	0	0	0	0	0	0	0	0	0	0	0	0.966111	0	0	0	0	0	0.322037	0
Q8BGY7	Fam210a	17.6567	17.9289	21.2983	21.3013	19.0075	20.9317	18.5098	17.5599	21.4293	17.5754	17.2955	18.2532	16.8351	19.8068	20.1802	16.0708	9.74499	19.3222	21.2293	15.7933	17.854	15.3302	20.8941	19.8581	17.9289	21.3013	20.9317	17.5599	17.5754	18.2532	19.8068	16.0708	19.3222	15.7933	15.3302	19.8581	20.054	17.7962	18.4	16.9939
Q8C627	Fam221b	0	0	0	0	0	0	0	0	0	0.976413	0	0	0	0	0	0	0.974499	0	0.923015	0.929015	0	0	0	0	0	0	0	0	0.976413	0	0	0	0	0.929015	0	0	0	0.325471	0	0.309672
Q8C0Z1	Fam234a	0.929301	0	0	0.968241	0	0.996746	1.02832	0	0	0	0	0	0.990298	0	0	0	0.974499	0.966111	0	0.929015	0	0	0	0	0	0.968241	0.996746	0	0	0	0	0	0.966111	0.929015	0	0	0.654996	0	0.322037	0.309672
Q5SWY7	Fam83g	1.8586	2.83089	0.968106	1.93648	2.00079	0.996746	1.02832	0	2.92218	0	2.73087	4.5633	0	1.98068	1.00901	1.00443	0.974499	0	0.923015	1.85803	1.27528	0	1.09969	0	2.83089	1.93648	0.996746	0	0	4.5633	1.98068	1.00443	0	1.85803	0	0	1.92137	1.5211	0.995036	0.619343
Q80VD1	Fam98b	0	0	0	0	0	0	0	0	0.974058	0	0	0	0	0	0	0	0	0	0	0	0	0	0	0	0	0	0	0	0	0	0	0	0	0	0	0	0	0	0	0
Q5XJY6	Fancb	0	0	0	0	0	1.99349	1.02832	0	0	0	0	0	0	0.990341	0	0	0	0	0.923015	0	0	0	0	0	0	0	1.99349	0	0	0	0.990341	0	0	0	0	0	0.664498	0	0.330114	0
Q9EQR6	Fancg	0	0	0	0	0	0	0	0	0	0.976413	1.82058	0	0	0	0	0	0	0	0.923015	0.929015	0	0	0	0	0	0	0	0	0.976413	0	0	0	0	0.929015	0	0	0	0.325471	0	0.309672
Q8BGE5	Fancm	0	0.943628	0	0	0	0	0	0	0	0	0	0	0	0	0	0	0	0	0	0	0	0	0	0	0.943628	0	0	0	0	0	0	0	0	0	0	0	0.314543	0	0	0
A0A1B0GSJ7	Fank1	0	2.83089	1.93621	1.93648	10.0039	4.98373	2.05665	4.13175	2.92218	1.95283	0.910291	0	5.94179	0.990341	3.02703	6.02656	4.8725	4.83056	1.84603	4.64508	3.82585	6.38758	5.49844	1.10323	2.83089	1.93648	4.98373	4.13175	1.95283	0	0.990341	6.02656	4.83056	4.64508	6.38758	1.10323	3.25037	2.02819	3.94915	4.04529
Q99M01	Fars2	3.71721	4.71814	5.80864	5.80945	3.00118	6.97723	2.05665	2.06588	7.79247	3.90565	3.64116	2.73798	0	1.98068	3.02703	2.00885	0.974499	1.93222	5.53809	0.929015	1.27528	2.55503	3.29906	2.20646	4.71814	5.80945	6.97723	2.06588	3.90565	2.73798	1.98068	2.00885	1.93222	0.929015	2.55503	2.20646	5.83494	2.90317	1.97392	1.89683
Q8C0C7	Farsa	0	0	0.968106	0.968241	0	0	1.02832	0	0	0	1.82058	1.82532	1.9806	0	1.00901	0	0	0	0	0	0	0	0	0	0	0.968241	0	0	0	1.82532	0	0	0	0	0	0	0.322747	0.60844	0	0
Q9WUA2	Farsb	4.64651	5.66177	1.93621	4.84121	4.00158	0	5.14162	4.13175	0	1.95283	7.28233	8.21394	1.9806	3.96137	2.01802	3.01328	2.9235	0.966111	6.46111	2.78705	0	0	0	1.10323	5.66177	4.84121	0	4.13175	1.95283	8.21394	3.96137	3.01328	0.966111	2.78705	0	1.10323	3.50099	4.76617	2.64692	1.29676
Q6DI86	Fastkd1	0	0	0	0	0	0	0	0	0	0	0	0	0	0	0	0	0	0	0	0	0	0	1.09969	1.10323	0	0	0	0	0	0	0	0	0	0	0	1.10323	0	0	0	0.367743
Q922E6	Fastkd2	0	0	0	0	0	0.996746	0	0	0	0	0	0	0	0	0	0	0	0	0	0	0	0	0	0	0	0	0.996746	0	0	0	0	0	0	0	0	0	0.332249	0	0	0
Q5F226	Fat2	0	0.943628	0	0	0	0	0	0	0	0	0	0	0	0	0	0	0	0	0	0	0	0	0	0	0.943628	0	0	0	0	0	0	0	0	0	0	0	0.314543	0	0	0
Q2PZL6	Fat4	1.8586	0.943628	0	0	0	0.996746	1.02832	0	0	1.95283	1.82058	0	0.990298	0.990341	0	0	1.949	2.89833	0.923015	2.78705	0	0	0	0	0.943628	0	0.996746	0	1.95283	0	0.990341	0	2.89833	2.78705	0	0	0.646792	0.650942	1.29622	0.929015
A0A494BBA8	Fau	1.8586	1.88726	2.90432	0.968241	2.00079	0.996746	1.02832	1.03294	2.92218	2.92924	1.82058	2.73798	0.990298	0.990341	1.00901	1.00443	2.9235	1.93222	1.84603	1.85803	3.82585	7.66509	4.39875	3.30968	1.88726	0.968241	0.996746	1.03294	2.92924	2.73798	0.990341	1.00443	1.93222	1.85803	7.66509	3.30968	1.28408	2.23339	1.309	4.2776
Q71FD7	Fblim1	4.64651	4.71814	7.74485	6.77769	6.00237	7.97397	7.19826	3.09881	6.81841	7.81131	9.10291	7.30128	5.94179	4.95171	2.01802	4.01771	1.949	3.86444	0.923015	1.85803	2.55056	2.55503	4.39875	3.30968	4.71814	6.77769	7.97397	3.09881	7.81131	7.30128	4.95171	4.01771	3.86444	1.85803	2.55503	3.30968	6.48993	6.07047	4.27795	2.57425
Q80WS3	Fbll1	0.929301	0	0	0.968241	1.00039	0	1.02832	2.06588	0	0.976413	0.910291	0.91266	0	0	1.00901	0	0.974499	0.966111	2.76905	1.85803	0	0	0	0	0	0.968241	0	2.06588	0.976413	0.91266	0	0	0.966111	1.85803	0	0	0.322747	1.31832	0.322037	0.619343
Q08879	Fbln1	0	0	0	0	0	0	0	0	0	0	0	0	0	0	0	0	0	0	0	0	0	0	0	1.10323	0	0	0	0	0	0	0	0	0	0	0	1.10323	0	0	0	0.367743
A0A1Y7VJW9	Fbln5	0	0	2.90432	0.968241	2.00079	1.99349	0	0	0	0	0	0	0	0	0	0	0	0	0	0	0	0	2.19938	3.30968	0	0.968241	1.99349	0	0	0	0	0	0	0	0	3.30968	0.987245	0	0	1.10323
Q61554	Fbn1	0.929301	2.83089	1.93621	0	2.00079	0.996746	0	0	7.79247	2.92924	10.9235	10.9519	0	0	0	0	4.8725	1.93222	0	0	0	0	0	0	2.83089	0	0.996746	0	2.92924	10.9519	0	0	1.93222	0	0	0	1.27588	4.62705	0.644074	0
P70695	Fbp2	5.57581	8.49266	7.74485	8.71417	5.00197	3.98699	8.22659	5.16469	10.7146	10.7405	4.55145	5.47596	2.97089	4.95171	3.02703	1.00443	2.9235	2.89833	1.84603	2.78705	5.10113	2.55503	1.09969	5.51614	8.49266	8.71417	3.98699	5.16469	10.7405	5.47596	4.95171	1.00443	2.89833	2.78705	2.55503	5.51614	7.0646	7.12707	2.95149	3.61941
D3Z399	Fbxl13	1.8586	0	0.968106	0	1.00039	0	0	1.03294	0	0	0	0	0.990298	1.98068	0	1.00443	0	0	0	0.929015	0	0	0	0	0	0	0	1.03294	0	0	1.98068	1.00443	0	0.929015	0	0	0	0.344313	0.995036	0.309672
A0A286YCC7	Fbxo15	0	1.88726	1.93621	0	1.00039	0	2.05665	0	0	0	0	0	0	0	0	1.00443	0	0	0	0.929015	2.55056	0	0	1.10323	1.88726	0	0	0	0	0	0	1.00443	0	0.929015	0	1.10323	0.629086	0	0.334809	0.677414
Q80UW2	Fbxo2	0	0	0.968106	0	0	0	0	0	0	0	0	0	0	0.990341	0	0	0	0	0	0	0	0	0	0	0	0	0	0	0	0	0.990341	0	0	0	0	0	0	0	0.330114	0
Q9D417	Fbxo24	0	0	0	0	0	0	0	0	0.974058	0	0	0	0	0	0	0	0	0	0	0	0	0	0	0	0	0	0	0	0	0	0	0	0	0	0	0	0	0	0	0
P62932	Fbxo40	0.929301	2.83089	1.93621	4.84121	1.00039	0	1.02832	0	1.94812	2.92924	1.82058	2.73798	0.990298	0.990341	3.02703	2.00885	1.949	0	0	0.929015	0	0	1.09969	1.10323	2.83089	4.84121	0	0	2.92924	2.73798	0.990341	2.00885	0	0.929015	0	1.10323	2.55736	1.88907	0.999732	0.677414
Q6NS60	Fbxo41	0	0	0	0	0	0.996746	0	0	0	0	0	0	0	0	0	0	0	0	0	1.85803	0	0	0	0	0	0	0.996746	0	0	0	0	0	0	1.85803	0	0	0.332249	0	0	0.619343
E9Q0B5	Fcgbp	2.7879	1.88726	0	0	0	0	0	1.03294	0.974058	0	3.64116	4.5633	0	0	1.00901	3.01328	0	0	0	0	0	0	0	0	1.88726	0	0	1.03294	0	4.5633	0	3.01328	0	0	0	0	0.629086	1.86541	1.00443	0
A0A1B0GSK0	Fcgrt	0	0	0	0	1.00039	0	0	0	0	0	0	0	0	0	0	0	0	0.966111	0	0	0	0	1.09969	0	0	0	0	0	0	0	0	0	0.966111	0	0	0	0	0	0.322037	0
A0A0G2JE82	Fdps	0	0	0	0	0	0	0	0	0	0	0	0	0	0	0	0	0	0	0	0.929015	0	0	0	0	0	0	0	0	0	0	0	0	0	0.929015	0	0	0	0	0	0.309672
P46656	Fdx1	7.43441	9.43628	6.77675	6.77769	8.00316	9.96746	7.19826	6.19763	8.76653	10.7405	4.55145	7.30128	3.96119	7.92273	11.0991	5.02213	6.82149	7.72889	6.46111	9.29015	12.7528	10.2201	5.49844	4.41291	9.43628	6.77769	9.96746	6.19763	10.7405	7.30128	7.92273	5.02213	7.72889	9.29015	10.2201	4.41291	8.72715	8.07982	6.89125	7.9744
Q61578	Fdxr	1.8586	1.88726	1.93621	2.90472	0	2.99024	3.08497	2.06588	2.92218	1.95283	1.82058	2.73798	1.9806	5.94205	2.01802	3.01328	5.847	2.89833	3.69206	3.71606	0	1.27752	1.09969	1.10323	1.88726	2.90472	2.99024	2.06588	1.95283	2.73798	5.94205	3.01328	2.89833	3.71606	1.27752	1.10323	2.59407	2.25223	3.95122	2.03227
A0A494BAI5	Fech	22.3032	27.3652	21.2983	28.079	29.0115	24.9187	15.4249	22.7246	20.4552	15.6226	20.0264	18.2532	25.7477	27.7296	17.1532	17.0753	26.3115	26.085	19.3833	20.4383	31.8821	30.6604	20.8941	22.0646	27.3652	28.079	24.9187	22.7246	15.6226	18.2532	27.7296	17.0753	26.085	20.4383	30.6604	22.0646	26.7876	18.8668	23.6299	24.3878
Q8CIB5	Fermt2	30.6669	29.2525	30.9794	35.8249	28.0111	29.9024	27.7647	27.8893	32.1439	26.3632	33.6808	36.5064	31.6895	32.6813	33.2973	33.1461	32.1585	31.8817	32.3055	36.2316	12.7528	14.0527	30.7913	19.8581	29.2525	35.8249	29.9024	27.8893	26.3632	36.5064	32.6813	33.1461	31.8817	36.2316	14.0527	19.8581	31.6599	30.253	32.5697	23.3808
Q8K1B8	Fermt3	0	0	0	0	0	0	0	0	0	0	0	0	0	0	1.00901	1.00443	0	0	0.923015	0	0	0	0	0	0	0	0	0	0	0	0	1.00443	0	0	0	0	0	0	0.334809	0
Q9QXC1	Fetub	6.50511	5.66177	1.93621	2.90472	12.0047	10.9642	5.14162	7.23057	2.92218	3.90565	2.73087	1.82532	7.92238	10.8938	7.06306	7.03099	7.79599	6.76278	8.30714	7.43212	15.3034	15.3302	12.0966	16.5484	5.66177	2.90472	10.9642	7.23057	3.90565	1.82532	10.8938	7.03099	6.76278	7.43212	15.3302	16.5484	6.51023	4.32051	8.22917	13.1036
E9PV24	Fga	39.0307	44.3505	30.0113	32.9202	26.0103	36.8796	15.4249	21.6917	34.092	36.1273	34.5911	32.8558	29.7089	34.6619	37.3333	38.1682	37.031	39.6106	25.8444	23.2254	36.9832	33.2154	41.7881	46.3356	44.3505	32.9202	36.8796	21.6917	36.1273	32.8558	34.6619	38.1682	39.6106	23.2254	33.2154	46.3356	38.0501	30.2249	37.4802	34.2588
Q8K0E8	Fgb	57.6167	56.6177	41.6286	32.9202	43.017	31.8959	28.7931	24.7905	43.8326	47.8443	40.0528	44.7204	45.5537	41.5943	60.5405	57.2523	38.0055	38.6444	26.7674	23.2254	47.1854	52.3781	54.9844	56.2646	56.6177	32.9202	31.8959	24.7905	47.8443	44.7204	41.5943	57.2523	38.6444	23.2254	52.3781	56.2646	40.4779	39.1184	45.8304	43.9561
P61148	Fgf1	5.57581	7.54903	2.90432	2.90472	4.00158	5.98048	6.16994	5.16469	6.81841	3.90565	3.64116	2.73798	2.97089	3.96137	5.04504	3.01328	3.898	3.86444	4.61508	5.57409	2.55056	6.38758	3.29906	3.30968	7.54903	2.90472	5.98048	5.16469	3.90565	2.73798	3.96137	3.01328	3.86444	5.57409	6.38758	3.30968	5.47808	3.93611	3.61303	5.09045
Q8VCM7	Fgg	49.253	56.6177	36.788	30.0155	35.0138	42.8601	27.7647	30.9881	37.0142	41.9858	42.7837	49.2837	45.5537	44.5654	50.4504	43.1904	34.1075	39.6106	31.3825	36.2316	38.2585	45.9906	59.3831	44.1291	56.6177	30.0155	42.8601	30.9881	41.9858	49.2837	44.5654	43.1904	39.6106	36.2316	45.9906	44.1291	43.1644	40.7525	42.4554	42.1171
P97807	Fh	219.315	244.4	227.505	236.251	236.093	236.229	190.24	195.225	212.345	215.787	205.726	208.999	184.195	166.377	197.766	209.925	203.67	216.409	192.91	180.229	221.899	201.847	235.333	227.265	244.4	236.251	236.229	195.225	215.787	208.999	166.377	209.925	216.409	180.229	201.847	227.265	238.96	206.671	197.57	203.114
A2AEX6	Fhl1	11.1516	10.3799	12.5854	13.5554	19.0075	14.9512	7.19826	7.23057	8.76653	10.7405	15.4749	11.8646	27.7283	26.7392	23.2072	22.0974	14.6175	19.3222	17.5373	20.4383	25.5056	26.8278	26.3925	22.0646	10.3799	13.5554	14.9512	7.23057	10.7405	11.8646	26.7392	22.0974	19.3222	20.4383	26.8278	22.0646	12.9622	9.94523	22.7196	23.1102
O70433	Fhl2	65.9804	57.5613	52.2777	55.1897	52.0205	54.8211	65.8127	60.9433	76.9506	77.1367	68.2718	67.5369	72.2918	74.2756	50.4504	54.239	65.2914	61.8311	71.9952	68.7471	63.7641	72.8184	57.1838	62.884	57.5613	55.1897	54.8211	60.9433	77.1367	67.5369	74.2756	54.239	61.8311	68.7471	72.8184	62.884	55.8574	68.539	63.4486	68.1498
F2Z455	Fhl3	0	0.943628	0.968106	0	0	0	0	0	0	0	0	0	0	0	0	0	0	0	0	0	1.27528	1.27752	2.19938	1.10323	0.943628	0	0	0	0	0	0	0	0	0	1.27752	1.10323	0.314543	0	0	0.793581
Q8CDC8	Fhl4	0	0	0.968106	1.93648	1.00039	0	0	0	0	0	0	0	0.990298	1.98068	4.03604	2.00885	0.974499	0.966111	0	0	1.27528	2.55503	0	0	0	1.93648	0	0	0	0	1.98068	2.00885	0.966111	0	2.55503	0	0.645494	0	1.65188	0.851677
A0AAQ4VMT4	Fhod3	1.8586	0.943628	1.93621	2.90472	2.00079	3.98699	2.05665	2.06588	6.81841	0	2.73087	0.91266	0.990298	1.98068	2.01802	1.00443	1.949	0.966111	3.69206	0.929015	2.55056	0	1.09969	2.20646	0.943628	2.90472	3.98699	2.06588	0	0.91266	1.98068	1.00443	0.966111	0.929015	0	2.20646	2.61178	0.992845	1.31707	1.04516
E0CYH7	Filip1l	0.929301	1.88726	0	0	0	0	0	0	0	0	0	1.82532	0	0	0	1.00443	0.974499	0	0	0	0	0	0	0	1.88726	0	0	0	0	1.82532	0	1.00443	0	0	0	0	0.629086	0.60844	0.334809	0
G3X9U9	Fis1	13.9395	11.3235	22.2664	19.3648	20.0079	20.9317	20.5665	20.6588	16.559	15.6226	17.2955	16.4279	21.7866	16.8358	15.1351	13.0575	20.4645	18.3561	21.2293	20.4383	25.5056	26.8278	18.6947	22.0646	11.3235	19.3648	20.9317	20.6588	15.6226	16.4279	16.8358	13.0575	18.3561	20.4383	26.8278	22.0646	17.2067	17.5698	16.0832	23.1102
Q91V79	Fitm1	0.929301	1.88726	1.93621	0.968241	1.00039	0.996746	2.05665	2.06588	0.974058	1.95283	2.73087	0	0.990298	0.990341	1.00901	2.00885	1.949	1.93222	1.84603	1.85803	2.55056	1.27752	2.19938	2.20646	1.88726	0.968241	0.996746	2.06588	1.95283	0	0.990341	2.00885	1.93222	1.85803	1.27752	2.20646	1.28408	1.33957	1.64381	1.78067
P59266	Fitm2	0	0.943628	0	0	2.00079	0	1.02832	1.03294	2.92218	2.92924	2.73087	0.91266	1.9806	0	0	0	1.949	1.93222	1.84603	0.929015	0	0	0	0	0.943628	0	0	1.03294	2.92924	0.91266	0	0	1.93222	0.929015	0	0	0.314543	1.62495	0.644074	0.309672
P26883	Fkbp1a	5.57581	4.71814	4.84053	8.71417	4.00158	4.98373	4.11329	6.19763	5.84435	5.85848	2.73087	3.65064	6.93209	4.95171	5.04504	4.01771	4.8725	3.86444	3.69206	2.78705	8.92698	10.2201	6.59813	4.41291	4.71814	8.71417	4.98373	6.19763	5.85848	3.65064	4.95171	4.01771	3.86444	2.78705	10.2201	4.41291	6.13868	5.23558	4.27795	5.80669
P45878	Fkbp2	0	0	0	0	0	0	0	0	0	0	0	0	0	0	0	0	0.974499	0	0	0	0	0	0	0	0	0	0	0	0	0	0	0	0	0	0	0	0	0	0	0
Q62446	Fkbp3	21.3739	18.8726	24.2027	25.1743	25.0099	23.9219	20.5665	21.6917	28.2477	22.4575	22.7573	20.0785	25.7477	28.7199	27.2432	29.1284	22.4135	23.1867	23.9984	27.8705	35.7079	38.3255	28.5919	26.4775	18.8726	25.1743	23.9219	21.6917	22.4575	20.0785	28.7199	29.1284	23.1867	27.8705	38.3255	26.4775	22.6563	21.4092	27.0116	30.8911
P30416	Fkbp4	11.1516	11.3235	12.5854	15.4919	9.00355	15.9479	13.3682	14.4611	20.4552	17.5754	12.7441	17.3405	10.8933	10.8938	12.1081	9.03984	12.6685	13.5256	11.9992	13.9352	15.3034	14.0527	9.89719	9.92905	11.3235	15.4919	15.9479	14.4611	17.5754	17.3405	10.8938	9.03984	13.5256	13.9352	14.0527	9.92905	14.2544	16.459	11.1531	12.639
O35465	Fkbp8	0.929301	2.83089	0.968106	0	0	0.996746	1.02832	0	0	0.976413	0.910291	0	0	2.97102	0	0	1.949	0	2.76905	0.929015	0	0	1.09969	1.10323	2.83089	0	0.996746	0	0.976413	0	2.97102	0	0	0.929015	0	1.10323	1.27588	0.325471	0.990341	0.677414
Q8R123	Flad1	3.71721	0	1.93621	1.93648	3.00118	2.99024	1.02832	0	7.79247	3.90565	3.64116	3.65064	2.97089	2.97102	3.02703	6.02656	7.79599	4.83056	1.84603	1.85803	0	0	0	0	0	1.93648	2.99024	0	3.90565	3.65064	2.97102	6.02656	4.83056	1.85803	0	0	1.64224	2.51876	4.60938	0.619343
Q9JJ28	Flii	0	0.943628	0	0.968241	0	0	0	0	0	0	1.82058	1.82532	0	0	0	0	0	0	0.923015	0.929015	0	0	0	0	0.943628	0.968241	0	0	0	1.82532	0	0	0	0.929015	0	0	0.63729	0.60844	0	0.309672
Q8BTM8	Flna	42.7479	42.4633	54.214	54.2215	37.0146	33.8894	24.6798	24.7905	25.3255	25.3868	29.1293	36.5064	53.4761	41.5943	45.4054	48.2125	39.9545	45.4072	59.996	50.1668	35.7079	38.3255	46.1869	49.6453	42.4633	54.2215	33.8894	24.7905	25.3868	36.5064	41.5943	48.2125	45.4072	50.1668	38.3255	49.6453	43.5247	28.8946	45.0713	46.0459
Q80X90	Flnb	12.0809	15.0981	20.3302	14.5236	10.0039	10.9642	10.2832	11.3623	9.74058	9.76413	11.8338	14.6026	21.7866	13.8648	13.1171	15.0664	10.7195	9.66111	14.7682	15.7933	15.3034	12.7752	12.0966	14.342	15.0981	14.5236	10.9642	11.3623	9.76413	14.6026	13.8648	15.0664	9.66111	15.7933	12.7752	14.342	13.5286	11.9097	12.8641	14.3035
Q8VHX6	Flnc	191.436	182.12	203.302	189.775	161.064	178.418	168.645	192.126	155.849	173.802	168.404	180.707	217.866	219.856	207.856	207.916	171.512	194.188	203.986	185.803	177.264	191.627	181.448	200.788	182.12	189.775	178.418	192.126	173.802	180.707	219.856	207.916	194.188	185.803	191.627	200.788	183.438	182.212	207.32	192.739
O08917	Flot1	4.64651	7.54903	9.68106	5.80945	6.00237	4.98373	10.2832	8.2635	6.81841	6.83489	10.0132	6.38862	10.8933	8.91307	5.04504	7.03099	12.6685	9.66111	12.9222	10.2192	5.10113	7.66509	8.7975	5.51614	7.54903	5.80945	4.98373	8.2635	6.83489	6.38862	8.91307	7.03099	9.66111	10.2192	7.66509	5.51614	6.11407	7.16234	8.53506	7.80013
Q60634	Flot2	6.50511	5.66177	7.74485	9.68241	5.00197	4.98373	6.16994	9.29644	5.84435	5.85848	6.37204	8.21394	1.9806	4.95171	6.05405	7.03099	4.8725	9.66111	11.0762	8.36114	2.55056	2.55503	6.59813	3.30968	5.66177	9.68241	4.98373	9.29644	5.85848	8.21394	4.95171	7.03099	9.66111	8.36114	2.55503	3.30968	6.77597	7.78962	7.2146	4.74195
P35969	Flt1	0.929301	1.88726	1.93621	0.968241	1.00039	0	1.02832	2.06588	0.974058	0.976413	0.910291	1.82532	1.9806	0.990341	2.01802	1.00443	0.974499	0	1.84603	1.85803	2.55056	1.27752	0	1.10323	1.88726	0.968241	0	2.06588	0.976413	1.82532	0.990341	1.00443	0	1.85803	1.27752	1.10323	0.951833	1.62254	0.664923	1.41292
Q9CR13	Fmc1	2.7879	1.88726	1.93621	0.968241	2.00079	1.99349	1.02832	2.06588	2.92218	0.976413	1.82058	1.82532	0.990298	0.990341	1.00901	2.00885	0.974499	0.966111	0.923015	0.929015	1.27528	1.27752	1.09969	1.10323	1.88726	0.968241	1.99349	2.06588	0.976413	1.82532	0.990341	2.00885	0.966111	0.929015	1.27752	1.10323	1.61633	1.62254	1.32177	1.10325
E9Q7P6	Fmn1	0	0	0	0	0	0	0	0	0	0	0	0	0	0	0	0	0	0	0.923015	0	1.27528	0	0	0	0	0	0	0	0	0	0	0	0	0	0	0	0	0	0	0
F8VPR2	Fmnl2	1.8586	0	0.968106	0.968241	0	1.99349	0	0	0.974058	0.976413	0.910291	0	0	1.98068	0	1.00443	0	0	0	0.929015	1.27528	0	2.19938	0	0	0.968241	1.99349	0	0.976413	0	1.98068	1.00443	0	0.929015	0	0	0.987245	0.325471	0.995036	0.309672
P50285	Fmo1	4.64651	3.77451	3.87243	2.90472	4.00158	3.98699	1.02832	4.13175	3.89623	3.90565	2.73087	3.65064	2.97089	0.990341	3.02703	2.00885	5.847	2.89833	6.46111	4.64508	2.55056	5.11006	1.09969	2.20646	3.77451	2.90472	3.98699	4.13175	3.90565	3.65064	0.990341	2.00885	2.89833	4.64508	5.11006	2.20646	3.55541	3.89602	1.96584	3.9872
Q8K2I3	Fmo2	0	0.943628	1.93621	0	0	0	0	0	2.92218	0.976413	0.910291	0.91266	3.96119	1.98068	1.00901	0	0.974499	0.966111	1.84603	1.85803	0	0	1.09969	3.30968	0.943628	0	0	0	0.976413	0.91266	1.98068	0	0.966111	1.85803	0	3.30968	0.314543	0.629691	0.982265	1.72257
P50608	Fmod	0	0	0	0	0	0	0	0	0	0	0	0	0	0	0	0	0	0	0	0	0	0	0	1.10323	0	0	0	0	0	0	0	0	0	0	0	1.10323	0	0	0	0.367743
A0A087WS56	Fn1	0	0	0	0	1.00039	0	0	0	0	0	1.82058	0	1.9806	0.990341	0	1.00443	0.974499	0	0.923015	0	0	0	0	0	0	0	0	0	0	0	0.990341	1.00443	0	0	0	0	0	0	0.664923	0
Q9ER35	Fn3k	2.7879	3.77451	2.90432	2.90472	2.00079	0.996746	1.02832	3.09881	1.94812	1.95283	4.55145	2.73798	3.96119	0.990341	1.00901	3.01328	2.9235	2.89833	2.76905	4.64508	0	0	2.19938	0	3.77451	2.90472	0.996746	3.09881	1.95283	2.73798	0.990341	3.01328	2.89833	4.64508	0	0	2.55866	2.59654	2.30065	1.54836
Q6NWW9	Fndc3b	0	0	0	0	2.00079	1.99349	1.02832	1.03294	0	0	1.82058	0.91266	0.990298	0	0	0	2.9235	3.86444	0.923015	0	0	0	2.19938	1.10323	0	0	1.99349	1.03294	0	0.91266	0	0	3.86444	0	0	1.10323	0.664498	0.648533	1.28815	0.367743
A0A668KLU2	Fnip2	0	0	0	0	0	0	0	0	0	0	0	0	0.990298	0	0	0	0	0	0	0	0	0	0	0	0	0	0	0	0	0	0	0	0	0	0	0	0	0	0	0
Q61239	Fnta	0	0.943628	0.968106	0.968241	0	0	0	0	0	0	0	0	0	0	0	0	0	0	0	0	0	0	0	0	0.943628	0.968241	0	0	0	0	0	0	0	0	0	0	0.63729	0	0	0
E9PYJ6	Focad	0	0	0	0	0	0.996746	0	1.03294	0	0	0	0	0	0	1.00901	0	0	0	0	0	0	0	0	0	0	0	0.996746	1.03294	0	0	0	0	0	0	0	0	0.332249	0.344313	0	0
Q3UCQ1	Foxk2	8.36371	6.6054	7.74485	4.84121	7.00276	9.96746	7.19826	4.13175	5.84435	6.83489	3.64116	4.5633	8.91268	6.93239	7.06306	6.02656	4.8725	4.83056	5.53809	4.64508	8.92698	10.2201	6.59813	5.51614	6.6054	4.84121	9.96746	4.13175	6.83489	4.5633	6.93239	6.02656	4.83056	4.64508	10.2201	5.51614	7.13802	5.17665	5.92984	6.79378
Q3TQB2	Foxred1	0	0.943628	0	0	0	0	0	0	0	0.976413	0.910291	1.82532	0	0	0	0	0	0	0	0	0	0	0	0	0.943628	0	0	0	0.976413	1.82532	0	0	0	0	0	0	0.314543	0.933911	0	0
P48760	Fpgs	0	0	0	0	1.00039	0	0	0	0.974058	0.976413	0	0	0	0	1.00901	0	0	0.966111	0	0	2.55056	0	1.09969	0	0	0	0	0	0.976413	0	0	0	0.966111	0	0	0	0	0.325471	0.322037	0
Q6NVD0	Frem2	0.929301	0.943628	0	0.968241	0	0	0	0	0	0	0.910291	0	0	0	0	1.00443	0	0	0	0	0	0	0	0	0.943628	0.968241	0	0	0	0	0	1.00443	0	0	0	0	0.63729	0	0.334809	0
A0A1D5RLQ6	Frmd5	0	0	0	0	0	0.996746	0	1.03294	0	0	0	0	0	0	1.00901	1.00443	0	0	0	0	0	2.55503	0	2.20646	0	0	0.996746	1.03294	0	0	0	1.00443	0	0	2.55503	2.20646	0.332249	0.344313	0.334809	1.58716
Q8C0V9	Frmd6	0	0	0	0.968241	0	0	0	0	0	0	0	0	0.990298	0	0	1.00443	0.974499	0	0	0	0	2.55503	0	0	0	0.968241	0	0	0	0	0	1.00443	0	0	2.55503	0	0.322747	0	0.334809	0.851677
A2AKB4	Frmpd1	0	1.88726	0	0	0	0	0	0	0	0	0	0	0	0	0	0	0	0	0	0.929015	0	0	0	0	1.88726	0	0	0	0	0	0	0	0	0.929015	0	0	0.629086	0	0	0.309672
Q61553	Fscn1	5.57581	2.83089	2.90432	1.93648	1.00039	1.99349	4.11329	3.09881	1.94812	0.976413	4.55145	7.30128	3.96119	2.97102	1.00901	3.01328	0	0.966111	1.84603	5.57409	0	2.55503	3.29906	2.20646	2.83089	1.93648	1.99349	3.09881	0.976413	7.30128	2.97102	3.01328	0.966111	5.57409	2.55503	2.20646	2.25362	3.79217	2.31681	3.44519
Q8BZ52	Fsd2	0	0	0	0	1.00039	0	1.02832	0	1.94812	0	0	0	0	0	2.01802	0	0	0	0.923015	0	1.27528	0	1.09969	0	0	0	0	0	0	0	0	0	0	0	0	0	0	0	0	0
P09528	Fth1	18.586	17.9289	19.3621	21.3013	27.0107	25.9154	21.5948	17.5599	24.3515	17.5754	23.6676	25.5545	20.7963	18.8165	22.1982	21.093	23.388	18.3561	27.6905	25.0834	36.9832	31.9379	36.2897	30.8904	17.9289	21.3013	25.9154	17.5599	17.5754	25.5545	18.8165	21.093	18.3561	25.0834	31.9379	30.8904	21.7152	20.23	19.4219	29.3039
Q9CPX4	Ftl1	2.7879	2.83089	1.93621	0.968241	5.00197	5.98048	0	1.03294	1.94812	1.95283	6.37204	9.1266	14.8545	6.93239	5.04504	6.02656	4.8725	10.6272	11.9992	15.7933	19.1292	16.6077	18.6947	9.92905	2.83089	0.968241	5.98048	1.03294	1.95283	9.1266	6.93239	6.02656	10.6272	15.7933	16.6077	9.92905	3.25987	4.03746	7.86206	14.11
A0A0G2JFY5	Fubp1	0.929301	0.943628	1.93621	2.90472	0	0	0	0	0.974058	0	0	0	0.990298	2.97102	0	2.00885	0	0.966111	0	0	3.82585	3.83255	0	3.30968	0.943628	2.90472	0	0	0	0	2.97102	2.00885	0.966111	0	3.83255	3.30968	1.28278	0	1.982	2.38074
Q9DB70	Fundc1	0.929301	0.943628	0	0	0	0	0	0	0	0	0	0	0	0	0	0	0	0.966111	0	0	0	0	0	0	0.943628	0	0	0	0	0	0	0	0.966111	0	0	0	0.314543	0	0.322037	0
Q9D6K8	Fundc2	18.586	9.43628	17.4259	15.4919	13.0051	13.9545	12.3399	12.3953	11.6887	14.6462	12.7441	16.4279	12.8739	12.8744	10.0901	15.0664	13.643	10.6272	17.5373	12.0772	20.4045	22.9953	16.4953	15.4452	9.43628	15.4919	13.9545	12.3953	14.6462	16.4279	12.8744	15.0664	10.6272	12.0772	22.9953	15.4452	12.9609	14.4898	12.856	16.8392
G3UXT7	Fus	4.64651	5.66177	3.87243	3.87296	5.00197	5.98048	3.08497	3.09881	4.87029	2.92924	2.73087	1.82532	4.95149	6.93239	3.02703	6.02656	2.9235	3.86444	1.84603	3.71606	11.4775	12.7752	6.59813	7.7226	5.66177	3.87296	5.98048	3.09881	2.92924	1.82532	6.93239	6.02656	3.86444	3.71606	12.7752	7.7226	5.17174	2.61779	5.6078	8.07127
O35943	Fxn	11.1516	11.3235	10.6492	11.6189	6.00237	5.98048	7.19826	8.2635	9.74058	11.717	4.55145	3.65064	7.92238	7.92273	5.04504	8.03541	4.8725	6.76278	7.38412	5.57409	7.65169	7.66509	4.39875	5.51614	11.3235	11.6189	5.98048	8.2635	11.717	3.65064	7.92273	8.03541	6.76278	5.57409	7.66509	5.51614	9.64097	7.87704	7.57364	6.25177
Q61584	Fxr1	3.71721	4.71814	8.71296	6.77769	8.00316	8.97072	9.25491	12.3953	7.79247	7.81131	11.8338	10.9519	12.8739	9.90341	10.0901	10.0443	13.643	10.6272	15.6913	11.1482	7.65169	7.66509	9.89719	12.1355	4.71814	6.77769	8.97072	12.3953	7.81131	10.9519	9.90341	10.0443	10.6272	11.1482	7.66509	12.1355	6.82218	10.3862	10.1916	10.3163
A0A991EKZ2	Fxr2	0.929301	1.88726	3.87243	2.90472	3.00118	1.99349	4.11329	4.13175	3.89623	2.92924	5.46175	4.5633	4.95149	4.95171	4.03604	7.03099	6.82149	6.76278	7.38412	5.57409	2.55056	1.27752	3.29906	5.51614	1.88726	2.90472	1.99349	4.13175	2.92924	4.5633	4.95171	7.03099	6.76278	5.57409	1.27752	5.51614	2.26182	3.87476	6.24849	4.12258
Q9Z239	Fxyd1	6.50511	6.6054	7.74485	7.74593	9.00355	6.97723	8.22659	7.23057	7.79247	7.81131	5.46175	7.30128	7.92238	6.93239	7.06306	6.02656	7.79599	8.695	6.46111	7.43212	7.65169	11.4976	8.7975	8.82583	6.6054	7.74593	6.97723	7.23057	7.81131	7.30128	6.93239	6.02656	8.695	7.43212	11.4976	8.82583	7.10952	7.44772	7.21798	9.25186
Q8VDC1	Fyco1	0.929301	1.88726	1.93621	0.968241	1.00039	0.996746	0	0	0	0	0	0	0	0.990341	0	0	0.974499	0	0	0	0	0	0	0	1.88726	0.968241	0.996746	0	0	0	0.990341	0	0	0	0	0	1.28408	0	0.330114	0
P97855	G3bp1	8.36371	5.66177	9.68106	4.84121	6.00237	5.98048	5.14162	7.23057	4.87029	6.83489	6.37204	9.1266	6.93209	11.8841	6.05405	4.01771	10.7195	7.72889	5.53809	8.36114	7.65169	8.94261	10.9969	8.82583	5.66177	4.84121	5.98048	7.23057	6.83489	9.1266	11.8841	4.01771	7.72889	8.36114	8.94261	8.82583	5.49448	7.73069	7.8769	8.70986
P97379	G3bp2	0.929301	0.943628	1.93621	0.968241	1.00039	0	1.02832	1.03294	1.94812	0	0.910291	0	0.990298	0	0	0	0	0.966111	0	0	0	0	0	0	0.943628	0.968241	0	1.03294	0	0	0	0	0.966111	0	0	0	0.63729	0.344313	0.322037	0
P97324	G6pd2	39.0307	41.5196	24.2027	19.3648	51.0201	38.8731	38.048	41.3175	31.1699	35.1509	14.5647	31.0304	50.5052	49.5171	63.5676	72.3187	57.4955	67.6278	52.6119	52.9539	1.27528	3.83255	25.2928	27.5807	41.5196	19.3648	38.8731	41.3175	35.1509	31.0304	49.5171	72.3187	67.6278	52.9539	3.83255	27.5807	33.2525	35.833	63.1545	28.1224
Q00612	G6pdx	0	0	0	0.968241	1.00039	0	0	0	0	0.976413	0	0	0	0	0	0	0	0	0	0	0	0	0	0	0	0.968241	0	0	0.976413	0	0	0	0	0	0	0	0.322747	0.325471	0	0
P70699	Gaa	0	0	0	0	0	0	0	0	0	0	0	0.91266	0	0	1.00901	0	0	0	0.923015	0	0	0	0	0	0	0	0	0	0	0.91266	0	0	0	0	0	0	0	0.30422	0	0
B1AR50	Gabarap	0	0	0.968106	0	1.00039	0.996746	2.05665	3.09881	0	0	2.73087	0.91266	4.95149	1.98068	1.00901	1.00443	1.949	2.89833	0.923015	2.78705	2.55056	3.83255	3.29906	2.20646	0	0	0.996746	3.09881	0	0.91266	1.98068	1.00443	2.89833	2.78705	3.83255	2.20646	0.332249	1.33716	1.96115	2.94202
P81069	Gabpb2	0	0	0	0	0	0	0	0	0	0	0	0	0	0	0	0	0	0	0	0	0	0	0	1.10323	0	0	0	0	0	0	0	0	0	0	0	1.10323	0	0	0	0.367743
F6YZH6	Gabrr2	0	0	0	0	1.00039	0	0	0	0	0	0.910291	0	0	0	0	0	0	0	0	0	0	0	0	0	0	0	0	0	0	0	0	0	0	0	0	0	0	0	0	0
B2RXA8	Gabrr3	0	0	0	0	0	0	0	0	0	0	0	0	0.990298	0	0	0	0	0	0	0	0	0	0	0	0	0	0	0	0	0	0	0	0	0	0	0	0	0	0	0
Q9CR59	Gadd45gip1	2.7879	0.943628	0.968106	0	1.00039	0.996746	1.02832	1.03294	0	0.976413	0	0	0.990298	0	0	0	1.949	0.966111	1.84603	2.78705	2.55056	3.83255	0	1.10323	0.943628	0	0.996746	1.03294	0.976413	0	0	0	0.966111	2.78705	3.83255	1.10323	0.646792	0.669784	0.322037	2.57427
Q9R0N0	Galk1	1.8586	1.88726	1.93621	0.968241	4.00158	1.99349	1.02832	4.13175	0.974058	1.95283	2.73087	4.5633	1.9806	2.97102	1.00901	4.01771	0.974499	0	1.84603	1.85803	0	1.27752	2.19938	3.30968	1.88726	0.968241	1.99349	4.13175	1.95283	4.5633	2.97102	4.01771	0	1.85803	1.27752	3.30968	1.61633	3.54929	2.32958	2.14841
Q8BUU7	Galk2	0	0	0	0	0	0	0	0	0	0	0	0	0	0	1.00901	0	0	0	0	0.929015	0	0	0	0	0	0	0	0	0	0	0	0	0	0.929015	0	0	0	0	0	0.309672
Q8K157	Galm	2.7879	3.77451	0.968106	0	0	1.99349	1.02832	0	5.84435	3.90565	0.910291	0.91266	0	0	0	0	0	0	0	0	5.10113	1.27752	0	1.10323	3.77451	0	1.99349	0	3.90565	0.91266	0	0	0	0	1.27752	1.10323	1.92267	1.6061	0	0.793581
Q921L8	Galnt11	0	0	0	0	1.00039	0.996746	0	0	0	0	0	0.91266	0.990298	0.990341	1.00901	1.00443	0	1.93222	0	0	1.27528	0	1.09969	0	0	0	0.996746	0	0	0.91266	0.990341	1.00443	1.93222	0	0	0	0.332249	0.30422	1.309	0
Q3TQJ2	Galt	0.929301	0	0	0	0	0	0	0	1.94812	0	0	0	0	0	0	0	0	0	0	0	0	0	0	0	0	0	0	0	0	0	0	0	0	0	0	0	0	0	0	0
O35969	Gamt	0	1.88726	0.968106	0	1.00039	1.99349	1.02832	1.03294	0	2.92924	0.910291	2.73798	0	1.98068	2.01802	0	1.949	0.966111	0.923015	0	2.55056	0	0	2.20646	1.88726	0	1.99349	1.03294	2.92924	2.73798	1.98068	0	0.966111	0	0	2.20646	1.29358	2.23339	0.982265	0.735485
Q8BHN3	Ganab	0.929301	0	0	0.968241	0	0	0	0	0	0	2.73087	1.82532	1.9806	1.98068	1.00901	1.00443	2.9235	0.966111	0.923015	0	0	0	0	2.20646	0	0.968241	0	0	0	1.82532	1.98068	1.00443	0.966111	0	0	2.20646	0.322747	0.60844	1.31707	0.735485
S4R257	Gapdh	408.893	449.167	367.88	366.963	392.155	455.513	395.905	398.714	447.093	440.362	461.517	475.496	422.857	426.837	445.982	464.045	447.295	461.801	465.2	447.785	314.995	320.656	380.492	396.059	449.167	366.963	455.513	398.714	440.362	475.496	426.837	464.045	461.801	447.785	320.656	396.059	423.881	438.191	450.894	388.167
F7ADQ2	Gapvd1	0	0	0	0	1.00039	0	1.02832	1.03294	0.974058	0	0	0	0.990298	1.98068	0	0	0	0	0.923015	0	0	0	0	0	0	0	0	1.03294	0	0	1.98068	0	0	0	0	0	0	0.344313	0.660228	0
Q9CZD3	Gars1	10.2223	6.6054	5.80864	5.80945	10.0039	7.97397	6.16994	5.16469	4.87029	6.83489	10.9235	10.0393	8.91268	8.91307	8.07207	6.02656	12.6685	10.6272	9.23015	12.0772	6.37641	6.38758	5.49844	5.51614	6.6054	5.80945	7.97397	5.16469	6.83489	10.0393	8.91307	6.02656	10.6272	12.0772	6.38758	5.51614	6.79627	7.34628	8.52228	7.99364
Q64737	Gart	18.586	18.8726	16.4578	15.4919	15.0059	15.9479	15.4249	14.4611	21.4293	26.3632	20.0264	20.0785	15.8448	19.8068	13.1171	19.0841	14.6175	18.3561	20.3063	13.0062	5.10113	10.2201	15.3956	15.4452	18.8726	15.4919	15.9479	14.4611	26.3632	20.0785	19.8068	19.0841	18.3561	13.0062	10.2201	15.4452	16.7708	20.3009	19.0823	12.8905
Q5SSG4	Gas2l2	0	0	0	0	0	0.996746	0	0	0	0	0	0	0	0	0	0	0	0	0	0	0	0	0	0	0	0	0.996746	0	0	0	0	0	0	0	0	0	0.332249	0	0	0
Q920S3	Gatad1	8.36371	3.77451	5.80864	4.84121	2.00079	3.98699	4.11329	0	4.87029	3.90565	3.64116	2.73798	4.95149	1.98068	4.03604	3.01328	1.949	1.93222	2.76905	2.78705	3.82585	1.27752	1.09969	3.30968	3.77451	4.84121	3.98699	0	3.90565	2.73798	1.98068	3.01328	1.93222	2.78705	1.27752	3.30968	4.2009	2.21454	2.30873	2.45808
Q99JT1	Gatb	0.929301	0.943628	0	0	0	0	1.02832	0	0	0	0	3.65064	0	0	0	0	0	0	0	0.929015	0	0	0	0	0.943628	0	0	0	0	3.65064	0	0	0	0.929015	0	0	0.314543	1.21688	0	0.309672
Q8CBY0	Gatc	0	0	0	0.968241	0	0	0	0	0	0	0	0	0	0	0	0	0	0	0	0	0	0	0	0	0	0.968241	0	0	0	0	0	0	0	0	0	0	0.322747	0	0	0
Q9D172	Gatd3	100.365	112.292	91.9701	94.8876	93.0367	84.7234	85.3509	92.9644	87.6653	95.6885	93.76	94.9167	86.1559	89.1307	86.7748	80.3541	77.9599	84.0517	94.1475	99.4046	90.5451	100.924	91.2741	100.394	112.292	94.8876	84.7234	92.9644	95.6885	94.9167	89.1307	80.3541	84.0517	99.4046	100.924	100.394	97.301	94.5232	84.5122	100.241
Q9D6Y9	Gbe1	5.57581	5.66177	5.80864	7.74593	7.00276	5.98048	6.16994	7.23057	2.92218	3.90565	11.8338	12.7772	10.8933	11.8841	8.07207	7.03099	10.7195	8.695	7.38412	10.2192	1.27528	1.27752	6.59813	4.41291	5.66177	7.74593	5.98048	7.23057	3.90565	12.7772	11.8841	7.03099	8.695	10.2192	1.27752	4.41291	6.46273	7.97115	9.20336	5.3032
Q9Z0E6	Gbp2	0	0	0	0	0	0	0	0	0	0	0	0	0	0	1.00901	0	0	0	0	0.929015	0	0	0	1.10323	0	0	0	0	0	0	0	0	0	0.929015	0	1.10323	0	0	0	0.677414
Q8BMN7	Gbp5	1.8586	5.66177	1.93621	2.90472	6.00237	3.98699	8.22659	5.16469	2.92218	4.88207	4.55145	4.5633	2.97089	1.98068	3.02703	2.00885	3.898	4.83056	2.76905	3.71606	1.27528	3.83255	4.39875	1.10323	5.66177	2.90472	3.98699	5.16469	4.88207	4.5633	1.98068	2.00885	4.83056	3.71606	3.83255	1.10323	4.18449	4.87002	2.94003	2.88395
Q8BTS3	Gbp9	3.71721	2.83089	1.93621	1.93648	2.00079	0	3.08497	2.06588	1.94812	3.90565	1.82058	1.82532	1.9806	0.990341	3.02703	3.01328	1.949	1.93222	3.69206	2.78705	1.27528	3.83255	1.09969	3.30968	2.83089	1.93648	0	2.06588	3.90565	1.82532	0.990341	3.01328	1.93222	2.78705	3.83255	3.30968	1.58912	2.59895	1.97861	3.30976
P21614	Gc	22.3032	23.5907	23.2346	19.3648	40.0158	38.8731	27.7647	30.9881	29.2218	31.2452	23.6676	30.1178	33.6701	35.6523	32.2883	32.1417	30.2095	29.9494	28.6135	30.6575	36.9832	45.9906	47.2866	48.542	23.5907	19.3648	38.8731	30.9881	31.2452	30.1178	35.6523	32.1417	29.9494	30.6575	45.9906	48.542	27.2762	30.7837	32.5811	41.73
Q8VC88	Gca	0	0	0	0	0	0.996746	0	0	0	0	0	0	0	0	0	0	0	0	0	0	0	0	0	0	0	0	0.996746	0	0	0	0	0	0	0	0	0	0.332249	0	0	0
O88986	Gcat	1.8586	0.943628	2.90432	1.93648	3.00118	0.996746	1.02832	1.03294	0.974058	1.95283	2.73087	2.73798	0.990298	0	0	0	1.949	0.966111	0.923015	0	0	0	0	1.10323	0.943628	1.93648	0.996746	1.03294	1.95283	2.73798	0	0	0.966111	0	0	1.10323	1.29229	1.90792	0.322037	0.367743
A0A0A0MQ68	Gcdh	27.879	29.2525	33.8837	24.206	28.0111	24.9187	32.9064	23.7576	30.1958	27.3396	28.219	35.5937	15.8448	16.8358	18.1622	17.0753	21.439	24.1528	22.1524	17.6513	12.7528	10.2201	13.1963	15.4452	29.2525	24.206	24.9187	23.7576	27.3396	35.5937	16.8358	17.0753	24.1528	17.6513	10.2201	15.4452	26.1257	28.897	19.3546	14.4389
O09172	Gclm	0	0	0	0	1.00039	0	0	0	0	0	0	0	0	0	0	0	0	0.966111	0	0	0	0	0	0	0	0	0	0	0	0	0	0	0.966111	0	0	0	0	0	0.322037	0
E9PVA8	Gcn1	0	1.88726	0.968106	1.93648	2.00079	0.996746	2.05665	0	3.89623	0	2.73087	0.91266	0.990298	0.990341	2.01802	2.00885	0.974499	0.966111	0	0.929015	2.55056	1.27752	2.19938	2.20646	1.88726	1.93648	0.996746	0	0	0.91266	0.990341	2.00885	0.966111	0.929015	1.27752	2.20646	1.60683	0.30422	1.32177	1.471
Q09324	Gcnt1	2.7879	4.71814	2.90432	3.87296	9.00355	7.97397	8.22659	8.2635	2.92218	3.90565	4.55145	3.65064	5.94179	3.96137	2.01802	3.01328	3.898	3.86444	5.53809	5.57409	8.92698	5.11006	5.49844	3.30968	4.71814	3.87296	7.97397	8.2635	3.90565	3.65064	3.96137	3.01328	3.86444	5.57409	5.11006	3.30968	5.52169	5.27327	3.61303	4.66461
Q91WK5	Gcsh	1.8586	2.83089	2.90432	1.93648	2.00079	0.996746	2.05665	2.06588	1.94812	1.95283	1.82058	1.82532	0	0	0	0	0	0	0	0	2.55056	3.83255	0	0	2.83089	1.93648	0.996746	2.06588	1.95283	1.82532	0	0	0	0	3.83255	0	1.92137	1.94801	0	1.27752
A0A494B982	Gda	0	0	0	0	3.00118	0.996746	0	0	0	1.95283	0	0.91266	0.990298	0.990341	0	1.00443	0.974499	0.966111	0.923015	0.929015	2.55056	1.27752	0	0	0	0	0.996746	0	1.95283	0.91266	0.990341	1.00443	0.966111	0.929015	1.27752	0	0.332249	0.955162	0.98696	0.73551
Q3USC7	Gdap1l1	0	0	1.93621	0	0	0.996746	0	0	0	0	0	0	0	0	0	0	0	0	0	0	0	0	0	0	0	0	0.996746	0	0	0	0	0	0	0	0	0	0.332249	0	0	0
Q9DBL2	Gdap2	0	0	0	0	1.00039	0	0	0	0	0	0	0	0	0	0	0	0	0	0	0	0	0	0	0	0	0	0	0	0	0	0	0	0	0	0	0	0	0	0	0
P50396	Gdi1	35.3135	33.027	44.5329	38.7296	32.0126	35.8829	33.9347	39.2516	50.651	46.8678	43.694	39.2444	39.6119	39.6137	42.3784	49.2169	36.0565	34.78	42.4587	39.0186	24.2304	26.8278	32.9906	36.4065	33.027	38.7296	35.8829	39.2516	46.8678	39.2444	39.6137	49.2169	34.78	39.0186	26.8278	36.4065	35.8798	41.788	41.2035	34.0843
Q61598	Gdi2	58.546	63.2231	63.895	55.1897	66.0261	68.7755	55.5295	61.9763	63.3138	62.4905	69.1821	66.6242	68.3306	72.2949	71.6396	73.3232	61.3934	59.8989	71.0722	67.8181	34.4326	38.3255	53.8847	63.9872	63.2231	55.1897	68.7755	61.9763	62.4905	66.6242	72.2949	73.3232	59.8989	67.8181	38.3255	63.9872	62.3961	63.697	68.5057	56.7103
Q9ESM6	Gdpd2	0	0	0	0	0	0	0	0	0	0	0	0	0	0	0	0	0	0	0	0	1.27528	1.27752	0	0	0	0	0	0	0	0	0	0	0	0	1.27752	0	0	0	0	0.425839
O54984	Get3	4.64651	4.71814	4.84053	4.84121	4.00158	2.99024	2.05665	4.13175	7.79247	4.88207	6.37204	4.5633	3.96119	5.94205	4.03604	4.01771	5.847	8.695	3.69206	8.36114	3.82585	5.11006	5.49844	3.30968	4.71814	4.84121	2.99024	4.13175	4.88207	4.5633	5.94205	4.01771	8.695	8.36114	5.11006	3.30968	4.1832	4.52571	6.21825	5.59363
A0A3Q4EGL6	Gfer	0.929301	1.88726	0	3.87296	4.00158	1.99349	1.02832	1.03294	0.974058	2.92924	0	0	0	0.990341	2.01802	0	0	0.966111	0.923015	0.929015	0	0	0	0	1.88726	3.87296	1.99349	1.03294	2.92924	0	0.990341	0	0.966111	0.929015	0	0	2.58457	1.32073	0.652151	0.309672
Q8K0D5	Gfm1	24.1618	24.5343	28.0751	30.9837	31.0122	28.9056	30.8497	32.0211	42.8586	35.1509	27.3087	25.5545	21.7866	24.7585	28.2522	29.1284	26.3115	25.1189	24.9214	22.2964	25.5056	20.4402	27.4922	26.4775	24.5343	30.9837	28.9056	32.0211	35.1509	25.5545	24.7585	29.1284	25.1189	22.2964	20.4402	26.4775	28.1412	30.9088	26.3353	23.0714
Q8R2Q4	Gfm2	3.71721	5.66177	2.90432	5.80945	3.00118	3.98699	2.05665	3.09881	1.94812	2.92924	4.55145	4.5633	1.9806	1.98068	2.01802	2.00885	0.974499	0.966111	0.923015	2.78705	0	0	0	1.10323	5.66177	5.80945	3.98699	3.09881	2.92924	4.5633	1.98068	2.00885	0.966111	2.78705	0	1.10323	5.15273	3.53045	1.65188	1.29676
D3YYD9	Gfpt1	0	0	0	0	0	0	0	0	0	0	0	0.91266	0	0	0	0	0	0	0	0	0	0	0	0	0	0	0	0	0	0.91266	0	0	0	0	0	0	0	0.30422	0	0
A0A2R8VI72	Gga1	1.8586	0	0	0.968241	0	0	1.02832	0	0.974058	0	0	0	0	0	0	0	0.974499	0	0	0	1.27528	1.27752	1.09969	1.10323	0	0.968241	0	0	0	0	0	0	0	0	1.27752	1.10323	0.322747	0	0	0.793581
Q8BMI3	Gga3	0	0	0	0	0	0	1.02832	0	0	0	0	0	0	0	0	0	0	0	0	0	0	0	0	0	0	0	0	0	0	0	0	0	0	0	0	0	0	0	0	0
Q9D7X8	Ggct	2.7879	2.83089	1.93621	1.93648	0	0.996746	1.02832	1.03294	1.94812	0.976413	1.82058	0.91266	0.990298	0.990341	0	2.00885	0	0.966111	0.923015	0.929015	1.27528	0	1.09969	0	2.83089	1.93648	0.996746	1.03294	0.976413	0.91266	0.990341	2.00885	0.966111	0.929015	0	0	1.92137	0.974004	1.32177	0.309672
Q91VC9	Ghitm	12.0809	6.6054	9.68106	11.6189	10.0039	4.98373	12.3399	7.23057	11.6887	11.717	11.8338	10.9519	8.91268	10.8938	11.0991	9.03984	10.7195	9.66111	12.9222	7.43212	12.7528	14.0527	10.9969	14.342	6.6054	11.6189	4.98373	7.23057	11.717	10.9519	10.8938	9.03984	9.66111	7.43212	14.0527	14.342	7.73601	9.96648	9.8649	11.9423
P70224	Gimap1	0	0	0	0	0	0	0	0	0	0	0	0	0	0	0	1.00443	0	0	0	0.929015	0	0	0	0	0	0	0	0	0	0	0	1.00443	0	0.929015	0	0	0	0	0.334809	0.309672
Q99MI6	Gimap3	0	0	0	1.93648	0	0	0	0	1.94812	0	0	0	0	0	0	0	0	0	0	0.929015	0	1.27752	0	0	0	1.93648	0	0	0	0	0	0	0	0.929015	1.27752	0	0.645494	0	0	0.73551
Q99JY3	Gimap4	5.57581	3.77451	5.80864	6.77769	4.00158	2.99024	3.08497	2.06588	1.94812	2.92924	5.46175	5.47596	2.97089	3.96137	5.04504	7.03099	4.8725	2.89833	3.69206	2.78705	2.55056	0	2.19938	2.20646	3.77451	6.77769	2.99024	2.06588	2.92924	5.47596	3.96137	7.03099	2.89833	2.78705	0	2.20646	4.51415	3.49036	4.63023	1.6645
P23242	Gja1	17.6567	19.8162	24.2027	22.2695	15.0059	15.9479	15.4249	12.3953	18.5071	18.5519	14.5647	14.6026	14.8545	13.8648	15.1351	17.0753	12.6685	10.6272	15.6913	13.9352	19.1292	16.6077	17.595	15.4452	19.8162	22.2695	15.9479	12.3953	18.5519	14.6026	13.8648	17.0753	10.6272	13.9352	16.6077	15.4452	19.3446	15.1832	13.8558	15.3294
Q64516-1	Gk	31.5962	24.5343	23.2346	28.079	28.0111	24.9187	27.7647	27.8893	29.2218	29.2924	30.9499	35.5937	37.6313	37.633	31.2793	34.1505	26.3115	27.0511	34.1516	30.6575	12.7528	12.7752	18.6947	23.1678	24.5343	28.079	24.9187	27.8893	29.2924	35.5937	37.633	34.1505	27.0511	30.6575	12.7752	23.1678	25.844	30.9252	32.9449	22.2001
F8WHM5	Glg1	1.8586	2.83089	4.84053	5.80945	1.00039	1.99349	2.05665	1.03294	2.92218	2.92924	0	2.73798	4.95149	2.97102	5.04504	5.02213	2.9235	4.83056	3.69206	6.50311	8.92698	10.2201	8.7975	6.61937	2.83089	5.80945	1.99349	1.03294	2.92924	2.73798	2.97102	5.02213	4.83056	6.50311	10.2201	6.61937	3.54461	2.23339	4.27457	7.78087
Q9CPU0	Glo1	31.5962	31.1397	32.9156	32.9202	36.0142	33.8894	28.7931	33.054	32.1439	28.316	29.1293	31.0304	35.6507	31.6909	32.2883	30.1328	31.184	39.6106	35.0746	27.8705	45.9102	48.5456	39.5888	40.8194	31.1397	32.9202	33.8894	33.054	28.316	31.0304	31.6909	30.1328	39.6106	27.8705	48.5456	40.8194	32.6498	30.8002	33.8114	39.0785
Q9CPV4	Glod4	27.879	28.3089	30.0113	28.079	28.0111	29.9024	26.7364	24.7905	22.4033	23.4339	26.3984	25.5545	24.7574	27.7296	22.1982	25.1107	23.388	28.0172	24.9214	29.7285	36.9832	26.8278	29.6916	24.271	28.3089	28.079	29.9024	24.7905	23.4339	25.5545	27.7296	25.1107	28.0172	29.7285	26.8278	24.271	28.7634	24.593	26.9525	26.9424
Q9QUH0	Glrx	7.43441	3.77451	3.87243	4.84121	3.00118	5.98048	4.11329	3.09881	6.81841	5.85848	2.73087	2.73798	2.97089	2.97102	5.04504	4.01771	3.898	3.86444	3.69206	4.64508	3.82585	3.83255	4.39875	3.30968	3.77451	4.84121	5.98048	3.09881	5.85848	2.73798	2.97102	4.01771	3.86444	4.64508	3.83255	3.30968	4.8654	3.89843	3.61773	3.9291
A0A0A0MQ94	Glrx2	0	0.943628	0	0.968241	0	0.996746	0	0	0	0	0	0.91266	0	0	0	0	0	0	0	0	0	0	0	0	0.943628	0.968241	0.996746	0	0	0.91266	0	0	0	0	0	0	0.969539	0.30422	0	0
Q9CQM9	Glrx3	10.2223	14.1544	13.5535	13.5554	18.0071	16.9447	11.3116	12.3953	14.6109	12.6934	14.5647	11.8646	13.8642	17.8261	12.1081	13.0575	11.694	16.4239	14.7682	15.7933	17.854	16.6077	18.6947	14.342	14.1544	13.5554	16.9447	12.3953	12.6934	11.8646	17.8261	13.0575	16.4239	15.7933	16.6077	14.342	14.8848	12.3177	15.7692	15.581
Q80Y14	Glrx5	9.29301	6.6054	7.74485	6.77769	5.00197	6.97723	7.19826	8.2635	10.7146	12.6934	7.28233	4.5633	6.93209	6.93239	12.1081	10.0443	0.974499	4.83056	3.69206	5.57409	12.7528	12.7752	10.9969	9.92905	6.6054	6.77769	6.97723	8.2635	12.6934	4.5633	6.93239	10.0443	4.83056	5.57409	12.7752	9.92905	6.78677	8.50673	7.26907	9.4261
D3Z7P3	Gls	3.71721	4.71814	9.68106	7.74593	4.00158	2.99024	1.02832	4.13175	3.89623	3.90565	3.64116	5.47596	0.990298	1.98068	4.03604	2.00885	4.8725	2.89833	4.61508	2.78705	1.27528	2.55503	2.19938	3.30968	4.71814	7.74593	2.99024	4.13175	3.90565	5.47596	1.98068	2.00885	2.89833	2.78705	2.55503	3.30968	5.15144	4.50446	2.29596	2.88392
Q2NKH9	Glt6d1	0	0	0	0.968241	0	0	0	0	0	0	0	0	0	0	0	0	0	0	0	0	0	0	0	0	0	0.968241	0	0	0	0	0	0	0	0	0	0	0.322747	0	0	0
P26443	Glud1	66.9097	75.4903	75.5123	71.6498	77.0304	62.795	80.2092	77.4703	75.9766	71.2782	71.913	76.6635	70.3112	75.2659	81.7297	78.3453	73.0874	65.6956	80.3023	78.0373	71.4158	54.9332	73.6791	79.4324	75.4903	71.6498	62.795	77.4703	71.2782	76.6635	75.2659	78.3453	65.6956	78.0373	54.9332	79.4324	69.9784	75.1373	73.1023	70.801
P15105	Glul	8.36371	5.66177	6.77675	6.77769	3.00118	5.98048	2.05665	5.16469	4.87029	5.85848	3.64116	4.5633	6.93209	6.93239	5.04504	5.02213	7.79599	4.83056	1.84603	1.85803	0	0	1.09969	3.30968	5.66177	6.77769	5.98048	5.16469	5.85848	4.5633	6.93239	5.02213	4.83056	1.85803	0	3.30968	6.13998	5.19549	5.59503	1.72257
Q5NC63	Gm12258	0	0	1.93621	0	0	0.996746	0	1.03294	1.94812	0.976413	0.910291	0.91266	0.990298	0	0	0	0.974499	0.966111	0.923015	0.929015	0	2.55503	1.09969	2.20646	0	0	0.996746	1.03294	0.976413	0.91266	0	0	0.966111	0.929015	2.55503	2.20646	0.332249	0.974004	0.322037	1.89683
A0A494BAC1	Gm17266	0	0.943628	0	0	0	0	1.02832	0	0	0	0	0	0	0	0	0	0	0	0.923015	0	0	0	1.09969	0	0.943628	0	0	0	0	0	0	0	0	0	0	0	0.314543	0	0	0
M0QWT2	Gm2042	0	0	0	0	0	0	0	0	0	0	0	0	0	0	0	1.00443	0	0	0	0	0	0	0	0	0	0	0	0	0	0	0	1.00443	0	0	0	0	0	0	0.334809	0
E9PY39	Gm20431	11.1516	14.1544	15.4897	10.6507	14.0055	12.9577	15.4249	15.4941	7.79247	10.7405	10.0132	8.21394	16.8351	11.8841	11.0991	10.0443	11.694	13.5256	16.6143	18.5803	12.7528	16.6077	15.3956	15.4452	14.1544	10.6507	12.9577	15.4941	10.7405	8.21394	11.8841	10.0443	13.5256	18.5803	16.6077	15.4452	12.5876	11.4829	11.818	16.8777
G3UYJ7	Gm20441	1.8586	2.83089	3.87243	4.84121	2.00079	1.99349	4.11329	4.13175	2.92218	4.88207	1.82058	2.73798	2.97089	2.97102	4.03604	3.01328	4.8725	1.93222	3.69206	3.71606	5.10113	5.11006	4.39875	4.41291	2.83089	4.84121	1.99349	4.13175	4.88207	2.73798	2.97102	3.01328	1.93222	3.71606	5.11006	4.41291	3.22186	3.91727	2.63884	4.41301
J3KML6	Gm20830	0	0.943628	0.968106	0	0	0	0	0	0	0	0	0	0	0	0	0	0	0	0	0	0	0	0	0	0.943628	0	0	0	0	0	0	0	0	0	0	0	0.314543	0	0	0
J3QK71	Gm21698	0	0	0	0	2.00079	2.99024	0	0	1.94812	0.976413	0	0.91266	0	0	0	0	1.949	0.966111	0	0	0	0	1.09969	0	0	0	2.99024	0	0.976413	0.91266	0	0	0.966111	0	0	0	0.996746	0.629691	0.322037	0
A0A9L6KE92	Gm21882	0	0	0	1.93648	0	0	0	0	0	0	0	0	0	1.98068	0	0	0	0	1.84603	1.85803	2.55056	0	0	0	0	1.93648	0	0	0	0	1.98068	0	0	1.85803	0	0	0.645494	0	0.660228	0.619343
F6XX07	Gm21970	6.50511	6.6054	5.80864	8.71417	7.00276	5.98048	9.25491	7.23057	3.89623	3.90565	2.73087	3.65064	2.97089	4.95171	6.05405	5.02213	5.847	6.76278	8.30714	6.50311	2.55056	1.27752	3.29906	5.51614	6.6054	8.71417	5.98048	7.23057	3.90565	3.65064	4.95171	5.02213	6.76278	6.50311	1.27752	5.51614	7.10002	4.92895	5.57887	4.43225
A2A4P3	Gm27029	0	0.943628	0	0	0	0	0	0	0	0	0	0	0	0	0	0	0	0	0	0	0	0	0	0	0.943628	0	0	0	0	0	0	0	0	0	0	0	0.314543	0	0	0
A0A1B0GT42	Gm32742	0.929301	0	0.968106	0	1.00039	0.996746	0	0	3.89623	1.95283	0.910291	0	0	0	0	1.00443	0	0	0.923015	0	1.27528	0	0	2.20646	0	0	0.996746	0	1.95283	0	0	1.00443	0	0	0	2.20646	0.332249	0.650942	0.334809	0.735485
L7N2D0	Gm3486	0	0.943628	0	0	0	0	1.02832	1.03294	0.974058	0	0	0	0	0	0	0	0	0.966111	0.923015	0	0	0	0	0	0.943628	0	0	1.03294	0	0	0	0	0.966111	0	0	0	0.314543	0.344313	0.322037	0
A0A1Y7VJE6	Gm36864	0	0	0	0	0	0	0	0	0	0	0	0.91266	0	0	0	0	0	0	0	0	0	0	0	0	0	0	0	0	0	0.91266	0	0	0	0	0	0	0	0.30422	0	0
D6RFQ2	Gm42957	0	0	0	0	0	0	0	0	0	0	0	0	0.990298	0.990341	0	0	1.949	0	0	0	0	0	0	0	0	0	0	0	0	0	0.990341	0	0	0	0	0	0	0	0.330114	0
A0A2R8VJW3	Gm44502	0	0	0	0	0	0	0	0	0	0	0	0	0	0	0	0	0	0	1.84603	0	0	0	0	0	0	0	0	0	0	0	0	0	0	0	0	0	0	0	0	0
A0A1B0GS68	Gm45713	4.64651	3.77451	3.87243	4.84121	10.0039	8.97072	10.2832	12.3953	6.81841	5.85848	12.7441	10.9519	9.90298	8.91307	6.05405	8.03541	9.74499	10.6272	11.0762	14.8642	6.37641	8.94261	6.59813	9.92905	3.77451	4.84121	8.97072	12.3953	5.85848	10.9519	8.91307	8.03541	10.6272	14.8642	8.94261	9.92905	5.86215	9.73522	9.1919	11.2453
A0A1B0GT68	Gm45717	0.929301	0.943628	0	4.84121	2.00079	0	2.05665	0	0.974058	0	2.73087	2.73798	1.9806	1.98068	0	0	2.9235	1.93222	0	0	1.27528	2.55503	1.09969	2.20646	0.943628	4.84121	0	0	0	2.73798	1.98068	0	1.93222	0	2.55503	2.20646	1.92828	0.91266	1.3043	1.58716
A0A1B0GSH8	Gm45808	2.7879	2.83089	4.84053	5.80945	2.00079	3.98699	2.05665	2.06588	3.89623	3.90565	4.55145	3.65064	3.96119	1.98068	3.02703	4.01771	1.949	1.93222	3.69206	3.71606	1.27528	1.27752	3.29906	1.10323	2.83089	5.80945	3.98699	2.06588	3.90565	3.65064	1.98068	4.01771	1.93222	3.71606	1.27752	1.10323	4.20911	3.20739	2.64354	2.03227
Q5NCB3	Gm5431	0.929301	0	0.968106	0	0	0.996746	0	0	0	0	0	0	0.990298	0	0	1.00443	0.974499	0	0	0	0	0	0	0	0	0	0.996746	0	0	0	0	1.00443	0	0	0	0	0.332249	0	0.334809	0
A0A2R8VHP3	Gm5478	2.7879	3.77451	0	0	2.00079	3.98699	3.08497	6.19763	5.84435	4.88207	5.46175	6.38862	6.93209	9.90341	2.01802	3.01328	3.898	4.83056	0	0	3.82585	3.83255	7.69781	9.92905	3.77451	0	3.98699	6.19763	4.88207	6.38862	9.90341	3.01328	4.83056	0	3.83255	9.92905	2.58717	5.82277	5.91575	4.5872
A0A338P6I9	Gm56451	1.8586	3.77451	1.93621	2.90472	3.00118	3.98699	7.19826	5.16469	2.92218	3.90565	6.37204	6.38862	3.96119	5.94205	3.02703	1.00443	3.898	2.89833	5.53809	4.64508	2.55056	2.55503	7.69781	4.41291	3.77451	2.90472	3.98699	5.16469	3.90565	6.38862	5.94205	1.00443	2.89833	4.64508	2.55503	4.41291	3.55541	5.15299	3.2816	3.87101
B1ARY8	Gm572	0	0	0	0	0	0	0	0	0	0	0.910291	0	0	0	0	0	0	0	0	0	0	0	0	0	0	0	0	0	0	0	0	0	0	0	0	0	0	0	0	0
A0A0N4SVU1	Gm7298	20.4446	19.8162	19.3621	12.5871	23.0091	20.9317	11.3116	10.3294	17.5331	21.4811	7.28233	9.1266	26.738	25.7489	31.2793	24.1062	16.5665	14.4917	11.9992	15.7933	19.1292	16.6077	25.2928	23.1678	19.8162	12.5871	20.9317	10.3294	21.4811	9.1266	25.7489	24.1062	14.4917	15.7933	16.6077	23.1678	17.7783	13.6457	21.4489	18.5229
A0A2I3BR94	Gmfb	0.929301	0	0	0	1.00039	0	0	0	0.974058	0	0	1.82532	0.990298	0	1.00901	1.00443	0	0	0	0	0	0	0	0	0	0	0	0	0	1.82532	0	1.00443	0	0	0	0	0	0.60844	0.334809	0
Q9DCZ1	Gmpr	17.6567	21.7035	21.2983	16.4601	23.0091	18.9382	20.5665	23.7576	21.4293	18.5519	24.5779	31.0304	19.806	22.7779	21.1892	24.1062	21.439	24.1528	13.8452	18.5803	16.5787	15.3302	19.7944	23.1678	21.7035	16.4601	18.9382	23.7576	18.5519	31.0304	22.7779	24.1062	24.1528	18.5803	15.3302	23.1678	19.0339	24.4466	23.679	19.0261
Q3THK7	Gmps	0.929301	0	0.968106	0.968241	2.00079	2.99024	1.02832	2.06588	0	0.976413	0.910291	2.73798	2.97089	2.97102	1.00901	0	1.949	2.89833	1.84603	1.85803	0	0	0	0	0	0.968241	2.99024	2.06588	0.976413	2.73798	2.97102	0	2.89833	1.85803	0	0	1.31949	1.92676	1.95645	0.619343
P21278	Gna11	3.71721	5.66177	7.74485	5.80945	4.00158	3.98699	3.08497	5.16469	6.81841	5.85848	4.55145	4.5633	3.96119	3.96137	3.02703	4.01771	2.9235	4.83056	0.923015	2.78705	1.27528	2.55503	4.39875	3.30968	5.66177	5.80945	3.98699	5.16469	5.85848	4.5633	3.96137	4.01771	4.83056	2.78705	2.55503	3.30968	5.15273	5.19549	4.26988	2.88392
P27601	Gna13	4.64651	6.6054	4.84053	3.87296	5.00197	2.99024	4.11329	5.16469	2.92218	3.90565	2.73087	5.47596	3.96119	4.95171	7.06306	5.02213	4.8725	7.72889	2.76905	6.50311	6.37641	10.2201	5.49844	7.7226	6.6054	3.87296	2.99024	5.16469	3.90565	5.47596	4.95171	5.02213	7.72889	6.50311	10.2201	7.7226	4.48953	4.84877	5.90091	8.14861
P08752	Gnai2	31.5962	32.0834	29.0432	36.7932	32.0126	28.9056	27.7647	26.8564	31.1699	22.4575	40.9631	35.5937	29.7089	33.6716	34.3063	33.1461	37.031	35.7461	36.9206	40.8767	16.5787	22.9953	29.6916	33.0968	32.0834	36.7932	28.9056	26.8564	22.4575	35.5937	33.6716	33.1461	35.7461	40.8767	22.9953	33.0968	32.5941	28.3025	34.1879	32.3229
P63094	Gnas	16.7274	19.8162	16.4578	18.3966	19.0075	16.9447	16.4532	23.7576	16.559	14.6462	19.1161	20.9912	14.8545	20.7972	17.1532	13.0575	28.2605	23.1867	17.5373	19.5093	12.7528	22.9953	18.6947	22.0646	19.8162	18.3966	16.9447	23.7576	14.6462	20.9912	20.7972	13.0575	23.1867	19.5093	22.9953	22.0646	18.3858	19.7983	19.0138	21.5231
P62874	Gnb1	21.3739	27.3652	19.3621	23.2378	15.0059	13.9545	22.6231	18.5929	13.6368	16.599	24.5779	26.4671	21.7866	15.8455	19.1712	22.0974	17.541	18.3561	22.1524	23.2254	16.5787	17.8852	21.9938	20.9613	27.3652	23.2378	13.9545	18.5929	16.599	26.4671	15.8455	22.0974	18.3561	23.2254	17.8852	20.9613	21.5192	20.553	18.7663	20.6906
E9QKR0	Gnb2	22.3032	30.1961	22.2664	29.0472	23.0091	20.9317	31.878	25.8234	19.4812	26.3632	33.6808	34.6811	30.6992	22.7779	26.2342	30.1328	26.3115	22.2206	32.3055	28.7995	24.2304	22.9953	26.3925	25.3742	30.1961	29.0472	20.9317	25.8234	26.3632	34.6811	22.7779	30.1328	22.2206	28.7995	22.9953	25.3742	26.725	28.9559	25.0437	25.723
Q61011	Gnb3	7.43441	11.3235	4.84053	8.71417	0	0.996746	4.11329	5.16469	1.94812	2.92924	9.10291	8.21394	2.97089	0.990341	8.07207	4.01771	0.974499	0.966111	6.46111	7.43212	0	2.55503	4.39875	3.30968	11.3235	8.71417	0.996746	5.16469	2.92924	8.21394	0.990341	4.01771	0.966111	7.43212	2.55503	3.30968	7.01149	5.43596	1.99139	4.43228
A0A0N4SW28	Gng12	8.36371	4.71814	6.77675	3.87296	5.00197	4.98373	3.08497	7.23057	3.89623	3.90565	3.64116	4.5633	6.93209	7.92273	5.04504	6.02656	5.847	2.89833	7.38412	6.50311	6.37641	6.38758	7.69781	4.41291	4.71814	3.87296	4.98373	7.23057	3.90565	4.5633	7.92273	6.02656	2.89833	6.50311	6.38758	4.41291	4.52495	5.23317	5.61587	5.76787
Q80SZ7	Gng5	11.1516	10.3799	7.74485	8.71417	9.00355	8.97072	10.2832	7.23057	6.81841	8.78772	9.10291	10.0393	10.8933	9.90341	9.08108	11.0487	9.74499	7.72889	5.53809	12.0772	11.4775	14.0527	10.9969	12.1355	10.3799	8.71417	8.97072	7.23057	8.78772	10.0393	9.90341	11.0487	7.72889	12.0772	14.0527	12.1355	9.35493	8.68585	9.56033	12.7551
P98192	Gnpat	4.64651	5.66177	2.90432	1.93648	2.00079	0	0	0	3.89623	2.92924	0.910291	1.82532	0	0	4.03604	0	0.974499	0	0	0	0	0	0	0	5.66177	1.93648	0	0	2.92924	1.82532	0	0	0	0	0	0	2.53275	1.58485	0	0
O88958	Gnpda1	1.8586	0	0	0	0	0	0	0	1.94812	0.976413	0.910291	0	0	0	1.00901	1.00443	0	0	0	0	0	3.83255	1.09969	0	0	0	0	0	0.976413	0	0	1.00443	0	0	3.83255	0	0	0.325471	0.334809	1.27752
Q91VW5	Golga4	0	0	0	0	1.00039	0	0	2.06588	0	0	0	0	0	0	0	1.00443	0	0.966111	0.923015	0	0	0	0	0	0	0	0	2.06588	0	0	0	1.00443	0.966111	0	0	0	0	0.688625	0.656846	0
E9QAH1	Golgb1	11.1516	11.3235	11.6173	11.6189	9.00355	9.96746	14.3965	15.4941	8.76653	13.6698	10.0132	10.0393	10.8933	7.92273	9.08108	12.0531	10.7195	7.72889	11.0762	13.0062	19.1292	16.6077	13.1963	12.1355	11.3235	11.6189	9.96746	15.4941	13.6698	10.0393	7.92273	12.0531	7.72889	13.0062	16.6077	12.1355	10.97	13.0677	9.23491	13.9165
Q91XA2	Golm1	0	0	0	0.968241	0	0	0	1.03294	0	0.976413	0	0	0	0	0	0	0	0	0	0	0	0	0	0	0	0.968241	0	1.03294	0.976413	0	0	0	0	0	0	0	0.322747	0.669784	0	0
A2ATI8	Gorasp2	0.929301	0.943628	0.968106	0	0	0	0	0	0	0	0.910291	0	0	0.990341	0	0	0.974499	0.966111	0.923015	0.929015	0	0	1.09969	1.10323	0.943628	0	0	0	0	0	0.990341	0	0.966111	0.929015	0	1.10323	0.314543	0	0.652151	0.677414
O88630	Gosr1	1.8586	2.83089	1.93621	1.93648	2.00079	1.99349	4.11329	3.09881	1.94812	2.92924	0.910291	1.82532	2.97089	2.97102	3.02703	5.02213	2.9235	2.89833	5.53809	2.78705	5.10113	3.83255	2.19938	2.20646	2.83089	1.93648	1.99349	3.09881	2.92924	1.82532	2.97102	5.02213	2.89833	2.78705	3.83255	2.20646	2.25362	2.61779	3.6305	2.94202
P05201	Got1	186.79	201.936	213.952	183.966	173.068	192.372	177.9	178.698	223.059	230.434	169.314	170.667	171.322	179.252	189.694	176.779	166.639	180.663	181.834	172.797	270.36	252.948	201.243	209.613	201.936	183.966	192.372	178.698	230.434	170.667	179.252	176.779	180.663	172.797	252.948	209.613	192.758	193.266	178.898	211.786
P05202	Got2	363.357	352.917	372.721	381.487	376.148	343.878	358.885	372.891	383.779	376.896	297.665	312.13	329.769	328.793	328.937	357.576	347.896	343.936	366.437	347.452	561.124	559.552	418.981	394.956	352.917	381.487	343.878	372.891	376.896	312.13	328.793	357.576	343.936	347.452	559.552	394.956	359.427	353.972	343.435	433.986
Q61586	Gpam	1.8586	1.88726	0.968106	0.968241	1.00039	0.996746	1.02832	0	1.94812	0.976413	0.910291	0.91266	0.990298	0.990341	1.00901	0	1.949	2.89833	0	0	0	0	0	0	1.88726	0.968241	0.996746	0	0.976413	0.91266	0.990341	0	2.89833	0	0	0	1.28408	0.629691	1.29622	0
Q9QZF2	Gpc1	5.57581	3.77451	5.80864	3.87296	7.00276	4.98373	1.02832	4.13175	4.87029	5.85848	1.82058	2.73798	1.9806	3.96137	3.02703	4.01771	2.9235	5.79667	4.61508	2.78705	6.37641	7.66509	10.9969	8.82583	3.77451	3.87296	4.98373	4.13175	5.85848	2.73798	3.96137	4.01771	5.79667	2.78705	7.66509	8.82583	4.2104	4.24274	4.59191	6.42599
Q8C0L9	Gpcpd1	0	0	0	1.93648	1.00039	0.996746	0	0	0.974058	0	2.73087	3.65064	0.990298	1.98068	1.00901	1.00443	2.9235	2.89833	2.76905	0	0	0	0	0	0	1.93648	0.996746	0	0	3.65064	1.98068	1.00443	2.89833	0	0	0	0.977743	1.21688	1.96115	0
E0CXN5	Gpd1	26.0204	23.5907	20.3302	23.2378	22.0087	22.9252	25.7081	21.6917	30.1958	26.3632	24.5779	32.8558	28.7186	27.7296	21.1892	28.124	29.235	28.0172	29.5365	28.7995	17.854	10.2201	19.7944	18.7549	23.5907	23.2378	22.9252	21.6917	26.3632	32.8558	27.7296	28.124	28.0172	28.7995	10.2201	18.7549	23.2512	26.9702	27.9569	19.2582
Q3ULJ0	Gpd1l	26.9497	25.478	29.0432	26.1425	26.0103	31.8959	21.5948	30.9881	28.2477	24.4103	31.8602	35.5937	25.7477	25.7489	26.2342	35.1549	31.184	32.8478	39.6896	38.0896	19.1292	8.94261	18.6947	22.0646	25.478	26.1425	31.8959	30.9881	24.4103	35.5937	25.7489	35.1549	32.8478	38.0896	8.94261	22.0646	27.8388	30.3307	31.2505	23.0323
Q64521	Gpd2	6.50511	6.6054	9.68106	9.68241	13.0051	15.9479	6.16994	5.16469	12.6628	18.5519	7.28233	4.5633	2.97089	3.96137	6.05405	9.03984	7.79599	5.79667	5.53809	8.36114	6.37641	8.94261	7.69781	4.41291	6.6054	9.68241	15.9479	5.16469	18.5519	4.5633	3.96137	9.03984	5.79667	8.36114	8.94261	4.41291	10.7453	9.42662	6.26596	7.23889
Q8BUV3	Gphn	0	0.943628	1.93621	0.968241	1.00039	0	0	0	0	0	0	0.91266	0	0	0	0	0	0	0	0	0	1.27752	0	0	0.943628	0.968241	0	0	0	0.91266	0	0	0	0	1.27752	0	0.63729	0.30422	0	0.425839
P06745	Gpi	160.769	167.966	165.546	163.633	160.063	152.502	143.965	148.743	160.72	171.849	126.53	133.248	171.322	161.426	152.36	169.748	143.251	144.917	150.451	148.642	220.624	209.513	173.751	174.31	167.966	163.633	152.502	148.743	171.849	133.248	161.426	169.748	144.917	148.642	209.513	174.31	161.367	151.28	158.697	177.488
Q9D1N2	Gpihbp1	0.929301	0.943628	0	0.968241	0	0	0	0	0.974058	0	0	0	0	0	0	0	0	0	0	0	0	0	0	0	0.943628	0.968241	0	0	0	0	0	0	0	0	0	0	0.63729	0	0	0
Q8VCU2	Gpld1	0	0	0	0.968241	0	0	0	0	0	0	0	0	0	0	0	0	0	0	0	0	0	0	0	0	0	0.968241	0	0	0	0	0	0	0	0	0	0	0.322747	0	0	0
Q61038	Gpr65	0	0	0	0	0	0	0	0	0	0	0	0.91266	0	0	0	0	0	0	0	0	0	0	0	0	0	0	0	0	0	0.91266	0	0	0	0	0	0	0	0.30422	0	0
Q5U4C1	Gprasp1	0	0	0	0	0	0	0	0	0	0	0	0	0	0.990341	0	0	0	0	0	0	0	0	0	0	0	0	0	0	0	0	0.990341	0	0	0	0	0	0	0	0.330114	0
Q3UNH4	Gprin1	4.64651	1.88726	1.93621	1.93648	2.00079	2.99024	2.05665	1.03294	4.87029	1.95283	1.82058	1.82532	3.96119	3.96137	5.04504	2.00885	1.949	0.966111	1.84603	3.71606	1.27528	3.83255	2.19938	2.20646	1.88726	1.93648	2.99024	1.03294	1.95283	1.82532	3.96137	2.00885	0.966111	3.71606	3.83255	2.20646	2.27133	1.6037	2.31211	3.25169
Q99LD4	Gps1	6.50511	5.66177	3.87243	5.80945	6.00237	6.97723	4.11329	7.23057	6.81841	6.83489	6.37204	4.5633	3.96119	4.95171	9.08108	9.03984	3.898	10.6272	9.23015	7.43212	7.65169	5.11006	6.59813	8.82583	5.66177	5.80945	6.97723	7.23057	6.83489	4.5633	4.95171	9.03984	10.6272	7.43212	5.11006	8.82583	6.14948	6.20959	8.20626	7.12267
F6SX81	Gpsm1	1.8586	0.943628	1.93621	0	1.00039	0.996746	2.05665	4.13175	0.974058	2.92924	1.82058	2.73798	1.9806	0.990341	0	0	1.949	1.93222	0.923015	0.929015	0	0	1.09969	1.10323	0.943628	0	0.996746	4.13175	2.92924	2.73798	0.990341	0	1.93222	0.929015	0	1.10323	0.646792	3.26632	0.974188	0.677414
Q8QZR5	Gpt	6.50511	8.49266	11.6173	8.71417	11.0043	15.9479	10.2832	13.4282	12.6628	14.6462	10.9235	9.1266	3.96119	5.94205	5.04504	6.02656	7.79599	6.76278	9.23015	8.36114	14.0281	11.4976	10.9969	9.92905	8.49266	8.71417	15.9479	13.4282	14.6462	9.1266	5.94205	6.02656	6.76278	8.36114	11.4976	9.92905	11.0516	12.4003	6.2438	9.92928
P11352	Gpx1	4.64651	3.77451	5.80864	4.84121	13.0051	5.98048	4.11329	4.13175	4.87029	3.90565	2.73087	2.73798	6.93209	3.96137	11.0991	9.03984	4.8725	5.79667	4.61508	6.50311	5.10113	10.2201	10.9969	8.82583	3.77451	4.84121	5.98048	4.13175	3.90565	2.73798	3.96137	9.03984	5.79667	6.50311	10.2201	8.82583	4.8654	3.5918	6.26596	8.51635
P46412	Gpx3	6.50511	4.71814	6.77675	5.80945	9.00355	11.961	5.14162	8.2635	9.74058	8.78772	6.37204	8.21394	12.8739	10.8938	11.0991	8.03541	5.847	7.72889	11.9992	13.0062	12.7528	20.4402	20.8941	18.7549	4.71814	5.80945	11.961	8.2635	8.78772	8.21394	10.8938	8.03541	7.72889	13.0062	20.4402	18.7549	7.49618	8.42172	8.88602	17.4004
O70325	Gpx4	26.9497	26.4216	22.2664	22.2695	21.0083	20.9317	24.6798	21.6917	20.4552	15.6226	30.9499	27.3798	24.7574	30.7006	22.1982	30.1328	27.286	27.0511	27.6905	24.1544	21.6798	24.2728	19.7944	23.1678	26.4216	22.2695	20.9317	21.6917	15.6226	27.3798	30.7006	30.1328	27.0511	24.1544	24.2728	23.1678	23.2076	21.5647	29.2948	23.865
A0A2R8VH91	Grap2	0	0	0	0	0	0	0	0	0.974058	0	0	0	0.990298	0	0	0	0	0.966111	0	0.929015	0	0	0	0	0	0	0	0	0	0	0	0	0.966111	0.929015	0	0	0	0	0.322037	0.309672
Q60631	Grb2	5.57581	3.77451	4.84053	6.77769	6.00237	6.97723	6.16994	5.16469	11.6887	11.717	4.55145	5.47596	4.95149	4.95171	10.0901	2.00885	3.898	5.79667	5.53809	4.64508	6.37641	6.38758	5.49844	5.51614	3.77451	6.77769	6.97723	5.16469	11.717	5.47596	4.95171	2.00885	5.79667	4.64508	6.38758	5.51614	5.84314	7.45254	4.25241	5.51626
A0A0J9YVH6	Grep1	0.929301	1.88726	1.93621	2.90472	2.00079	1.99349	1.02832	1.03294	1.94812	0.976413	0	2.73798	0.990298	1.98068	2.01802	2.00885	0	0.966111	1.84603	1.85803	1.27528	1.27752	0	3.30968	1.88726	2.90472	1.99349	1.03294	0.976413	2.73798	1.98068	2.00885	0.966111	1.85803	1.27752	3.30968	2.26182	1.58244	1.65188	2.14841
Q91Z53	Grhpr	26.0204	29.2525	27.107	24.206	34.0134	31.8959	30.8497	28.9223	36.0402	23.4339	29.1293	30.1178	28.7186	32.6813	32.2883	33.1461	36.0565	30.9156	31.3825	27.8705	26.7809	26.8278	34.0903	29.7872	29.2525	24.206	31.8959	28.9223	23.4339	30.1178	32.6813	33.1461	30.9156	27.8705	26.8278	29.7872	28.4515	27.4913	32.2476	28.1618
Q61627	Grid1	0	0	0	0	0	0.996746	0	0	0.974058	0	0	0.91266	0	0.990341	0	0	0	0.966111	0	0.929015	0	0	0	0	0	0	0.996746	0	0	0.91266	0.990341	0	0.966111	0.929015	0	0	0.332249	0.30422	0.652151	0.309672
A0A2I3BPT2	Grik1	0	0	0	0	0	0	1.02832	0	0	0.976413	0	0	0	0	0	0	0	0	0	0	0	0	1.09969	1.10323	0	0	0	0	0.976413	0	0	0	0	0	0	1.10323	0	0.325471	0	0.367743
Q61626	Grik5	0	0	0	0	0	0	0	0	0	0	0	0.91266	0	0	0	0	0	0	0	0	0	0	0	0	0	0	0	0	0	0.91266	0	0	0	0	0	0	0	0.30422	0	0
Q91ZU9	Grin3b	7.43441	3.77451	2.90432	5.80945	3.00118	0.996746	4.11329	6.19763	6.81841	3.90565	4.55145	1.82532	2.97089	4.95171	5.04504	3.01328	5.847	2.89833	4.61508	4.64508	6.37641	5.11006	3.29906	3.30968	3.77451	5.80945	0.996746	6.19763	3.90565	1.82532	4.95171	3.01328	2.89833	4.64508	5.11006	3.30968	3.5269	3.9762	3.62111	4.35494
O70291	Grk4	0	0	0	0	0	0	0	0	0	0	0	0	0.990298	0	0	0	0	0	0	0	0	0	0	0	0	0	0	0	0	0	0	0	0	0	0	0	0	0	0	0
P28798	Grn	0	0	0	0	0	0	0	0	0	0	0.910291	0	0	0	0	0	0.974499	0.966111	0	0	0	0	0	0	0	0	0	0	0	0	0	0	0.966111	0	0	0	0	0	0.322037	0
Q99LP6	Grpel1	17.6567	27.3652	24.2027	23.2378	22.0087	23.9219	22.6231	24.7905	23.3774	21.4811	21.847	21.9038	20.7963	20.7972	24.2162	26.1151	18.5155	22.2206	19.3833	19.5093	22.9551	29.3829	26.3925	23.1678	27.3652	23.2378	23.9219	24.7905	21.4811	21.9038	20.7972	26.1151	22.2206	19.5093	29.3829	23.1678	24.8416	22.7252	23.0443	24.02
E9Q179	Grsf1	2.7879	2.83089	2.90432	2.90472	3.00118	4.98373	2.05665	0	0.974058	2.92924	4.55145	2.73798	1.9806	2.97102	1.00901	1.00443	1.949	2.89833	3.69206	1.85803	0	0	1.09969	0	2.83089	2.90472	4.98373	0	2.92924	2.73798	2.97102	1.00443	2.89833	1.85803	0	0	3.57311	1.88907	2.29126	0.619343
Q2NL51	Gsk3a	2.7879	0	2.90432	3.87296	0	0	1.02832	0	1.94812	3.90565	2.73087	5.47596	3.96119	0.990341	3.02703	3.01328	2.9235	1.93222	1.84603	2.78705	0	0	0	1.10323	0	3.87296	0	0	3.90565	5.47596	0.990341	3.01328	1.93222	2.78705	0	1.10323	1.29099	3.12721	1.97861	1.29676
E9QAQ5	Gsk3b	3.71721	0.943628	0.968106	2.90472	1.00039	1.99349	2.05665	1.03294	0.974058	2.92924	4.55145	6.38862	6.93209	1.98068	4.03604	3.01328	2.9235	2.89833	2.76905	4.64508	0	0	1.09969	2.20646	0.943628	2.90472	1.99349	1.03294	2.92924	6.38862	1.98068	3.01328	2.89833	4.64508	0	2.20646	1.94728	3.45027	2.63077	2.28384
P13020	Gsn	16.7274	18.8726	26.1389	12.5871	21.0083	21.9284	20.5665	13.4282	23.3774	19.5283	7.28233	3.65064	24.7574	23.7682	30.2703	21.093	14.6175	17.39	32.3055	32.5155	39.5338	49.8231	42.8878	41.9227	18.8726	12.5871	21.9284	13.4282	19.5283	3.65064	23.7682	21.093	17.39	32.5155	49.8231	41.9227	17.796	12.2024	20.7504	41.4204
Q8R050	Gspt1	1.8586	2.83089	2.90432	3.87296	2.00079	2.99024	1.02832	0	6.81841	5.85848	0	0.91266	0.990298	2.97102	5.04504	6.02656	0.974499	3.86444	2.76905	0.929015	1.27528	2.55503	1.09969	2.20646	2.83089	3.87296	2.99024	0	5.85848	0.91266	2.97102	6.02656	3.86444	0.929015	2.55503	2.20646	3.23136	2.25705	4.28734	1.89683
P47791	Gsr	7.43441	6.6054	4.84053	6.77769	7.00276	6.97723	5.14162	5.16469	6.81841	5.85848	7.28233	5.47596	5.94179	7.92273	5.04504	4.01771	6.82149	5.79667	8.30714	8.36114	8.92698	12.7752	6.59813	6.61937	6.6054	6.77769	6.97723	5.16469	5.85848	5.47596	7.92273	4.01771	5.79667	8.36114	12.7752	6.61937	6.78677	5.49971	5.91237	9.25189
P51855	Gss	2.7879	1.88726	1.93621	0.968241	2.00079	2.99024	0	1.03294	1.94812	1.95283	0.910291	0.91266	1.9806	2.97102	1.00901	3.01328	1.949	0.966111	2.76905	1.85803	3.82585	2.55503	2.19938	0	1.88726	0.968241	2.99024	1.03294	1.95283	0.91266	2.97102	3.01328	0.966111	1.85803	2.55503	0	1.94858	1.29948	2.31681	1.47102
P13745	Gsta1	6.50511	8.49266	4.84053	5.80945	5.00197	8.97072	3.08497	5.16469	3.89623	4.88207	2.73087	4.5633	9.90298	5.94205	4.03604	7.03099	4.8725	4.83056	5.53809	7.43212	6.37641	6.38758	3.29906	5.51614	8.49266	5.80945	8.97072	5.16469	4.88207	4.5633	5.94205	7.03099	4.83056	7.43212	6.38758	5.51614	7.75761	4.87002	5.93453	6.44528
P30115	Gsta3	5.57581	7.54903	6.77675	6.77769	3.00118	4.98373	3.08497	6.19763	4.87029	5.85848	2.73087	1.82532	11.8836	7.92273	4.03604	8.03541	3.898	4.83056	5.53809	7.43212	10.2023	7.66509	5.49844	5.51614	7.54903	6.77769	4.98373	6.19763	5.85848	1.82532	7.92273	8.03541	4.83056	7.43212	7.66509	5.51614	6.43682	4.62714	6.92957	6.87112
P24472	Gsta4	27.879	33.9706	30.9794	30.9837	39.0154	31.8959	40.1046	46.4822	35.0661	29.2924	33.6808	27.3798	42.5828	39.6137	33.2973	40.1771	36.0565	40.5767	37.8436	39.9477	51.0113	47.2681	36.2897	41.9227	33.9706	30.9837	31.8959	46.4822	29.2924	27.3798	39.6137	40.1771	40.5767	39.9477	47.2681	41.9227	32.2834	34.3848	40.1225	43.0461
Q9DCM2	Gstk1	35.3135	36.8015	44.5329	40.6661	44.0174	43.8568	43.1896	46.4822	45.7807	40.033	34.5911	39.2444	38.6216	34.6619	38.3423	38.1682	43.8525	43.475	35.0746	33.4445	47.1854	48.5456	38.4891	40.8194	36.8015	40.6661	43.8568	46.4822	40.033	39.2444	34.6619	38.1682	43.475	33.4445	48.5456	40.8194	40.4415	41.9199	38.7684	40.9365
P10649	Gstm1	56.6874	66.054	72.608	72.6181	72.0284	76.7495	74.0393	74.3715	77.9247	82.0187	71.913	62.9736	73.282	77.2466	68.6126	75.332	77.9599	71.4922	80.3023	67.8181	100.747	99.6462	80.2772	89.3615	66.054	72.6181	76.7495	74.3715	82.0187	62.9736	77.2466	75.332	71.4922	67.8181	99.6462	89.3615	71.8072	73.1213	74.6903	85.6086
P15626	Gstm2	63.1925	69.8285	74.5442	69.7134	78.0308	75.7527	80.2092	84.7009	77.9247	83.9716	74.6439	66.6242	76.2529	81.208	75.6757	81.3586	79.9089	73.4244	79.3793	78.9663	104.573	97.0912	80.2772	90.4647	69.8285	69.7134	75.7527	84.7009	83.9716	66.6242	81.208	81.3586	73.4244	78.9663	97.0912	90.4647	71.7649	78.4322	78.6637	88.8407
P19639	Gstm3	11.1516	13.2108	17.4259	15.4919	17.0067	21.9284	21.5948	18.5929	20.4552	18.5519	12.7441	14.6026	21.7866	19.8068	14.1261	21.093	15.592	13.5256	21.2293	15.7933	25.5056	24.2728	20.8941	22.0646	13.2108	15.4919	21.9284	18.5929	18.5519	14.6026	19.8068	21.093	13.5256	15.7933	24.2728	22.0646	16.877	17.2491	18.1418	20.7102
Q8R5I6	Gstm4	15.7981	21.7035	23.2346	25.1743	26.0103	28.9056	29.8214	32.0211	23.3774	25.3868	26.3984	26.4671	27.7283	30.7006	24.2162	27.1195	28.2605	28.0172	30.4595	29.7285	38.2585	29.3829	25.2928	33.0968	21.7035	25.1743	28.9056	32.0211	25.3868	26.4671	30.7006	27.1195	28.0172	29.7285	29.3829	33.0968	25.2611	27.9583	28.6124	30.7361
P48774	Gstm5	27.879	23.5907	34.8518	35.8249	31.0122	30.8991	27.7647	27.8893	34.092	26.3632	30.9499	30.1178	25.7477	31.6909	30.2703	25.1107	38.0055	35.7461	24.9214	34.3736	24.2304	24.2728	28.5919	28.6839	23.5907	35.8249	30.8991	27.8893	26.3632	30.1178	31.6909	25.1107	35.7461	34.3736	24.2728	28.6839	30.1049	28.1234	30.8492	29.1101
D3YVP5	Gstm7	26.0204	28.3089	31.9475	29.0472	28.0111	28.9056	31.878	33.054	30.1958	34.1745	30.0396	28.2925	27.7283	29.7102	27.2432	28.124	29.235	31.8817	33.2285	27.8705	39.5338	30.6604	28.5919	30.8904	28.3089	29.0472	28.9056	33.054	34.1745	28.2925	29.7102	28.124	31.8817	27.8705	30.6604	30.8904	28.7539	31.8403	29.9053	29.8071
O09131	Gsto1	60.4046	56.6177	47.4372	61.9674	60.0237	58.808	60.6711	66.108	63.3138	55.6556	64.6307	58.4103	54.4664	63.3818	62.5585	57.2523	60.4189	64.7294	59.996	50.1668	79.0675	71.5409	63.7819	72.8131	56.6177	61.9674	58.808	66.108	55.6556	58.4103	63.3818	57.2523	64.7294	50.1668	71.5409	72.8131	59.1311	60.058	61.7879	64.8402
P19157	Gstp1	16.7274	24.5343	28.0751	30.0155	24.0095	13.9545	26.7364	24.7905	24.3515	22.4575	15.4749	19.1659	15.8448	17.8261	20.1802	20.0885	11.694	14.4917	21.2293	18.5803	24.2304	24.2728	18.6947	17.6517	24.5343	30.0155	13.9545	24.7905	22.4575	19.1659	17.8261	20.0885	14.4917	18.5803	24.2728	17.6517	22.8348	22.138	17.4688	20.1682
Q64471	Gstt1	3.71721	6.6054	4.84053	3.87296	7.00276	6.97723	3.08497	3.09881	4.87029	2.92924	2.73087	6.38862	5.94179	4.95171	3.02703	3.01328	2.9235	4.83056	4.61508	6.50311	1.27528	1.27752	5.49844	4.41291	6.6054	3.87296	6.97723	3.09881	2.92924	6.38862	4.95171	3.01328	4.83056	6.50311	1.27752	4.41291	5.81853	4.13889	4.26518	4.06451
Q9WVL0	Gstz1	18.586	23.5907	20.3302	23.2378	16.0063	14.9512	19.5381	20.6588	21.4293	23.4339	23.6676	20.0785	15.8448	14.8551	12.1081	18.0797	24.3625	19.3222	18.4603	21.3673	26.7809	17.8852	17.595	18.7549	23.5907	23.2378	14.9512	20.6588	23.4339	20.0785	14.8551	18.0797	19.3222	21.3673	17.8852	18.7549	20.5932	21.3904	17.419	19.3358
Q9D0D5	Gtf2e1	0	0	0	0	1.00039	0	0	0	0.974058	0	0	0	0	0	0	0	0	0	0.923015	0	0	0	0	0	0	0	0	0	0	0	0	0	0	0	0	0	0	0	0	0
G3UYJ6	Gtf2i	0	0	0	0	0	0	0	0	0	0	0.910291	0	0	0	0	0	0	0	0	0	0	0	0	0	0	0	0	0	0	0	0	0	0	0	0	0	0	0	0	0
A0A2R8W6Z1	Gtpbp1	0	0	0	0	0	0.996746	0	0	0	0	0	0	0	0	0	0	0	0	0	0.929015	0	0	0	0	0	0	0.996746	0	0	0	0	0	0	0.929015	0	0	0.332249	0	0	0.309672
P43081	Guca1a	0	0	0	0	0	0.996746	0	0	0	0	0	0	0	0	0	0	0	0	0.923015	0	0	0	0	0	0	0	0.996746	0	0	0	0	0	0	0	0	0	0.332249	0	0	0
O54865	Gucy1b1	0	0	0	0	0	0	0	0	0.974058	0	0	0.91266	0	0	0	0	0	0	0	0	0	0	0	0	0	0	0	0	0	0.91266	0	0	0	0	0	0	0	0.30422	0	0
A0A0U1RPR8	Gucy2d	0.929301	0.943628	0	0.968241	1.00039	0	0	0	0	0	0	0	0	0.990341	0	0	0	0	0	0	1.27528	0	0	0	0.943628	0.968241	0	0	0	0	0.990341	0	0	0	0	0	0.63729	0	0.330114	0
P52785	Gucy2e	2.7879	1.88726	3.87243	5.80945	3.00118	2.99024	1.02832	3.09881	3.89623	2.92924	1.82058	1.82532	0.990298	0	2.01802	0	0.974499	1.93222	0	0.929015	1.27528	0	0	0	1.88726	5.80945	2.99024	3.09881	2.92924	1.82532	0	0	1.93222	0.929015	0	0	3.56231	2.61779	0.644074	0.309672
Q6TL19	Gucy2g	0	0	0	0	1.00039	0	1.02832	0	0	0	0	0	0	0	0	0	0	0	0	0	0	0	0	0	0	0	0	0	0	0	0	0	0	0	0	0	0	0	0	0
Q8C3X4	Guf1	0.929301	0	0	0	0	0.996746	1.02832	0	1.94812	0	0.910291	1.82532	0.990298	0	0	0	0	0	0	0.929015	0	0	0	0	0	0	0.996746	0	0	1.82532	0	0	0	0.929015	0	0	0.332249	0.60844	0	0.309672
Q64520	Guk1	0	0	0	0	0	0	0	0	0	0.976413	0	0	0	0	0	1.00443	0	0.966111	0.923015	1.85803	0	0	0	0	0	0	0	0	0.976413	0	0	1.00443	0.966111	1.85803	0	0	0	0.325471	0.656846	0.619343
Q3UHH8	Gxylt1	0	0.943628	0	0	0	0	0	0	0	0	0	0	0	0	0	0	0	0	0	0	2.55056	0	0	0	0.943628	0	0	0	0	0	0	0	0	0	0	0	0.314543	0	0	0
Q810K9	Gxylt2	0.929301	0.943628	0	0.968241	0	0	0	0	0	0	0	0	0	0.990341	1.00901	1.00443	0.974499	2.89833	0	0	0	0	0	1.10323	0.943628	0.968241	0	0	0	0	0.990341	1.00443	2.89833	0	0	1.10323	0.63729	0	1.63103	0.367743
K3W4S6	Gyg1	14.8688	18.8726	13.5535	16.4601	19.0075	20.9317	19.5381	18.5929	12.6628	14.6462	16.3852	19.1659	18.8157	22.7779	19.1712	19.0841	19.49	17.39	19.3833	23.2254	21.6798	20.4402	17.595	17.6517	18.8726	16.4601	20.9317	18.5929	14.6462	19.1659	22.7779	19.0841	17.39	23.2254	20.4402	17.6517	18.7548	17.4683	19.7507	20.4391
Q9Z1E4	Gys1	21.3739	23.5907	19.3621	19.3648	16.0063	15.9479	20.5665	18.5929	16.559	20.5047	20.0264	24.6418	18.8157	13.8648	15.1351	19.0841	21.439	23.1867	18.4603	21.3673	6.37641	8.94261	16.4953	12.1355	23.5907	19.3648	15.9479	18.5929	20.5047	24.6418	13.8648	19.0841	23.1867	21.3673	8.94261	12.1355	19.6345	21.2465	18.7119	14.1485
P10922	H1-0	16.7274	16.9853	16.4578	14.5236	16.0063	19.9349	12.3399	11.3623	18.5071	19.5283	19.1161	20.9912	21.7866	19.8068	16.1441	17.0753	26.3115	17.39	23.0754	18.5803	28.0562	30.6604	24.1931	19.8581	16.9853	14.5236	19.9349	11.3623	19.5283	20.9912	19.8068	17.0753	17.39	18.5803	30.6604	19.8581	17.148	17.2939	18.0907	23.0329
P15864	H1-2	26.9497	25.478	30.0113	32.9202	27.0107	30.8991	27.7647	28.9223	29.2218	25.3868	30.9499	39.2444	32.6798	31.6909	24.2162	22.0974	36.0565	31.8817	30.4595	29.7285	44.6349	47.2681	31.8909	35.3033	25.478	32.9202	30.8991	28.9223	25.3868	39.2444	31.6909	22.0974	31.8817	29.7285	47.2681	35.3033	29.7658	31.1845	28.5567	37.4333
P43274	H1-4	25.0911	26.4216	30.9794	33.8884	26.0103	27.9089	26.7364	25.8234	29.2218	26.3632	27.3087	35.5937	28.7186	28.7199	25.2252	22.0974	31.184	30.9156	27.6905	26.9414	39.5338	44.713	27.4922	33.0968	26.4216	33.8884	27.9089	25.8234	26.3632	35.5937	28.7199	22.0974	30.9156	26.9414	44.713	33.0968	29.4063	29.2601	27.2443	34.9171
P43276	H1-5	18.586	17.9289	16.4578	18.3966	16.0063	15.9479	16.4532	11.3623	13.6368	12.6934	14.5647	20.0785	11.8836	15.8455	9.08108	6.02656	24.3625	19.3222	18.4603	18.5803	12.7528	24.2728	14.2959	25.3742	17.9289	18.3966	15.9479	11.3623	12.6934	20.0785	15.8455	6.02656	19.3222	18.5803	24.2728	25.3742	17.4245	14.7114	13.7314	22.7424
P01899	H2-D1	0.929301	1.88726	1.93621	1.93648	5.00197	6.97723	2.05665	4.13175	4.87029	0.976413	1.82058	3.65064	4.95149	5.94205	5.04504	4.01771	7.79599	6.76278	7.38412	7.43212	7.65169	6.38758	6.59813	3.30968	1.88726	1.93648	6.97723	4.13175	0.976413	3.65064	5.94205	4.01771	6.76278	7.43212	6.38758	3.30968	3.60032	2.9196	5.57418	5.70979
P18468	H2-Eb1	4.64651	4.71814	7.74485	2.90472	0	0.996746	1.02832	4.13175	3.89623	2.92924	2.73087	0.91266	0.990298	0.990341	2.01802	2.00885	2.9235	0.966111	1.84603	2.78705	2.55056	0	1.09969	0	4.71814	2.90472	0.996746	4.13175	2.92924	0.91266	0.990341	2.00885	0.966111	2.78705	0	0	2.8732	2.65788	1.32177	0.929015
P01898	H2-Q10	0.929301	0.943628	2.90432	2.90472	6.00237	5.98048	1.02832	3.09881	6.81841	1.95283	1.82058	2.73798	4.95149	3.96137	5.04504	5.02213	4.8725	4.83056	3.69206	4.64508	1.27528	2.55503	4.39875	1.10323	0.943628	2.90472	5.98048	3.09881	1.95283	2.73798	3.96137	5.02213	4.83056	4.64508	2.55503	1.10323	3.27628	2.59654	4.60468	2.76778
Q64523	H2ac20	61.3339	66.054	66.7993	71.6498	72.0284	74.756	67.8694	75.4045	74.0284	71.2782	63.7204	63.8862	83.185	76.2563	79.7117	74.3276	74.0619	75.3567	82.1483	81.7533	109.674	120.086	102.271	88.2583	66.054	71.6498	74.756	75.4045	71.2782	63.8862	76.2563	74.3276	75.3567	81.7533	120.086	88.2583	70.8199	70.1896	75.3135	96.6993
Q64522	H2ac21	25.0911	24.5343	26.1389	31.952	31.0122	35.8829	27.7647	33.054	34.092	29.2924	26.3984	30.1178	33.6701	36.6426	33.2973	40.1771	34.1075	34.78	35.0746	34.3736	51.0113	57.4882	43.9875	43.0259	24.5343	31.952	35.8829	33.054	29.2924	30.1178	36.6426	40.1771	34.78	34.3736	57.4882	43.0259	30.7897	30.8214	37.1999	44.9626
Q8BFU2	H2ac25	61.3339	66.054	66.7993	71.6498	72.0284	74.756	67.8694	75.4045	74.0284	70.3018	63.7204	62.9736	83.185	76.2563	79.7117	74.3276	74.0619	75.3567	81.2253	81.7533	109.674	120.086	103.371	88.2583	66.054	71.6498	74.756	75.4045	70.3018	62.9736	76.2563	74.3276	75.3567	81.7533	120.086	88.2583	70.8199	69.5599	75.3135	96.6993
Q3THW5	H2az2	41.8186	45.2942	42.5967	43.5709	44.0174	38.8731	47.3029	42.3505	43.8326	42.9622	40.0528	39.2444	51.4955	53.4784	47.4234	53.2346	38.0055	37.6783	48.9198	52.9539	71.4158	75.3734	67.0809	60.6775	45.2942	43.5709	38.8731	42.3505	42.9622	39.2444	53.4784	53.2346	37.6783	52.9539	75.3734	60.6775	42.5794	41.519	48.1305	63.0016
P70696	H2bc1	45.5358	45.2942	51.3096	49.3803	52.0205	48.8406	40.1046	47.5151	46.7548	50.7735	48.2454	45.633	48.5246	59.4205	47.4234	37.1638	51.6485	44.4411	57.2269	52.0248	73.9664	74.0959	61.5825	63.9872	45.2942	49.3803	48.8406	47.5151	50.7735	45.633	59.4205	37.1638	44.4411	52.0248	74.0959	63.9872	47.8383	47.9739	47.0085	63.3693
Q64475	H2bc3	84.5664	90.5883	98.7469	98.7606	105.041	106.652	98.7191	99.162	96.4318	102.523	98.3114	96.742	98.0395	110.918	95.8558	87.3851	97.4499	98.5433	118.146	111.482	150.483	150.747	125.364	126.871	90.5883	98.7606	106.652	99.162	102.523	96.742	110.918	87.3851	98.5433	111.482	150.747	126.871	98.6669	99.4758	98.9489	129.7
P84244	H3-3a; H3-3b	38.1014	29.2525	30.9794	35.8249	25.0099	26.9122	29.8214	30.9881	32.1439	27.3396	20.9367	25.5545	30.6992	32.6813	35.3153	32.1417	31.184	29.9494	29.5365	28.7995	42.0843	48.5456	37.3894	29.7872	29.2525	35.8249	26.9122	30.9881	27.3396	25.5545	32.6813	32.1417	29.9494	28.7995	48.5456	29.7872	30.6632	27.9607	31.5908	35.7107
A0A8I4SYN6	H3f4	37.1721	29.2525	30.9794	35.8249	25.0099	26.9122	29.8214	30.9881	32.1439	27.3396	20.9367	25.5545	30.6992	32.6813	35.3153	32.1417	31.184	29.9494	29.5365	28.7995	42.0843	48.5456	37.3894	29.7872	29.2525	35.8249	26.9122	30.9881	27.3396	25.5545	32.6813	32.1417	29.9494	28.7995	48.5456	29.7872	30.6632	27.9607	31.5908	35.7107
P62806	H4c1; H4c11; H4c12; H4c14; H4c16; H4c2; H4c3; H4c4; H4c6; H4c8; H4c9; Hist1h4m	75.2734	70.7721	86.1615	91.9829	86.034	81.7332	78.1526	78.5033	78.8987	87.8772	77.3747	72.1002	74.2723	72.2949	83.7477	83.3674	79.9089	76.3228	88.6094	88.2564	136.455	131.584	93.4735	89.3615	70.7721	91.9829	81.7332	78.5033	87.8772	72.1002	72.2949	83.3674	76.3228	88.2564	131.584	89.3615	81.4961	79.4936	77.3284	103.067
Q8CFX1	H6pd	0	0	0	0	0	0	0	0	0	0	0	0	0	0	0	0	0	0	0.923015	0	0	0	0	0	0	0	0	0	0	0	0	0	0	0	0	0	0	0	0	0
Q9QY80	Hacd1	0.929301	1.88726	1.93621	0	1.00039	0	1.02832	3.09881	0	0.976413	0.910291	0.91266	0.990298	0.990341	2.01802	3.01328	0	1.93222	0.923015	0	0	0	0	1.10323	1.88726	0	0	3.09881	0.976413	0.91266	0.990341	3.01328	1.93222	0	0	1.10323	0.629086	1.66263	1.97861	0.367743
Q61425	Hadh	202.588	217.035	215.888	223.664	238.094	213.304	232.401	195.225	221.111	227.504	217.56	235.466	196.079	174.3	186.667	164.726	195.874	182.595	175.373	178.371	158.135	155.857	170.452	169.897	217.035	223.664	213.304	195.225	227.504	235.466	174.3	164.726	182.595	178.371	155.857	169.897	218.001	219.399	173.874	168.042
Q8BMS1	Hadha	594.753	569.008	581.832	585.786	586.231	622.967	610.824	617.697	609.761	600.494	666.333	668.067	495.149	486.258	526.703	495.182	532.077	563.243	503.966	498.881	437.422	430.523	446.473	485.42	569.008	585.786	622.967	617.697	600.494	668.067	486.258	495.182	563.243	498.881	430.523	485.42	592.587	628.753	514.894	471.608
Q99JY0	Hadhb	310.387	297.243	334.965	322.424	328.13	323.943	361.97	357.397	326.31	316.358	362.296	372.365	303.031	311.958	294.631	289.275	296.248	295.63	302.749	308.433	346.877	330.877	294.716	290.149	297.243	322.424	323.943	357.397	316.358	372.365	311.958	289.275	295.63	308.433	330.877	290.149	314.537	348.707	298.954	309.82
Q99KB8	Hagh	12.0809	4.71814	11.6173	7.74593	11.0043	9.96746	9.25491	9.29644	5.84435	4.88207	9.10291	8.21394	13.8642	11.8841	8.07207	10.0443	11.694	12.5594	10.1532	10.2192	10.2023	12.7752	12.0966	9.92905	4.71814	7.74593	9.96746	9.29644	4.88207	8.21394	11.8841	10.0443	12.5594	10.2192	12.7752	9.92905	7.47718	7.46415	11.4959	10.9745
Q61035	Hars1	9.29301	10.3799	9.68106	6.77769	7.00276	7.97397	7.19826	8.2635	10.7146	14.6462	4.55145	6.38862	5.94179	4.95171	10.0901	7.03099	6.82149	5.79667	9.23015	9.29015	3.82585	6.38758	8.7975	6.61937	10.3799	6.77769	7.97397	8.2635	14.6462	6.38862	4.95171	7.03099	5.79667	9.29015	6.38758	6.61937	8.37719	9.76611	5.92645	7.43237
Q8BY71	Hat1	0	0	0	0	0	0	1.02832	1.03294	0	0	0	0	0	0.990341	0	0	0	0	0	0.929015	0	0	0	0	0	0	0	1.03294	0	0	0.990341	0	0	0.929015	0	0	0	0.344313	0.330114	0.309672
Q91VB8	Hba-a1	449.782	436.9	424.999	404.725	1259.5	1355.58	556.323	503.041	503.588	501.877	285.831	285.663	574.373	586.282	818.306	841.71	793.242	831.822	491.967	480.301	984.518	1071.84	1079.89	1096.61	436.9	404.725	1355.58	503.041	501.877	285.663	586.282	841.71	831.822	480.301	1071.84	1096.61	732.4	430.193	753.271	882.915
A8DUK4	Hbb-bs	574.308	547.304	466.627	455.073	1157.46	1185.13	642.702	591.873	530.862	545.815	368.668	376.929	751.636	739.785	1057.44	1120.94	785.446	801.872	681.185	722.774	886.321	873.821	934.735	962.015	547.304	455.073	1185.13	591.873	545.815	376.929	739.785	1120.94	801.872	722.774	873.821	962.015	729.17	504.872	887.533	852.87
P02104	Hbb-y	200.729	215.147	152.961	139.427	374.148	417.637	234.458	197.291	174.356	197.236	94.6703	99.48	267.38	280.267	363.243	405.788	278.707	319.783	267.674	274.059	216.798	268.278	290.318	304.491	215.147	139.427	417.637	197.291	197.236	99.48	280.267	405.788	319.783	274.059	268.278	304.491	257.404	164.669	335.279	282.276
P53702	Hccs	14.8688	10.3799	9.68106	10.6507	9.00355	6.97723	10.2832	9.29644	9.74058	10.7405	12.7441	13.6899	8.91268	8.91307	4.03604	8.03541	11.694	12.5594	8.30714	8.36114	8.92698	10.2201	12.0966	7.7226	10.3799	10.6507	6.97723	9.29644	10.7405	13.6899	8.91307	8.03541	12.5594	8.36114	10.2201	7.7226	9.33593	11.2423	9.83598	8.76795
P08103	Hck	0	0.943628	0.968106	0	1.00039	0	1.02832	0	0.974058	0	1.82058	0.91266	0.990298	0.990341	1.00901	2.00885	0	1.93222	0.923015	0.929015	0	0	0	1.10323	0.943628	0	0	0	0	0.91266	0.990341	2.00885	1.93222	0.929015	0	1.10323	0.314543	0.30422	1.64381	0.677414
P58307	Hcrtr1	0	0	0	0	0	0.996746	0	0	0	0	0	0	0	0.990341	0	0	0	0	0	0.929015	0	0	0	0	0	0	0.996746	0	0	0	0.990341	0	0	0.929015	0	0	0.332249	0	0.330114	0.309672
A0A0R4J008	Hdac2	0	0	0	0	0	0	0	0	0.974058	0	0	0	0	0	0	0	0	0	0	0	0	0	0	0	0	0	0	0	0	0	0	0	0	0	0	0	0	0	0	0
A0A087WQ92	Hdac4	0	0	1.93621	0	2.00079	0.996746	1.02832	2.06588	0.974058	1.95283	0.910291	0	0.990298	0.990341	0	1.00443	1.949	0.966111	0	0.929015	1.27528	1.27752	3.29906	3.30968	0	0	0.996746	2.06588	1.95283	0	0.990341	1.00443	0.966111	0.929015	1.27752	3.30968	0.332249	1.33957	0.98696	1.83874
P23738	Hdc	0.929301	0.943628	0	0.968241	0	0	0	0	0	0	0	0	0	0	0	1.00443	0	0	0	0	0	0	0	0	0.943628	0.968241	0	0	0	0	0	1.00443	0	0	0	0	0.63729	0	0.334809	0
P51859	Hdgf	4.64651	3.77451	6.77675	7.74593	2.00079	4.98373	3.08497	1.03294	2.92218	7.81131	0.910291	3.65064	0.990298	1.98068	2.01802	0	3.898	1.93222	7.38412	6.50311	2.55056	3.83255	9.89719	5.51614	3.77451	7.74593	4.98373	1.03294	7.81131	3.65064	1.98068	0	1.93222	6.50311	3.83255	5.51614	5.50139	4.16496	1.3043	5.28393
Q9JMG7	Hdgfl3	0	0	0	0	0	0	0	0	0	0	0	0	0	0	0	0	0	0	0	0.929015	0	0	0	0	0	0	0	0	0	0	0	0	0	0.929015	0	0	0	0	0	0.309672
Q3UGR5	Hdhd2	6.50511	5.66177	6.77675	8.71417	10.0039	11.961	8.22659	8.2635	10.7146	10.7405	7.28233	6.38862	8.91268	8.91307	7.06306	9.03984	11.694	11.5933	8.30714	8.36114	11.4775	15.3302	12.0966	11.0323	5.66177	8.71417	11.961	8.2635	10.7405	6.38862	8.91307	9.03984	11.5933	8.36114	15.3302	11.0323	8.77897	8.46422	9.84875	11.5745
Q9CYW4	Hdhd3	0	0	0	0	0	0	0	0	0	0	0.910291	0	1.9806	5.94205	0	1.00443	2.9235	3.86444	0	3.71606	0	0	0	0	0	0	0	0	0	0	5.94205	1.00443	3.86444	3.71606	0	0	0	0	3.60364	1.23869
Q91WM2	Hdhd5	7.43441	8.49266	3.87243	5.80945	3.00118	2.99024	4.11329	2.06588	4.87029	5.85848	5.46175	2.73798	0.990298	3.96137	3.02703	4.01771	2.9235	3.86444	6.46111	3.71606	3.82585	2.55503	6.59813	6.61937	8.49266	5.80945	2.99024	2.06588	5.85848	2.73798	3.96137	4.01771	3.86444	3.71606	2.55503	6.61937	5.76411	3.55411	3.94784	4.29682
Q8VDJ3	Hdlbp	5.57581	5.66177	7.74485	9.68241	6.00237	9.96746	7.19826	8.2635	7.79247	11.717	8.19262	10.9519	9.90298	7.92273	8.07207	9.03984	9.74499	9.66111	8.30714	9.29015	6.37641	6.38758	8.7975	6.61937	5.66177	9.68241	9.96746	8.2635	11.717	10.9519	7.92273	9.03984	9.66111	9.29015	6.38758	6.61937	8.43722	10.3108	8.87456	7.43237
G3X9B1	Heatr1	0	0	0	0	0	0	0	0	0	0	0	0	0	0	1.00901	0	0	0	0	0	0	0	0	0	0	0	0	0	0	0	0	0	0	0	0	0	0	0	0	0
E9PWH6	Heatr3	0	0	0	0	0	0	0	0	0	0	0	0	0	0	0	0	0	0	0	0	1.27528	0	0	0	0	0	0	0	0	0	0	0	0	0	0	0	0	0	0	0
E9Q357	Heatr4	1.8586	0.943628	0	1.93648	1.00039	1.99349	2.05665	0	0.974058	0.976413	0.910291	0	0	0.990341	1.00901	1.00443	0.974499	0	0.923015	1.85803	0	2.55503	1.09969	0	0.943628	1.93648	1.99349	0	0.976413	0	0.990341	1.00443	0	1.85803	2.55503	0	1.62453	0.325471	0.664923	1.47102
Q9R257	Hebp1	0	0	0	0	0	0	0	0	0	0	0	0	4.95149	3.96137	4.03604	2.00885	1.949	2.89833	1.84603	1.85803	6.37641	2.55503	5.49844	4.41291	0	0	0	0	0	0	3.96137	2.00885	2.89833	1.85803	2.55503	4.41291	0	0	2.95618	2.94199
Q69ZR2	Hectd1	0	0	0	0	0	0	0	0	0	0	0.910291	0.91266	0	0	0	0	0	0	0.923015	1.85803	0	0	0	0	0	0	0	0	0	0.91266	0	0	0	1.85803	0	0	0	0.30422	0	0.619343
E9Q2E4	Hectd4	0	0	0	0	0	0	0	0	0	0	0	0	0	0	0	0	0	0	0.923015	0	0	0	0	0	0	0	0	0	0	0	0	0	0	0	0	0	0	0	0	0
A0A338P6D4	Heg1	0	0	0	0	2.00079	0	0	0	0	0	1.82058	0	0	0	0	0	0	0.966111	0.923015	0	0	0	0	0	0	0	0	0	0	0	0	0	0.966111	0	0	0	0	0	0.322037	0
Q6DFV5	Helz	0	0	0	0	1.00039	0	0	0	0	0.976413	0	0	0	0	0	0	0	0	0	0	0	0	1.09969	0	0	0	0	0	0.976413	0	0	0	0	0	0	0	0	0.325471	0	0
A2AS03	Helz2	0	0	0	0	0	0.996746	0	0	0	0	0	0	0	0	0	0	0	0	0	1.85803	0	0	0	0	0	0	0.996746	0	0	0	0	0	0	1.85803	0	0	0.332249	0	0	0.619343
E9PZP8	Herc1	0	0.943628	1.93621	0.968241	0	0.996746	0	0	0.974058	1.95283	0	0	0	0.990341	0	0	0	0	0	0	0	0	0	1.10323	0.943628	0.968241	0.996746	0	1.95283	0	0.990341	0	0	0	0	1.10323	0.969539	0.650942	0.330114	0.367743
Q4U2R1	Herc2	0	0.943628	0.968106	0.968241	1.00039	0.996746	1.02832	0	0.974058	0	0.910291	0	0	0.990341	1.00901	3.01328	1.949	0	0	0.929015	2.55056	1.27752	1.09969	2.20646	0.943628	0.968241	0.996746	0	0	0	0.990341	3.01328	0	0.929015	1.27752	2.20646	0.969539	0	1.33454	1.471
Q6PAV2	Herc4	0	0	0	0	0	0	0	0	0	0	0	0.91266	0	0	0	0	0	0	0	0	0	0	0	0	0	0	0	0	0	0.91266	0	0	0	0	0	0	0	0.30422	0	0
Q9D1G3	Hhatl	33.4549	38.6888	30.9794	43.5709	35.0138	30.8991	33.9347	26.8564	38.9623	46.8678	30.0396	39.2444	28.7186	21.7875	36.3243	31.1372	31.184	30.9156	25.8444	38.0896	36.9832	29.3829	38.4891	37.5098	38.6888	43.5709	30.8991	26.8564	46.8678	39.2444	21.7875	31.1372	30.9156	38.0896	29.3829	37.5098	37.7196	37.6562	27.9468	34.9941
Q3TYV2	Hhla1	0	0	0	0	0	0	0	0	0	0	0	3.65064	0	0	0	0	0	0	0	0	0	0	0	0	0	0	0	0	0	3.65064	0	0	0	0	0	0	0	1.21688	0	0
Q99L13	Hibadh	38.1014	48.125	47.4372	50.3485	49.0193	52.8276	49.3595	40.2846	50.651	52.7263	50.9763	49.2837	54.4664	50.5074	45.4054	51.2258	51.6485	54.1022	53.5349	55.7409	42.0843	54.9332	50.5856	59.5743	48.125	50.3485	52.8276	40.2846	52.7263	49.2837	50.5074	51.2258	54.1022	55.7409	54.9332	59.5743	50.4337	47.4315	51.9451	56.7495
Q8QZS1	Hibch	87.3543	82.0957	75.5123	83.2687	88.0347	78.743	85.3509	95.0303	75.0025	73.231	91.0291	77.5761	84.1753	77.2466	76.6847	77.3409	77.9599	70.5261	74.7642	73.3922	67.59	58.7657	61.5825	66.1937	82.0957	83.2687	78.743	95.0303	73.231	77.5761	77.2466	77.3409	70.5261	73.3922	58.7657	66.1937	81.3691	81.9458	75.0379	66.1172
A0A1L1ST61	Higd1a	3.71721	4.71814	3.87243	0.968241	1.00039	1.99349	4.11329	5.16469	1.94812	3.90565	2.73087	1.82532	0.990298	2.97102	3.02703	3.01328	1.949	0.966111	0.923015	1.85803	2.55056	2.55503	2.19938	4.41291	4.71814	0.968241	1.99349	5.16469	3.90565	1.82532	2.97102	3.01328	0.966111	1.85803	2.55503	4.41291	2.55996	3.63189	2.31681	2.94199
Q9CQJ1	Higd2a	0.929301	0.943628	0	0.968241	0	0	1.02832	0	0	0	0.910291	0	0.990298	0.990341	0	1.00443	0	0	0.923015	1.85803	0	0	0	0	0.943628	0.968241	0	0	0	0	0.990341	1.00443	0	1.85803	0	0	0.63729	0	0.664923	0.619343
P70349	Hint1	17.6567	24.5343	20.3302	20.3331	24.0095	25.9154	21.5948	19.6258	28.2477	24.4103	19.1161	19.1659	20.7963	21.7875	25.2252	23.1018	22.4135	21.2544	20.3063	23.2254	21.6798	22.9953	18.6947	18.7549	24.5343	20.3331	25.9154	19.6258	24.4103	19.1659	21.7875	23.1018	21.2544	23.2254	22.9953	18.7549	23.5943	21.0673	22.0479	21.6585
Q9D0S9	Hint2	38.1014	35.8579	37.7562	36.7932	30.0118	33.8894	31.878	38.2187	38.9623	32.2216	29.1293	32.8558	21.7866	29.7102	30.2703	29.1284	30.2095	27.0511	30.4595	26.0124	29.3315	28.1053	27.4922	25.3742	35.8579	36.7932	33.8894	38.2187	32.2216	32.8558	29.7102	29.1284	27.0511	26.0124	28.1053	25.3742	35.5135	34.432	28.6299	26.4973
Q9CPS6	Hint3	2.7879	3.77451	2.90432	3.87296	3.00118	2.99024	2.05665	5.16469	5.84435	3.90565	2.73087	0.91266	2.97089	0	3.02703	4.01771	1.949	2.89833	1.84603	2.78705	5.10113	6.38758	7.69781	4.41291	3.77451	3.87296	2.99024	5.16469	3.90565	0.91266	0	4.01771	2.89833	2.78705	6.38758	4.41291	3.54591	3.32767	2.30535	4.52918
A0A0R4J204	Hipk2	0	0	0	1.93648	1.00039	0	1.02832	2.06588	0	0	0	0.91266	0.990298	0.990341	0	0	0.974499	0.966111	0	0.929015	0	0	1.09969	0	0	1.93648	0	2.06588	0	0.91266	0.990341	0	0.966111	0.929015	0	0	0.645494	0.992845	0.652151	0.309672
A2A884	Hivep3	0.929301	0.943628	0.968106	0	0	0.996746	0	0	0.974058	0	0	0.91266	1.9806	0	0	0	0.974499	0.966111	0.923015	0	0	1.27752	0	0	0.943628	0	0.996746	0	0	0.91266	0	0	0.966111	0	1.27752	0	0.646792	0.30422	0.322037	0.425839
E9Q4T0	Hjurp	0.929301	0	0	0	0	0	1.02832	0	1.94812	0.976413	0	0	0	0.990341	0	0	0.974499	0	0	0.929015	0	2.55503	0	0	0	0	0	0	0.976413	0	0.990341	0	0	0.929015	2.55503	0	0	0.325471	0.330114	1.16135
G3UVV4	Hk1	111.516	98.1374	117.141	129.744	115.045	104.658	106.946	127.051	117.861	122.052	135.633	141.462	127.748	123.793	119.063	119.527	119.863	117.866	122.761	113.34	94.3709	91.9811	139.66	148.936	98.1374	129.744	104.658	127.051	122.052	141.462	123.793	119.527	117.866	113.34	91.9811	148.936	110.847	130.188	120.395	118.086
O08528	Hk2	125.456	135.882	143.28	133.617	121.048	113.629	120.314	132.216	127.602	124.005	146.557	147.851	127.748	129.735	117.045	117.518	137.404	137.188	118.146	120.772	52.2866	62.5983	107.769	93.7744	135.882	133.617	113.629	132.216	124.005	147.851	129.735	117.518	137.188	120.772	62.5983	93.7744	127.71	134.691	128.147	92.3815
Q91W97	Hkdc1	19.5153	16.0417	19.3621	17.4283	25.0099	17.9414	15.4249	20.6588	23.3774	22.4575	20.0264	20.9912	19.806	17.8261	19.1712	18.0797	21.439	19.3222	15.6913	17.6513	19.1292	19.1627	18.6947	22.0646	16.0417	17.4283	17.9414	20.6588	22.4575	20.9912	17.8261	18.0797	19.3222	17.6513	19.1627	22.0646	17.1372	21.3692	18.4093	19.6262
P22907	Hmbs	0.929301	0.943628	0	0	2.00079	0	0	0	0	0.976413	2.73087	1.82532	0	0.990341	1.00901	0	0.974499	2.89833	0	0	0	0	1.09969	0	0.943628	0	0	0	0.976413	1.82532	0.990341	0	2.89833	0	0	0	0.314543	0.933911	1.29622	0
A0A338P6E8	Hmga1	0	0	0.968106	0	1.00039	0	0	0	0	0.976413	0	0	0	0	0	0	0	0	0	0	0	0	0	0	0	0	0	0	0.976413	0	0	0	0	0	0	0	0	0.325471	0	0
P63158	Hmgb1	15.7981	14.1544	21.2983	27.1108	13.0051	10.9642	19.5381	22.7246	22.4033	19.5283	21.847	20.9912	23.7672	20.7972	27.2432	24.1062	8.77049	10.6272	23.9984	25.0834	19.1292	22.9953	19.7944	14.342	14.1544	27.1108	10.9642	22.7246	19.5283	20.9912	20.7972	24.1062	10.6272	25.0834	22.9953	14.342	17.4098	21.0814	18.5102	20.8069
P30681	Hmgb2	3.71721	3.77451	3.87243	4.84121	7.00276	3.98699	5.14162	5.16469	6.81841	4.88207	6.37204	5.47596	3.96119	4.95171	3.02703	5.02213	2.9235	2.89833	3.69206	5.57409	3.82585	5.11006	6.59813	4.41291	3.77451	4.84121	3.98699	5.16469	4.88207	5.47596	4.95171	5.02213	2.89833	5.57409	5.11006	4.41291	4.2009	5.17424	4.29072	5.03236
A2AP78	Hmgb3	0	0	0	0	0	0	1.02832	0	0	0	0	0	0.990298	1.98068	0	0	0	0	0	0	1.27528	0	0	1.10323	0	0	0	0	0	0	1.98068	0	0	0	0	1.10323	0	0	0.660228	0.367743
P38060	Hmgcl	27.879	33.027	28.0751	24.206	23.0091	32.8926	26.7364	20.6588	20.4552	19.5283	19.1161	22.8165	31.6895	29.7102	36.3243	33.1461	28.2605	35.7461	28.6135	28.7995	28.0562	30.6604	31.8909	25.3742	33.027	24.206	32.8926	20.6588	19.5283	22.8165	29.7102	33.1461	35.7461	28.7995	30.6604	25.3742	30.0419	21.0012	32.8675	28.278
F6X166	Hmgcr	0	0.943628	0	0	0	0	0	1.03294	0	0	0.910291	1.82532	0	0	0	0	0	0	0	0	0	0	0	0	0.943628	0	0	1.03294	0	1.82532	0	0	0	0	0	0	0.314543	0.952753	0	0
D3YX62	Hmox2	6.50511	3.77451	4.84053	5.80945	4.00158	2.99024	3.08497	4.13175	8.76653	4.88207	8.19262	9.1266	3.96119	1.98068	4.03604	8.03541	4.8725	3.86444	7.38412	9.29015	7.65169	5.11006	5.49844	6.61937	3.77451	5.80945	2.99024	4.13175	4.88207	9.1266	1.98068	8.03541	3.86444	9.29015	5.11006	6.61937	4.1914	6.04681	4.62685	7.00653
Q91VF2	Hnmt	0	0	0	0	0	0.996746	0	0	0	0	0	0	0	0	0	0	0	0	0	0	0	0	0	0	0	0	0.996746	0	0	0	0	0	0	0	0	0	0.332249	0	0	0
Q9CX86	Hnrnpa0	1.8586	1.88726	4.84053	2.90472	1.00039	1.99349	1.02832	1.03294	4.87029	2.92924	3.64116	3.65064	2.97089	1.98068	1.00901	1.00443	1.949	0	2.76905	3.71606	2.55056	2.55503	3.29906	3.30968	1.88726	2.90472	1.99349	1.03294	2.92924	3.65064	1.98068	1.00443	0	3.71606	2.55503	3.30968	2.26182	2.53761	0.995036	3.19359
P49312	Hnrnpa1	12.0809	12.2672	13.5535	12.5871	10.0039	12.9577	9.25491	12.3953	10.7146	14.6462	9.10291	10.9519	12.8739	15.8455	10.0901	12.0531	13.643	12.5594	14.7682	13.9352	20.4045	17.8852	18.6947	18.7549	12.2672	12.5871	12.9577	12.3953	14.6462	10.9519	15.8455	12.0531	12.5594	13.9352	17.8852	18.7549	12.604	12.6645	13.486	16.8584
O88569	Hnrnpa2b1	48.3237	48.125	63.895	55.1897	49.0193	45.8503	46.2746	47.5151	55.5213	49.7971	37.3219	44.7204	50.5052	47.5364	45.4054	52.2302	47.7505	50.2378	53.5349	50.1668	72.6911	63.8758	64.8816	59.5743	48.125	55.1897	45.8503	47.5151	49.7971	44.7204	47.5364	52.2302	50.2378	50.1668	63.8758	59.5743	49.7217	47.3442	50.0015	57.8723
Q8BG05	Hnrnpa3	14.8688	20.7598	19.3621	23.2378	16.0063	15.9479	16.4532	17.5599	14.6109	21.4811	15.4749	19.1659	14.8545	18.8165	19.1712	20.0885	19.49	18.3561	17.5373	18.5803	20.4045	14.0527	20.8941	25.3742	20.7598	23.2378	15.9479	17.5599	21.4811	19.1659	18.8165	20.0885	18.3561	18.5803	14.0527	25.3742	19.9819	19.4023	19.087	19.3357
Q80XR6	Hnrnpab	7.43441	8.49266	9.68106	7.74593	6.00237	5.98048	8.22659	7.23057	9.74058	8.78772	8.19262	10.0393	6.93209	6.93239	10.0901	9.03984	5.847	8.695	11.9992	10.2192	16.5787	11.4976	13.1963	11.0323	8.49266	7.74593	5.98048	7.23057	8.78772	10.0393	6.93239	9.03984	8.695	10.2192	11.4976	11.0323	7.40635	8.68585	8.22241	10.9164
Q9Z204	Hnrnpc	10.2223	7.54903	11.6173	11.6189	14.0055	14.9512	13.3682	10.3294	11.6887	17.5754	8.19262	10.0393	12.8739	8.91307	13.1171	8.03541	12.6685	12.5594	9.23015	8.36114	24.2304	17.8852	17.595	19.8581	7.54903	11.6189	14.9512	10.3294	17.5754	10.0393	8.91307	8.03541	12.5594	8.36114	17.8852	19.8581	11.373	12.648	9.83598	15.3682
Q60668	Hnrnpd	10.2223	10.3799	13.5535	14.5236	13.0051	10.9642	12.3399	12.3953	12.6628	9.76413	9.10291	12.7772	13.8642	8.91307	13.1171	9.03984	8.77049	11.5933	11.9992	14.8642	19.1292	16.6077	14.2959	16.5484	10.3799	14.5236	10.9642	12.3953	9.76413	12.7772	8.91307	9.03984	11.5933	14.8642	16.6077	16.5484	11.9559	11.6455	9.84875	16.0068
F6VQH5	Hnrnpdl	2.7879	3.77451	5.80864	5.80945	6.00237	5.98048	7.19826	5.16469	8.76653	4.88207	6.37204	9.1266	7.92238	4.95171	6.05405	6.02656	5.847	6.76278	6.46111	7.43212	10.2023	10.2201	7.69781	11.0323	3.77451	5.80945	5.98048	5.16469	4.88207	9.1266	4.95171	6.02656	6.76278	7.43212	10.2201	11.0323	5.18815	6.39112	5.91368	9.56151
Q9Z2X1	Hnrnpf	10.2223	8.49266	6.77675	7.74593	6.00237	4.98373	3.08497	5.16469	6.81841	6.83489	9.10291	7.30128	5.94179	7.92273	6.05405	6.02656	8.77049	9.66111	9.23015	6.50311	6.37641	2.55503	5.49844	5.51614	8.49266	7.74593	4.98373	5.16469	6.83489	7.30128	7.92273	6.02656	9.66111	6.50311	2.55503	5.51614	7.07411	6.43362	7.87013	4.85809
Q8C2Q7	Hnrnph1	16.7274	17.9289	17.4259	16.4601	10.0039	11.961	10.2832	12.3953	12.6628	15.6226	20.0264	15.5152	20.7963	18.8165	13.1171	15.0664	17.541	13.5256	14.7682	17.6513	21.6798	12.7752	15.3956	15.4452	17.9289	16.4601	11.961	12.3953	15.6226	15.5152	18.8165	15.0664	13.5256	17.6513	12.7752	15.4452	15.45	14.511	15.8028	15.2905
P70333	Hnrnph2	9.29301	11.3235	9.68106	12.5871	7.00276	7.97397	6.16994	10.3294	7.79247	10.7405	15.4749	10.0393	13.8642	11.8841	9.08108	9.03984	11.694	9.66111	9.23015	17.6513	14.0281	7.66509	12.0966	12.1355	11.3235	12.5871	7.97397	10.3294	10.7405	10.0393	11.8841	9.03984	9.66111	17.6513	7.66509	12.1355	10.6282	10.3697	10.195	12.484
D3Z3N4	Hnrnph3	0	0	0	0	0	0.996746	0	0	0	0	0	0	0	0.990341	0	0	0.974499	0	0.923015	0	2.55056	3.83255	1.09969	1.10323	0	0	0.996746	0	0	0	0.990341	0	0	0	3.83255	1.10323	0.332249	0	0.330114	1.64526
P61979	Hnrnpk	51.1116	51.8996	63.895	60.9992	68.0269	51.8308	47.3029	56.8116	38.9623	43.9386	48.2454	52.9343	52.4858	63.3818	41.3694	44.1948	59.4445	53.1361	60.919	55.7409	66.3147	76.6509	64.8816	68.4001	51.8996	60.9992	51.8308	56.8116	43.9386	52.9343	63.3818	44.1948	53.1361	55.7409	76.6509	68.4001	54.9099	51.2282	53.5709	66.9307
G5E924	Hnrnpl	10.2223	12.2672	14.5216	16.4601	11.0043	6.97723	9.25491	10.3294	10.7146	11.717	10.9235	8.21394	9.90298	8.91307	14.1261	15.0664	8.77049	10.6272	10.1532	14.8642	14.0281	6.38758	12.0966	8.82583	12.2672	16.4601	6.97723	10.3294	11.717	8.21394	8.91307	15.0664	10.6272	14.8642	6.38758	8.82583	11.9015	10.0868	11.5356	10.0259
Q9D0E1	Hnrnpm	20.4446	19.8162	31.9475	29.0472	25.0099	17.9414	17.4815	17.5599	20.4552	17.5754	25.4881	25.5545	23.7672	23.7682	19.1712	20.0885	30.2095	28.0172	27.6905	27.8705	25.5056	28.1053	32.9906	30.8904	19.8162	29.0472	17.9414	17.5599	17.5754	25.5545	23.7682	20.0885	28.0172	27.8705	28.1053	30.8904	22.2683	20.23	23.958	28.9554
Q8VHM5	Hnrnpr	5.57581	6.6054	11.6173	7.74593	7.00276	6.97723	6.16994	4.13175	2.92218	1.95283	9.10291	10.9519	6.93209	11.8841	9.08108	12.0531	9.74499	11.5933	7.38412	10.2192	12.7528	12.7752	13.1963	11.0323	6.6054	7.74593	6.97723	4.13175	1.95283	10.9519	11.8841	12.0531	11.5933	10.2192	12.7752	11.0323	7.10952	5.67883	11.8435	11.3422
Q8VEK3	Hnrnpu	24.1618	21.7035	23.2346	27.1108	17.0067	17.9414	23.6514	26.8564	27.2736	19.5283	20.9367	24.6418	18.8157	25.7489	25.2252	26.1151	18.5155	19.3222	27.6905	29.7285	25.5056	24.2728	23.0934	29.7872	21.7035	27.1108	17.9414	26.8564	19.5283	24.6418	25.7489	26.1151	19.3222	29.7285	24.2728	29.7872	22.2519	23.6755	23.7287	27.9295
Q00PI9	Hnrnpul2	2.7879	1.88726	0.968106	1.93648	0	0.996746	0	0	1.94812	0.976413	3.64116	2.73798	0.990298	0	1.00901	1.00443	3.898	0.966111	3.69206	2.78705	1.27528	0	4.39875	3.30968	1.88726	1.93648	0.996746	0	0.976413	2.73798	0	1.00443	0.966111	2.78705	0	3.30968	1.60683	1.23813	0.656846	2.03224
Q9QWW1	Homer2	0.929301	0	0.968106	0.968241	0	0	1.02832	1.03294	1.94812	0.976413	0	0	0	0	0	1.00443	0	0	0	0	1.27528	0	0	0	0	0.968241	0	1.03294	0.976413	0	0	1.00443	0	0	0	0	0.322747	0.669784	0.334809	0
Q8R1H0	Hopx	4.64651	3.77451	6.77675	5.80945	4.00158	5.98048	7.19826	5.16469	4.87029	4.88207	2.73087	5.47596	3.96119	4.95171	7.06306	5.02213	5.847	3.86444	6.46111	0.929015	12.7528	8.94261	5.49844	5.51614	3.77451	5.80945	5.98048	5.16469	4.88207	5.47596	4.95171	5.02213	3.86444	0.929015	8.94261	5.51614	5.18815	5.17424	4.61276	5.12925
Q61646	Hp	45.5358	49.0687	16.4578	20.3331	42.0166	38.8731	0	0	44.8067	45.8914	40.9631	41.9824	20.7963	25.7489	31.2793	30.1328	32.1585	22.2206	15.6913	14.8642	22.9551	17.8852	30.7913	29.7872	49.0687	20.3331	38.8731	0	45.8914	41.9824	25.7489	30.1328	22.2206	14.8642	17.8852	29.7872	36.0916	29.2913	26.0341	20.8455
Q3TEA8	Hp1bp3	1.8586	4.71814	4.84053	5.80945	4.00158	1.99349	3.08497	6.19763	0	1.95283	3.64116	4.5633	3.96119	3.96137	3.02703	1.00443	5.847	3.86444	4.61508	4.64508	7.65169	7.66509	3.29906	3.30968	4.71814	5.80945	1.99349	6.19763	1.95283	4.5633	3.96137	1.00443	3.86444	4.64508	7.66509	3.30968	4.17369	4.23792	2.94341	5.20662
A0A1Y7VMK3	Hpcal1	0.929301	0	0.968106	1.93648	0	0	0	0	0	0.976413	0	0	0	0	0	0	0	0	0.923015	0	1.27528	0	0	1.10323	0	1.93648	0	0	0.976413	0	0	0	0	0	0	1.10323	0.645494	0.325471	0	0.367743
P00493	Hprt1	3.71721	4.71814	5.80864	2.90472	1.00039	0.996746	1.02832	1.03294	1.94812	1.95283	0.910291	3.65064	3.96119	4.95171	4.03604	7.03099	3.898	2.89833	5.53809	4.64508	3.82585	10.2201	7.69781	5.51614	4.71814	2.90472	0.996746	1.03294	1.95283	3.65064	4.95171	7.03099	2.89833	4.64508	10.2201	5.51614	2.8732	2.21214	4.96034	6.79378
E9Q045	Hps1	0	0	0	0	0	0.996746	0	0	0	0	0	0	0.990298	0	0	0	0	0	0	0	0	1.27752	0	0	0	0	0.996746	0	0	0	0	0	0	0	1.27752	0	0.332249	0	0	0.425839
Q91X72	Hpx	92.0008	100.968	53.2459	60.9992	94.0371	99.6746	65.8127	58.8775	113.965	117.17	86.4776	96.742	106.952	101.015	100.901	106.469	96.4754	80.1872	87.6864	87.3274	127.528	139.249	124.265	125.768	100.968	60.9992	99.6746	58.8775	117.17	96.742	101.015	106.469	80.1872	87.3274	139.249	125.768	87.214	90.9297	95.8904	117.448
Q61411	Hras	1.8586	2.83089	2.90432	2.90472	3.00118	1.99349	1.02832	3.09881	4.87029	4.88207	4.55145	3.65064	2.97089	1.98068	3.02703	2.00885	1.949	1.93222	4.61508	0.929015	3.82585	3.83255	2.19938	3.30968	2.83089	2.90472	1.99349	3.09881	4.88207	3.65064	1.98068	2.00885	1.93222	0.929015	3.83255	3.30968	2.57637	3.87717	1.97392	2.69042
G5E8J6	Hrc	26.0204	33.9706	33.8837	32.9202	35.0138	31.8959	30.8497	37.1858	36.0402	41.0094	26.3984	26.4671	29.7089	29.7102	27.2432	33.1461	30.2095	31.8817	29.5365	26.0124	35.7079	47.2681	32.9906	33.0968	33.9706	32.9202	31.8959	37.1858	41.0094	26.4671	29.7102	33.1461	31.8817	26.0124	47.2681	33.0968	32.9289	34.8874	31.5793	35.4591
A0A0R4J039	Hrg	13.9395	12.2672	6.77675	7.74593	17.0067	17.9414	6.16994	4.13175	12.6628	17.5754	8.19262	8.21394	10.8933	7.92273	15.1351	13.0575	6.82149	7.72889	12.9222	11.1482	14.0281	14.0527	17.595	13.2387	12.2672	7.74593	17.9414	4.13175	17.5754	8.21394	7.92273	13.0575	7.72889	11.1482	14.0527	13.2387	12.6515	9.97371	9.56972	12.8132
E9QNP3	Hrnr	0	0	0	0	0	0	0	0	0	0	0	0	0.990298	0	0	0	0	0	0	0	0	0	0	0	0	0	0	0	0	0	0	0	0	0	0	0	0	0	0	0
Q673U1	Hs3st2	0	0	0.968106	0.968241	0	0	1.02832	0	0.974058	0	0	0.91266	0	0	0	0	0	0.966111	1.84603	0.929015	0	0	0	0	0	0.968241	0	0	0	0.91266	0	0	0.966111	0.929015	0	0	0.322747	0.30422	0.322037	0.309672
Q9CQZ1	Hsbp1	0	0.943628	0	0.968241	1.00039	0	0	0	0.974058	0.976413	0	0.91266	0	0.990341	0	1.00443	0	0.966111	0	0.929015	2.55056	1.27752	2.19938	1.10323	0.943628	0.968241	0	0	0.976413	0.91266	0.990341	1.00443	0.966111	0.929015	1.27752	1.10323	0.63729	0.629691	0.98696	1.10325
A0A0R4J0T0	Hscb	2.7879	3.77451	3.87243	2.90472	4.00158	3.98699	3.08497	4.13175	1.94812	1.95283	2.73087	3.65064	3.96119	0.990341	3.02703	3.01328	2.9235	1.93222	2.76905	3.71606	2.55056	2.55503	2.19938	3.30968	3.77451	2.90472	3.98699	4.13175	1.95283	3.65064	0.990341	3.01328	1.93222	3.71606	2.55503	3.30968	3.55541	3.24507	1.97861	3.19359
F2Z3U6	Hsd11b1	1.8586	0	0.968106	0.968241	2.00079	0.996746	0	1.03294	0.974058	2.92924	1.82058	1.82532	2.97089	1.98068	0	1.00443	0.974499	2.89833	2.76905	0	1.27528	0	1.09969	0	0	0.968241	0.996746	1.03294	2.92924	1.82532	1.98068	1.00443	2.89833	0	0	0	0.654996	1.92917	1.96115	0
Q99N15	Hsd17b10	76.2027	80.2084	76.4804	91.0147	75.0296	79.7397	75.0676	82.635	82.795	86.9008	73.7336	73.0128	75.2626	67.3432	69.6216	70.3099	78.9344	76.3228	66.4571	78.9663	90.5451	75.3734	81.3769	73.9163	80.2084	91.0147	79.7397	82.635	86.9008	73.0128	67.3432	70.3099	76.3228	78.9663	75.3734	73.9163	83.6543	80.8496	71.3253	76.0853
Q9EQ06	Hsd17b11	1.8586	1.88726	4.84053	3.87296	4.00158	5.98048	3.08497	2.06588	6.81841	9.76413	3.64116	4.5633	4.95149	4.95171	4.03604	3.01328	6.82149	3.86444	3.69206	5.57409	0	1.27752	2.19938	3.30968	1.88726	3.87296	5.98048	2.06588	9.76413	4.5633	4.95171	3.01328	3.86444	5.57409	1.27752	3.30968	3.91357	5.46444	3.94314	3.3871
O70503	Hsd17b12	0.929301	0	0	0	0	0	0	0	0	0	0	0.91266	0.990298	0.990341	0	1.00443	0	0	0.923015	0.929015	0	0	0	1.10323	0	0	0	0	0	0.91266	0.990341	1.00443	0	0.929015	0	1.10323	0	0.30422	0.664923	0.677414
P51660	Hsd17b4	23.2325	22.6471	22.2664	29.0472	16.0063	16.9447	22.6231	18.5929	25.3255	21.4811	17.2955	15.5152	18.8157	21.7875	21.1892	23.1018	21.439	19.3222	19.3833	19.5093	17.854	19.1627	13.1963	20.9613	22.6471	29.0472	16.9447	18.5929	21.4811	15.5152	21.7875	23.1018	19.3222	19.5093	19.1627	20.9613	22.8797	18.5297	21.4038	19.8778
P50171	Hsd17b8	25.0911	25.478	21.2983	30.0155	26.0103	22.9252	26.7364	28.9223	22.4033	27.3396	30.0396	27.3798	23.7672	20.7972	25.2252	29.1284	22.4135	26.085	20.3063	28.7995	25.5056	22.9953	21.9938	26.4775	25.478	30.0155	22.9252	28.9223	27.3396	27.3798	20.7972	29.1284	26.085	28.7995	22.9953	26.4775	26.1395	27.8805	25.3368	26.0907
Q8BTX9	Hsdl1	1.8586	1.88726	2.90432	0.968241	3.00118	0.996746	1.02832	1.03294	0.974058	0.976413	1.82058	1.82532	0.990298	0.990341	1.00901	0	0.974499	0	2.76905	0.929015	0	0	0	1.10323	1.88726	0.968241	0.996746	1.03294	0.976413	1.82532	0.990341	0	0	0.929015	0	1.10323	1.28408	1.27822	0.330114	0.677414
Q2TPA8	Hsdl2	102.223	100.968	99.715	98.7606	90.0355	81.7332	86.3792	86.7668	101.302	99.5942	87.3879	95.8293	79.2238	74.2756	85.7658	76.3364	85.7559	77.2889	74.7642	64.102	75.2417	81.761	71.4797	76.1227	100.968	98.7606	81.7332	86.7668	99.5942	95.8293	74.2756	76.3364	77.2889	64.102	81.761	76.1227	93.8207	94.0634	75.967	73.9953
P07901	Hsp90aa1	108.728	117.954	123.918	127.808	107.042	95.6877	83.2942	96.0632	117.861	117.17	88.2982	95.8293	104.972	116.86	106.955	117.518	88.6794	104.34	98.7626	92.9015	104.573	118.809	119.866	118.045	117.954	127.808	95.6877	96.0632	117.17	95.8293	116.86	117.518	104.34	92.9015	118.809	118.045	113.816	103.021	112.906	109.919
P11499	Hsp90ab1	169.133	178.346	187.813	182.998	163.064	161.473	146.022	167.336	162.668	174.778	148.377	159.716	170.331	182.223	160.432	163.722	154.945	157.476	155.99	148.642	158.135	167.355	175.95	165.484	178.346	182.998	161.473	167.336	174.778	159.716	182.223	163.722	157.476	148.642	167.355	165.484	174.272	167.277	167.807	160.494
P08113	Hsp90b1	49.253	39.6324	48.4053	63.9039	56.0221	61.7983	47.3029	42.3505	53.5732	57.6084	50.066	43.8077	60.4082	55.4591	71.6396	62.2745	56.521	58.9328	62.765	58.528	66.3147	70.2634	62.6822	69.5034	39.6324	63.9039	61.7983	42.3505	57.6084	43.8077	55.4591	62.2745	58.9328	58.528	70.2634	69.5034	55.1115	47.9222	58.8888	66.0982
Q9CZJ2	Hspa12b	13.0102	18.8726	15.4897	14.5236	16.0063	11.961	13.3682	14.4611	11.6887	9.76413	17.2955	14.6026	7.92238	9.90341	13.1171	5.02213	8.77049	12.5594	11.9992	13.9352	1.27528	0	5.49844	6.61937	18.8726	14.5236	11.961	14.4611	9.76413	14.6026	9.90341	5.02213	12.5594	13.9352	0	6.61937	15.119	12.9426	9.16166	6.85153
P16627	Hspa1l	29.7376	27.3652	27.107	31.952	27.0107	29.9024	24.6798	30.9881	26.2996	36.1273	22.7573	20.9912	26.738	28.7199	31.2793	33.1461	21.439	27.0511	23.9984	26.0124	40.809	34.4929	35.19	33.0968	27.3652	31.952	29.9024	30.9881	36.1273	20.9912	28.7199	33.1461	27.0511	26.0124	34.4929	33.0968	29.7399	29.3689	29.639	31.2007
P17156	Hspa2	78.0613	81.152	90.0339	90.0464	81.032	76.7495	73.011	86.7668	75.0025	93.7357	65.5409	66.6242	84.1753	79.2273	88.7928	91.4028	73.0874	81.1533	72.9182	75.2502	118.601	104.756	91.2741	88.2583	81.152	90.0464	76.7495	86.7668	93.7357	66.6242	79.2273	91.4028	81.1533	75.2502	104.756	88.2583	82.6493	82.3756	83.9278	89.4216
Q3U2G2	Hspa4	45.5358	50.9559	52.2777	52.285	43.017	51.8308	41.1329	39.2516	44.8067	53.7027	51.8866	61.1482	60.4082	56.4495	54.4865	59.2612	59.4445	48.3056	52.6119	52.9539	38.2585	45.9906	48.3863	54.0582	50.9559	52.285	51.8308	39.2516	53.7027	61.1482	56.4495	59.2612	48.3056	52.9539	45.9906	54.0582	51.6906	51.3675	54.6721	51.0009
P48722	Hspa4l	7.43441	7.54903	6.77675	7.74593	6.00237	1.99349	4.11329	4.13175	5.84435	7.81131	11.8338	8.21394	8.91268	11.8841	11.0991	9.03984	7.79599	8.695	9.23015	10.2192	1.27528	5.11006	2.19938	5.51614	7.54903	7.74593	1.99349	4.13175	7.81131	8.21394	11.8841	9.03984	8.695	10.2192	5.11006	5.51614	5.76282	6.719	9.87298	6.94846
P20029	Hspa5	105.94	104.743	123.918	126.84	111.044	107.649	107.974	107.426	137.342	131.816	87.3879	91.266	98.0395	103.986	122.09	121.536	108.169	108.204	104.301	108.695	147.933	160.967	129.763	137.904	104.743	126.84	107.649	107.426	131.816	91.266	103.986	121.536	108.204	108.695	160.967	137.904	113.077	110.169	111.242	135.855
P63017	Hspa8	178.426	185.895	194.589	199.458	184.073	184.398	178.928	191.094	181.175	199.188	167.494	175.231	204.992	198.068	190.703	204.903	183.206	186.459	184.603	185.803	247.405	231.23	217.738	212.923	185.895	199.458	184.398	191.094	199.188	175.231	198.068	204.903	186.459	185.803	231.23	212.923	189.917	188.504	196.477	209.985
P38647	Hspa9	191.436	190.613	217.824	207.204	198.078	202.34	196.41	208.653	216.241	207.976	181.148	178.881	178.254	196.088	208.865	211.934	191.976	186.459	191.064	175.584	206.596	221.01	191.346	199.684	190.613	207.204	202.34	208.653	207.976	178.881	196.088	211.934	186.459	175.584	221.01	199.684	200.052	198.504	198.16	198.759
P14602	Hspb1	47.3944	43.4069	46.4691	54.2215	51.0201	55.8178	45.2462	47.5151	50.651	50.7735	46.4248	46.5457	57.4373	60.4108	51.4595	52.2302	50.674	53.1361	57.2269	52.0248	65.0394	67.7083	58.2834	66.1937	43.4069	54.2215	55.8178	47.5151	50.7735	46.5457	60.4108	52.2302	53.1361	52.0248	67.7083	66.1937	51.1487	48.2781	55.259	61.9756
Q99PR8	Hspb2	9.29301	8.49266	7.74485	7.74593	8.00316	10.9642	7.19826	10.3294	3.89623	7.81131	6.37204	6.38862	11.8836	11.8841	9.08108	10.0443	7.79599	7.72889	11.0762	12.0772	14.0281	15.3302	9.89719	12.1355	8.49266	7.74593	10.9642	10.3294	7.81131	6.38862	11.8841	10.0443	7.72889	12.0772	15.3302	12.1355	9.0676	8.17644	9.88575	13.181
Q9QZ57	Hspb3	2.7879	1.88726	2.90432	1.93648	2.00079	0.996746	0	1.03294	0	1.95283	0.910291	1.82532	2.97089	3.96137	7.06306	5.02213	0.974499	1.93222	2.76905	2.78705	3.82585	6.38758	4.39875	1.10323	1.88726	1.93648	0.996746	1.03294	1.95283	1.82532	3.96137	5.02213	1.93222	2.78705	6.38758	1.10323	1.60683	1.6037	3.63857	3.42595
Q5EBG6	Hspb6	25.0911	31.1397	25.1708	30.0155	40.0158	42.8601	35.9913	37.1858	26.2996	24.4103	34.5911	31.0304	35.6507	40.604	26.2342	29.1284	33.133	35.7461	34.1516	31.5865	26.7809	28.1053	27.4922	31.9936	31.1397	30.0155	42.8601	37.1858	24.4103	31.0304	40.604	29.1284	35.7461	31.5865	28.1053	31.9936	34.6718	30.8755	35.1595	30.5618
P35385	Hspb7	16.7274	19.8162	19.3621	17.4283	19.0075	19.9349	16.4532	15.4941	20.4552	15.6226	19.1161	19.1659	19.806	23.7682	12.1081	20.0885	24.3625	24.1528	22.1524	21.3673	26.7809	22.9953	20.8941	18.7549	19.8162	17.4283	19.9349	15.4941	15.6226	19.1659	23.7682	20.0885	24.1528	21.3673	22.9953	18.7549	19.0598	16.7609	22.6698	21.0392
Q9JK92	Hspb8	13.9395	14.1544	15.4897	12.5871	13.0051	17.9414	12.3399	18.5929	8.76653	11.717	18.2058	16.4279	15.8448	18.8165	13.1171	19.0841	10.7195	15.4578	14.7682	13.0062	16.5787	20.4402	26.3925	25.3742	14.1544	12.5871	17.9414	18.5929	11.717	16.4279	18.8165	19.0841	15.4578	13.0062	20.4402	25.3742	14.8943	15.5792	17.7861	19.6069
P63038	Hspd1	291.801	304.792	285.591	288.536	323.128	349.858	292.044	300.585	315.595	326.122	346.821	361.413	294.118	282.247	264.36	264.164	308.916	317.851	269.52	259.195	313.719	315.546	279.321	266.981	304.792	288.536	349.858	300.585	326.122	361.413	282.247	264.164	317.851	259.195	315.546	266.981	314.395	329.374	288.087	280.574
Q64433	Hspe1	47.3944	44.3505	48.4053	49.3803	57.0225	51.8308	46.2746	57.8445	55.5213	56.632	49.1557	49.2837	47.5343	48.5267	46.4144	48.2125	49.6995	52.17	43.3817	45.5217	67.59	62.5983	54.9844	56.2646	44.3505	49.3803	51.8308	57.8445	56.632	49.2837	48.5267	48.2125	52.17	45.5217	62.5983	56.2646	48.5205	54.5867	49.6364	54.7949
E9PZ16	Hspg2	96.6474	106.63	105.524	107.475	71.028	67.7788	91.5208	101.228	92.5356	93.7357	88.2982	90.3534	87.1462	94.0824	101.91	95.4206	56.521	68.5939	100.609	94.7595	82.8934	74.0959	106.67	104.807	106.63	107.475	67.7788	101.228	93.7357	90.3534	94.0824	95.4206	68.5939	94.7595	74.0959	104.807	93.9612	95.1057	86.0323	91.2207
Q9Z2G9	Htatip2	1.8586	2.83089	1.93621	1.93648	1.00039	0.996746	0	0	1.94812	0	0.910291	1.82532	3.96119	0.990341	0	1.00443	1.949	0.966111	1.84603	1.85803	0	1.27752	0	0	2.83089	1.93648	0.996746	0	0	1.82532	0.990341	1.00443	0.966111	1.85803	1.27752	0	1.92137	0.60844	0.98696	1.04518
D3YX27	Htra2	10.2223	7.54903	6.77675	8.71417	4.00158	8.97072	9.25491	10.3294	12.6628	10.7405	14.5647	12.7772	8.91268	5.94205	10.0901	6.02656	8.77049	6.76278	8.30714	7.43212	6.37641	5.11006	6.59813	5.51614	7.54903	8.71417	8.97072	10.3294	10.7405	12.7772	5.94205	6.02656	6.76278	7.43212	5.11006	5.51614	8.41131	11.2824	6.2438	6.01944
Q7TMY8	Huwe1	3.71721	3.77451	1.93621	0.968241	1.00039	2.99024	0	2.06588	0.974058	1.95283	2.73087	0.91266	0	0.990341	1.00901	0	2.9235	0.966111	0.923015	0	1.27528	1.27752	1.09969	1.10323	3.77451	0.968241	2.99024	2.06588	1.95283	0.91266	0.990341	0	0.966111	0	1.27752	1.10323	2.57766	1.64379	0.652151	0.793581
Q6P9N1	Hycc1	0	0	0	0	0	0	0	0	0	0	0	0	0	0	0	0	0	0	0	0.929015	0	0	0	0	0	0	0	0	0	0	0	0	0	0.929015	0	0	0	0	0	0.309672
Q80W93	Hydin	0	0	0	0	0	0.996746	1.02832	1.03294	0	0	0.910291	3.65064	0.990298	0.990341	0	0	0.974499	1.93222	1.84603	2.78705	1.27528	0	0	0	0	0	0.996746	1.03294	0	3.65064	0.990341	0	1.93222	2.78705	0	0	0.332249	1.56119	0.974188	0.929015
Z4YKI7	Hyi	0	0	0	0	0	0	0	0	0	0	0	0	0.990298	3.96137	2.01802	3.01328	0	0.966111	0.923015	3.71606	7.65169	5.11006	2.19938	5.51614	0	0	0	0	0	0	3.96137	3.01328	0.966111	3.71606	5.11006	5.51614	0	0	2.64692	4.78075
Q9JKR6	Hyou1	0	0.943628	0.968106	0.968241	2.00079	1.99349	1.02832	0	0	1.95283	0.910291	0	0.990298	0.990341	1.00901	2.00885	0.974499	1.93222	3.69206	1.85803	2.55056	2.55503	1.09969	1.10323	0.943628	0.968241	1.99349	0	1.95283	0	0.990341	2.00885	1.93222	1.85803	2.55503	1.10323	1.30179	0.650942	1.64381	1.83876
A0A8Q0PQH5	Hypk	0.929301	1.88726	0	0.968241	0	0	0	0	0	0	0	0	0	0	0	0	0	0	0	0	0	0	0	0	1.88726	0.968241	0	0	0	0	0	0	0	0	0	0	0.951833	0	0	0
Q9DB29	Iah1	2.7879	0.943628	1.93621	0	0	0.996746	0	0	0.974058	0.976413	0.910291	0.91266	3.96119	1.98068	2.01802	2.00885	0	0.966111	1.84603	1.85803	2.55056	1.27752	2.19938	0	0.943628	0	0.996746	0	0.976413	0.91266	1.98068	2.00885	0.966111	1.85803	1.27752	0	0.646792	0.629691	1.65188	1.04518
Q8BU30	Iars1	3.71721	0.943628	2.90432	2.90472	2.00079	4.98373	0	2.06588	2.92218	0	10.0132	7.30128	2.97089	2.97102	3.02703	1.00443	4.8725	4.83056	4.61508	3.71606	0	0	0	0	0.943628	2.90472	4.98373	2.06588	0	7.30128	2.97102	1.00443	4.83056	3.71606	0	0	2.94403	3.12239	2.93534	1.23869
Q8BIJ6	Iars2	65.0511	72.6594	78.4166	66.8086	81.032	80.7365	83.2942	82.635	76.9506	78.1131	86.4776	83.9647	80.2141	72.2949	70.6306	67.2966	82.8324	78.255	69.2261	82.6823	79.0675	81.761	53.8847	58.4711	72.6594	66.8086	80.7365	82.635	78.1131	83.9647	72.2949	67.2966	78.255	82.6823	81.761	58.4711	73.4015	81.571	72.6155	74.3048
Q8CAK1	Iba57	5.57581	7.54903	6.77675	7.74593	10.0039	9.96746	10.2832	8.2635	9.74058	9.76413	10.0132	12.7772	7.92238	11.8841	10.0901	3.01328	8.77049	10.6272	10.1532	11.1482	1.27528	2.55503	4.39875	3.30968	7.54903	7.74593	9.96746	8.2635	9.76413	12.7772	11.8841	3.01328	10.6272	11.1482	2.55503	3.30968	8.42081	10.2683	8.5082	5.67097
G3UWJ5	Icam2	0	0	0	0	0	0	0	1.03294	0	0	0	0	0	0	0	0	0	0	0	0	0	0	0	0	0	0	0	1.03294	0	0	0	0	0	0	0	0	0	0.344313	0	0
Q9JHR7	Ide	8.36371	12.2672	7.74485	3.87296	5.00197	5.98048	3.08497	9.29644	6.81841	10.7405	10.0132	9.1266	0	0	2.01802	2.00885	2.9235	0.966111	0.923015	0.929015	1.27528	1.27752	2.19938	3.30968	12.2672	3.87296	5.98048	9.29644	10.7405	9.1266	0	2.00885	0.966111	0.929015	1.27752	3.30968	7.37354	9.7212	0.991655	1.83874
O88844	Idh1	41.8186	34.9142	45.501	43.5709	45.0178	45.8503	35.9913	42.3505	47.7289	50.7735	42.7837	42.895	39.6119	37.633	50.4504	48.2125	38.98	43.475	35.9976	42.7347	25.5056	28.1053	36.2897	37.5098	34.9142	43.5709	45.8503	42.3505	50.7735	42.895	37.633	48.2125	43.475	42.7347	28.1053	37.5098	41.4451	45.3397	43.1068	36.1166
P54071	Idh2	343.842	319.89	351.423	349.535	323.128	319.956	362.998	342.935	296.114	291.948	317.692	319.431	326.798	333.745	334.991	320.412	339.126	332.342	315.671	318.652	327.748	316.824	309.012	306.697	319.89	349.535	319.956	342.935	291.948	319.431	333.745	320.412	332.342	318.652	316.824	306.697	329.794	318.105	328.833	314.058
A0A1L1STE6	Idh3a	213.739	187.782	211.047	210.108	201.079	183.401	210.806	207.621	195.786	201.141	219.38	208.087	177.263	169.348	164.468	165.73	187.104	169.069	182.757	186.732	165.787	160.967	172.651	167.691	187.782	210.108	183.401	207.621	201.141	208.087	169.348	165.73	169.069	186.732	160.967	167.691	193.764	205.616	168.049	171.797
A0A668KL51	Idh3b	108.728	117.954	122.95	117.157	112.044	111.636	117.229	109.491	122.731	123.028	110.145	105.869	101.01	97.0534	100.901	102.452	103.297	95.645	99.6856	104.979	117.326	121.364	113.268	125.768	117.954	117.157	111.636	109.491	123.028	105.869	97.0534	102.452	95.645	104.979	121.364	125.768	115.582	112.796	98.3833	117.37
P70404	Idh3g	92.0008	88.7011	103.587	99.7288	93.0367	84.7234	91.5208	89.8656	106.172	96.6649	83.7468	82.1394	86.1559	80.2176	82.7387	94.4161	83.8069	87.9161	84.9174	92.9015	82.8934	89.4261	78.0778	83.8453	88.7011	99.7288	84.7234	89.8656	96.6649	82.1394	80.2176	94.4161	87.9161	92.9015	89.4261	83.8453	91.0511	89.5567	87.5166	88.7243
Q9CR20	Ier3ip1	0	0	0	0	0	0	0	0	0	0	0.910291	0	0.990298	0.990341	0	0	0	0	0	0	0	0	0	0	0	0	0	0	0	0	0.990341	0	0	0	0	0	0	0	0.330114	0
O89113	Ier5	0	0	0	0	0	0	0	0	0	0	0	0	0	0	0	0	1.949	0	1.84603	0.929015	0	0	0	0	0	0	0	0	0	0	0	0	0	0.929015	0	0	0	0	0	0.309672
P0DOV1	Ifi211	0	0	0	0	0	0	0	0	0	0	0	0.91266	0.990298	0.990341	1.00901	2.00885	0	0	0.923015	0	0	0	1.09969	0	0	0	0	0	0	0.91266	0.990341	2.00885	0	0	0	0	0	0.30422	0.999732	0
F6ZI78	Ifi44l	0.929301	0	0	0	0	0	1.02832	0	0	0	0	0	0	0	1.00901	0	0	0.966111	1.84603	0.929015	0	0	0	1.10323	0	0	0	0	0	0	0	0	0.966111	0.929015	0	1.10323	0	0	0.322037	0.677414
E9PV48	Ifit3b	0	0	0	0	1.00039	0	0	0	0	0	0	0	0	0	0	0	0	0.966111	0	0	1.27528	2.55503	1.09969	2.20646	0	0	0	0	0	0	0	0	0.966111	0	2.55503	2.20646	0	0	0.322037	1.58716
[truncated: 2,131 more rows]
