# Supplementary material for: CSPG4.CAR-T Cells Modulate Extracellular Matrix Remodeling in DMD Cardiomyopathy
Source: Int J Mol Sci. 2025 Jul 9;26(14):6590. doi: 10.3390/ijms26146590 (PMC12294788; doi:10.3390/ijms26146590)
Supplement: Supplementary file 1 [file ijms-26-06590-s001.zip › Table_S2.xlsx]

## Sheet: TABLE S2
Table S2. Differentially Expressed Proteins (DEPs) identified by means of pairwise LDA and retained for P<0.05. DEPs are reported with ther norm PSMs values for different biological replicates and condition. Moreover, for each pairwise comparion the DAve value is reported; positive/red DAve values indicate protein up-regulated in the first condition (red), and down-regulated in the second conditi…
							Peptide Spectrum Matches (PSMs)
			LDA (Prob>F)				WT+CD3-NTs			WT+CSPG4.CAR-T			mdx+CD3-NTs			mdx+CSPG4.CAR-T			Average PSMs				DAve index (Pairwise Comparisons)
Accession	Gene Name	Protein Name	WT+CD3-NTs vs mdx+CD3-NTs	WT+CSPG4.CAR-T vs mdx+CSPG4.CAR-T	WT+CD3-NTs vs WT+CSPG4.CAR-T	mdx+CD3-NTs vs mdx+CSPG4.CAR-T	Biol.rep1	Biol.rep2	Biol.rep3	Biol.rep1	Biol.rep2	Biol.rep3	Biol.rep1	Biol.rep2	Biol.rep3	Biol.rep1	Biol.rep2	Biol.rep3	WT+CD3-NTs	WT+CSPG4.CAR-T	mdx+CD3-NTs	mdx+CSPG4.CAR-T	WT+CD3-NTs vs mdx+CD3-NTs	WT+CSPG4.CAR-T vs mdx+CSPG4.CAR-T	WT+CD3-NTs vs WT+CSPG4.CAR-T	mdx+CD3-NTs vs mdx+CSPG4.CAR-T
Q9DAQ3	1700003F12Rik	Bcl-2-like protein	0.0482864				0	0	0.498373	1.03063	1.46344	0.45633	0.495149	1.00901	0.966111	0	0	1.65307	0.166124	0.983468	0.823423	0.551024	-1.32848
E9QMW4	4930562C15Rik	Uncharacterized protein C16orf96 homolog	0.0116166				4.68232	4.84087	5.49305	3.60836	3.90094	5.01489	3.46613	3.01786	3.88122	4.16557	4.46684	2.75276	5.00541	4.17473	3.45507	3.79506	0.366491
Q8C5U0	4933409G03Rik	RIKEN cDNA 4933409G03 gene	0.0162183				0	0	0	1.03063	0	0.45633	0.99032	0.502213	0.48725	0.464508	0.637641	1.09969	0	0.495654	0.659928	0.733945	-2
E9PX95	Abca17	ATP-binding cassette sub-family A member 17	0.0208787				0.464651	0.484053	0.500197	1.5471	0.975236	0.455145	1.48551	1.00672	1.93642	1.38752	0	0	0.482967	0.992494	1.47622	0.462508	-1.01394
Q9JI39	Abcb10	ATP-binding cassette sub-family B member 10, mitochondrial		0.0203342			4.20335	6.29323	5.99142	6.18378	7.31133	7.28944	4.45643	5.54038	7.2668	3.70706	0	3.3026	5.496	6.92818	5.75454	2.33655		0.991205
Q61102	Abcb7	Iron-sulfur clusters transporter ABCB7, mitochondrial	0.0404856				10.7873	12.5863	9.48916	12.884	10.7264	11.8456	7.92251	7.04473	8.73694	11.5767	5.74324	5.50552	10.9542	11.8187	7.9014	7.60848	0.323811
Q80WJ6	Abcc12	ATP-binding cassette sub-family C member 12		0.0026563			2.80939	1.93628	2.99754	2.57773	2.4375	2.27691	1.98064	3.02244	1.46175	0.929015	1.27752	0.549844	2.58107	2.43071	2.15494	0.918792		0.902774
Q8K4F5	Abhd11	sn-1-specific diacylglycerol lipase ABHD11	0.0382762				19.1796	17.427	17.4723	13.3982	19.5047	14.5836	14.3596	16.6143	14.0715	11.5767	17.8674	17.0699	18.0263	15.8288	15.0151	15.5047	0.182266
Q8BWT1	Acaa2	3-ketoacyl-CoA thiolase, mitochondrial	0.0111658	0.0164801			251.423	248.821	266.629	274.673	273.085	249.292	197.073	197.317	225.606	205.093	234.857	210.934	255.624	265.683	206.665	216.961	0.21181	0.201896
A0A0R4J0I6	Acad11	Acyl-CoA dehydrogenase family member 11		0.0252206			10.7729	6.29323	11.4808	10.3086	11.6993	7.74932	6.43705	9.56497	6.31327	6.0176	0.638758	2.75453	9.51566	9.91908	7.43843	3.13696		1.03892
Q8JZN5	Acad9	Complex I assembly factor ACAD9, mitochondrial		0.0358			53.8575	59.5429	57.9207	52.5622	57.5413	57.871	52.4869	54.8696	51.4471	51.8508	46.5847	47.3574	57.107	55.9915	52.9345	48.5976		0.141389
P45952	Acadm	Medium-chain specific acyl-CoA dehydrogenase, mitochondrial	0.00616541				254.146	250.757	262.628	264.358	255.995	204.632	226.288	235.061	221.255	221.764	342.069	252.232	255.844	241.662	227.534	272.022	0.117131
Q07417	Acads	Short-chain specific acyl-CoA dehydrogenase, mitochondrial	0.00295121				123.563	121.99	117.815	115.94	126.287	102.534	109.43	105.21	104.797	104.172	126.36	105.751	121.123	114.92	106.479	112.094	0.128678
Q9DBL1	Acadsb	Short/branched chain specific acyl-CoA dehydrogenase, mitochondrial	0.0214775				39.7962	43.084	41.9327	39.1663	44.375	46.023	38.6223	36.2464	36.3969	42.5877	31.269	29.7429	41.6043	43.1881	37.0886	34.5332	0.114768
P50544	Acadvl	Very long-chain specific acyl-CoA dehydrogenase, mitochondrial	0.0330625	0.00195993			353.905	383.882	362.99	373.586	382.792	406.075	315.417	330.706	342.009	319.002	303.783	309.526	366.926	387.485	329.377	310.77	0.107851	0.219732
Q8QZT1	Acat1	Acetyl-CoA acetyltransferase, mitochondrial		0.0198951			148.426	147.163	126.818	142.748	135.559	140.812	119.829	137.902	118.394	121.778	131.469	126.118	140.802	139.706	125.375	126.455		0.0995722
Q5XG73	Acbd5	Acyl-CoA-binding domain-containing protein 5				0.00402864	0.929301	0	0.998571	0	0	1.36662	0.495149	0	0.48725	1.39052	1.91516	1.6513	0.642624	0.45554	0.327466	1.65233				-1.33838
P09470	Ace	Angiotensin-converting enzyme		0.00558925			0.464651	1.45229	0	0	0.488207	0	2.971	2.01573	1.45755	2.31354	2.5528	3.85422	0.638982	0.162736	2.14809	2.90685		-1.78794
Q99KI0	Aco2	Aconitate hydratase, mitochondrial		0.00602603			515.334	526.202	483.312	516.307	485.676	502.66	446.634	483.238	426.397	448.176	412.277	419.675	508.283	501.548	452.09	426.709		0.161245
Q9QYR9	Acot2	Acyl-coenzyme A thioesterase 2, mitochondrial		0.00399718			88.9713	100.69	110.843	99.9758	106.295	103.911	95.5659	82.5486	93.624	93.051	91.2653	91.4192	100.168	103.394	90.5795	91.9119		0.117579
Q9R0X4	Acot9	Acyl-coenzyme A thioesterase 9, mitochondrial	0.0220258				20.6094	19.3635	20.9682	16.497	20.48	24.1523	23.7677	23.659	27.1727	23.6179	12.7618	15.9685	20.3137	20.3764	24.8665	17.4494	-0.20154
Q8BP40	Acp6	Lysophosphatidic acid phosphatase type 6		0.0277737			7.95637	9.68174	8.98896	12.3722	9.75236	10.025	5.94192	9.56497	6.80052	6.94061	5.74324	8.26182	8.87569	10.7165	7.4358	6.98189		0.422031
Q8VCW8	Acsf2	Medium-chain acyl-CoA ligase ACSF2, mitochondrial				0.0301476	28.0939	22.2679	31.9597	20.1054	18.5295	30.0763	25.2532	23.1499	21.8214	18.0618	7.02075	12.1213	27.4405	22.9037	23.4082	12.4013				0.614746
Q3URE1	Acsf3	Malonate--CoA ligase ACSF3, mitochondrial	0.0365305	0.0277171			20.1447	15.4908	16.4773	16.9996	14.6321	19.5867	13.3693	10.0672	12.6098	12.4967	9.57132	6.61229	17.371	17.0728	12.0154	9.5601	0.364492	0.564166
D3Z041	Acsl1	Long-chain-fatty-acid--CoA ligase 1	0.0175765				284.664	301.586	296.075	307.126	315.009	274.806	262.93	276.347	269.232	266.683	266.766	270.403	294.108	298.98	269.503	267.951	0.0873125
Q99NB1	Acss1	Acetyl-coenzyme A synthetase 2-like, mitochondrial	0.0300487				119.853	124.41	117.329	131.397	120.439	121.226	103.984	110.737	113.055	111.58	93.1738	117.313	120.531	124.354	109.259	107.356	0.0981112
P60710	Actb	Actin, cytoplasmic 1			0.0323242		703.764	707.736	662.023	895.664	761.169	818.538	927.434	753.525	821.794	996.848	804.128	770.474	691.174	825.124	834.251	857.15			-0.17668
A1BN54	Actn1	Alpha-actinin-1		0.0146143			175.126	185.89	158.274	187.058	169.192	159.959	228.269	211.927	168.808	214.362	235.484	208.168	173.097	172.07	203.001	219.338		-0.24153
A0A1L1SV25	Actn4	Alpha-actinin-4		0.0288206			122.648	136.997	122.828	144.286	124.331	110.746	164.393	149.506	125.153	155.571	186.34	169.633	127.491	126.454	146.35	170.515		-0.296732
Q99JY9	Actr3	Actin-related protein 3	0.00736687				10.7729	11.134	10.4877	8.24966	9.26533	16.8653	16.3402	19.6344	15.5333	17.6003	7.01852	12.6677	10.7982	11.4601	17.1693	12.4288	-0.455607
A0A0R4J050	Acy1	Aminoacylase-1	0.00755391				0.929301	0.484121	0.998571	0	2.92453	0.45633	0	0	0	0	0.638758	0.551614	0.803998	1.12695	0	0.396791	2
Q91XE4	Acy3	N-acyl-aromatic-L-amino acid amidohydrolase	0.0289917			0.00544185	7.94921	7.74539	7.98857	5.15085	9.26651	7.29062	6.93224	6.54481	5.33458	9.26315	8.93368	8.81166	7.89439	7.23599	6.27054	9.00283	0.229277			-0.357784
P28474	Adh5	Alcohol dehydrogenase class-3	0.015416		0.0126311		34.6277	34.8543	37.44	30.4071	28.2818	25.0674	31.195	30.7106	27.6642	27.3189	46.5902	30.8337	35.6407	27.9188	29.8566	34.9143	0.17662		0.242982
O89020	Afm	Afamin		0.0102501			1.40112	0.968174	5.99325	1.02832	0	0.45633	2.47579	2.01802	1.93642	3.70406	3.82696	2.20115	2.78751	0.494885	2.14341	3.24406		-1.47056
Q9ESW4	Agk	Acylglycerol kinase, mitochondrial	0.0226937				10.3226	11.1339	8.99078	9.79445	9.26298	13.217	3.96132	7.04473	6.79633	8.32514	0.637641	4.95568	10.1491	10.7581	5.93413	4.63948	0.524145
Q9D517	Agpat3	1-acyl-sn-glycerol-3-phosphate acyltransferase gamma			0.0467475		9.36465	10.1657	12.9796	13.4051	17.0672	15.0364	8.41766	14.0849	14.0757	11.1092	5.1056	12.1143	10.8367	15.1696	12.1928	9.44301			-0.333222
P50247	Ahcy	Adenosylhomocysteinase				0.0436461	22.4608	20.3317	24.4714	23.1903	24.3797	20.5064	19.8065	19.1276	18.4316	24.0734	40.8437	36.3534	22.4213	22.6922	19.1219	33.7568				-0.553527
E9Q616	Ahnak	AHNAK nucleoprotein		0.0191156			203.656	245.432	196.724	190.66	206.259	196.415	260.949	216.96	235.78	239.385	310.166	297.413	215.271	197.778	237.896	282.322		-0.352191
A0A7N9VR94	Ahnak2	AHNAK nucleoprotein 2		0.0110639			1.40112	2.90452	3.49773	1.03063	2.43986	0.911476	9.90322	7.55611	3.39816	6.48511	10.2112	12.6641	2.60112	1.46065	6.9525	9.7868		-1.48054
P29699	Ahsg	Alpha-2-HS-glycoprotein		0.0335398			14.0613	12.5863	14.9822	11.8511	12.6757	13.2182	17.8257	13.5895	14.0715	14.8192	19.7836	20.3814	13.8766	12.5817	15.1623	18.3281		-0.37182
O08715	Akap1	A-kinase anchor protein 1, mitochondrial		0.0462627		0.0178027	2.79507	1.45229	0	1.54479	0.975236	2.73443	0.990298	2.01802	1.93642	0	0	0.549844	1.41579	1.75149	1.64824	0.183281		1.62108		1.59972
Q80VW7-2	Akna	Microtubule organization protein AKNA		0.0245256			0	0.968174	0	1.03294	0.488207	0.455145	0.495171	0	0	0	0	0	0.322725	0.658763	0.165057	0		2
Q9JII6	Akr1a1	Aldo-keto reductase family 1 member A1	0.0278915				13.1033	10.6499	11.981	13.3959	10.2394	12.7642	18.3209	16.1075	14.5378	17.1388	14.678	23.1218	11.9114	12.1332	16.3221	18.3129	-0.31244
Q9DCT1	Akr1e2	1,5-anhydro-D-fructose reductase		0.0322318			7.94921	6.77728	9.48186	9.28029	6.82665	7.74932	12.379	9.05817	7.75405	12.5027	11.4876	9.91135	8.06945	7.95209	9.7304	11.3005		-0.347844
P10518	Alad	Delta-aminolevulinic acid dehydratase	0.000236928	0.00209689			7.95637	7.2612	9.48369	11.8557	11.704	7.74695	18.8161	21.1388	19.8975	24.5439	26.1701	21.4775	8.23375	10.4356	19.9508	24.0638	-0.831452	-0.790059
P47738	Aldh2	Aldehyde dehydrogenase, mitochondrial		0.0220167			97.3637	108.435	98.3619	101	104.843	97.0727	80.2159	94.127	85.3869	92.119	79.1345	83.1556	101.387	100.972	86.5766	84.8031		0.174068
P97822	Anp32e	Acidic leucine-rich nuclear phosphoprotein 32 family member E		0.0323636			0.936465	1.93641	1.49877	0.514162	0.487029	1.36899	2.97096	1.00672	1.94061	3.23955	5.74435	2.75453	1.45722	0.79006	1.97276	3.91281		-1.32802
P97449	Anpep	Aminopeptidase N		0.0283794		0.0380413	0.943628	2.4204	1.49877	0	0.975236	0.45633	1.48549	0.504504	0.970305	2.77805	7.65951	7.71021	1.62093	0.477189	0.986767	6.04925		-1.70754		-1.43902
P10107	Anxa1	Annexin A1		0.0104597		0.00843293	5.1613	6.77722	8.49059	1.54479	7.79953	4.55738	7.92256	9.05588	9.22	12.0382	15.319	14.8723	6.8097	4.6339	8.73281	14.0765		-1.00934		-0.468555
P97384	Anxa11	Annexin A11				0.0357784	16.3774	25.1722	19.473	22.6762	25.8443	13.6745	16.8353	16.6189	17.9444	21.7689	34.4639	33.6007	20.3409	20.7317	17.1329	29.9445				-0.54428
P07356	Anxa2	Annexin A2		0.034581			46.3299	60.9946	46.9292	37.0958	51.1993	55.5953	58.4289	59.3986	57.7143	61.5785	73.3935	73.7995	51.4179	47.9635	58.5139	69.5905		-0.367951
P97429	Anxa4	Annexin A4	0.0483087				9.35749	9.68167	10.9843	7.73319	8.28774	11.8468	19.3112	15.1008	12.614	10.6507	17.2319	19.2764	10.0078	9.28925	15.6753	15.7197	-0.441341
Q07076	Anxa7	Annexin A7		0.0395051			19.6801	18.8792	16.4719	12.8817	17.5554	15.9526	19.8065	26.6746	25.7152	21.7689	35.7414	27.5382	18.3437	15.4633	24.0654	28.3495		-0.588242
P84091	Ap2m1	AP-2 complex subunit mu		0.0489139		0.0459088	8.43535	12.5861	6.49162	7.21903	8.28774	9.11594	8.41768	9.05817	7.27939	6.47611	2.55168	4.95568	9.17101	8.20757	8.25175	4.66115		0.551168		0.556125
P06728	Apoa4	Apolipoprotein A-IV	0.0332408				26.6713	22.2681	30.9575	12.3676	22.4304	10.0274	18.8161	19.1368	15.5249	12.4997	22.3409	24.2321	26.6323	14.9418	17.8259	19.6909	0.396165
Q5XJY5	Arcn1	Coatomer subunit delta	0.030224		0.00286947		3.74586	2.90445	3.49226	0.514162	1.46344	0.910291	0.495149	1.00443	2.42786	2.31354	0	3.30437	3.38086	0.962632	1.30915	1.87264	0.883459		1.11349
P84084	Arf5	ADP-ribosylation factor 5	0.0358643				18.7078	19.8475	18.9747	15.4595	19.0177	16.8629	18.3209	17.1188	16.974	18.9818	19.1449	12.6677	19.1767	17.1133	17.4712	16.9314	0.0930711
A6X8Z5	Arhgap31	Rho GTPase-activating protein 31	0.0158153				13.1248	10.166	12.9796	7.73088	16.5767	5.924	8.41771	7.55153	8.2455	11.1182	3.19156	2.75276	12.0901	10.0772	8.07158	5.6875	0.398633
Q61599	Arhgdib	Rho GDP-dissociation inhibitor 2		0.000681142			0.936465	2.90445	0.996746	1.03063	0.975236	1.36781	2.97096	4.02687	1.45755	2.78105	3.19156	2.75276	1.61256	1.12456	2.81846	2.90845		-0.884647
Q9WV32	Arpc1b	Actin-related protein 2/3 complex subunit 1B	0.00990046				5.15414	3.8727	2.99754	2.06357	3.41509	5.46885	6.93224	7.04703	6.78375	6.0146	2.55168	4.40406	4.00812	3.64917	6.921	4.32345	-0.533049
P59999	Arpc4	Actin-related protein 2/3 complex subunit 4		0.0174354			9.35749	13.0704	9.48733	9.27568	10.2406	9.11476	11.8838	13.5873	13.5843	12.0382	13.4027	15.4204	10.6384	9.54367	13.0184	13.6205		-0.351991
Q9CPW4	Arpc5	Actin-related protein 2/3 complex subunit 5		0.0147896			2.80939	5.32506	1.49877	2.06357	3.41274	2.27928	1.98064	3.02015	4.85572	4.16257	4.46795	4.40406	3.21107	2.5852	3.2855	4.34486		-0.507836
Q9D898	Arpc5l	Actin-related protein 2/3 complex subunit 5-like protein		0.0281962			2.34474	3.38864	2.49551	2.57542	1.95047	3.19194	3.9613	2.51565	4.36428	3.70706	4.46795	3.85599	2.74297	2.57261	3.61374	4.01033		-0.436802
P56212	Arpp19	cAMP-regulated phosphoprotein 19		0.042672	0.0127789		0.471814	0.484121	0.998571	2.06126	2.92689	1.82295	0.99032	0.502213	1.93642	1.39052	1.2764	1.10146	0.651502	2.27037	1.14298	1.25613		0.575211	-1.1081
J3QNU6	Arrb1	Beta-arrestin-1		0.0319597			0	0.484121	0	0	0	0	0	0.504504	0	1.39052	0.638758	0.551614	0.161374	0	0.168168	0.860298		-2
Q91WU5	As3mt	Arsenite methyltransferase	0.0220792	0.0359972			5.14698	5.80898	2.99754	3.09189	5.36556	8.19973	0.990341	2.01114	0.970305	0.923015	1.2764	0.551614	4.65116	5.55239	1.32393	0.917009	1.1137	1.43302
Q9WV54	Asah1	Acid ceramidase		0.001741			0.929301	0.968174	2.99936	1.54249	0.976413	0.910291	1.98064	3.52466	6.30908	4.62708	5.74324	6.60521	1.63228	1.14306	3.93813	5.65851		-1.32777
Q99MQ4	Aspn	Asporin	0.0260101	0.00709797			0.471814	2.42047	1.00039	0.516469	1.46227	1.82414	8.91286	4.02687	6.79214	8.79264	11.4876	15.9756	1.29756	1.26762	6.57729	12.0853	-1.34091	-1.62027
Q9D5T0	Atad1	Outer mitochondrial transmembrane helix translocase	0.0393047	0.0460112			21.0669	22.7521	23.9639	28.86	23.4045	24.1547	19.3112	20.6274	18.9021	20.8278	16.5954	20.3761	22.5943	25.473	19.6136	19.2664	0.14124	0.277455
Q9CWJ9	Atic	Bifunctional purine biosynthesis protein ATIC		0.0371884			20.1447	15.975	30.461	11.8465	20.4835	16.4089	24.2628	16.6074	26.1982	22.2184	31.2679	30.291	22.1936	16.2463	22.3562	27.9257		-0.528816
Q03265	Atp5f1a	ATP synthase subunit alpha, mitochondrial	0.00851994				917.042	908.631	934.726	928.059	986.936	882.293	790.77	819.48	855.88	820.932	1084.28	907.032	920.133	932.429	822.043	937.416	0.112606
P56480	Atp5f1b	ATP synthase subunit beta, mitochondrial	0.0350073				988.078	1053.37	1056.01	1053.78	1064.49	933.819	932.386	933.195	978.492	1001.95	1456.38	1119.11	1032.49	1017.36	948.025	1192.48	0.0852935
Q9DB20	Atp5po	ATP synthase subunit O, mitochondrial	0.0271801				161.951	158.296	156.785	176.231	171.638	136.717	151.024	152.019	144.088	146.283	208.052	167.411	159.01	161.529	149.044	173.915	0.0647084
P62814	Atp6v1b2	V-type proton ATPase subunit B, brain isoform	0.0325409				2.79507	2.90445	1.99714	1.03294	2.4375	6.83547	3.96128	4.52679	3.39397	4.16857	0	3.3026	2.56555	3.4353	3.96068	2.49039	-0.427544
Q9D1K2	Atp6v1f	V-type proton ATPase subunit F				0.0035161	0	0.484053	0	0	0.975236	0	0	0	0	0.929015	1.2764	1.6513	0.161351	0.325079	0	1.28557				-2
A0A0R4J023	Auh	Methylglutaconyl-CoA hydratase, mitochondrial				0.00275442	37.4658	40.6634	38.4441	39.6874	39.4988	40.5613	37.6321	38.2599	37.8377	41.6767	40.2049	41.2985	38.8577	39.9158	37.9099	41.06				-0.0797804
P01887	B2m	Beta-2-microglobulin		0.0194075	0.0372988		4.21767	3.87263	4.9965	1.5471	3.41391	1.36781	5.44673	3.52466	4.36847	4.63008	4.46795	5.50729	4.36227	2.10961	4.44662	4.86844		-0.790718	0.696139
O54962	Banf1	Barrier-to-autointegration factor		0.028558			4.67516	8.22944	4.99285	6.69795	3.90094	6.38033	8.41771	7.54924	6.30908	9.25715	15.3179	12.116	5.96582	5.65974	7.42534	12.2304		-0.734554
Q99ML1	Bbc3	Bcl-2-binding component 3		0.0355855	0.00860173		4.21767	5.80904	4.99285	2.57542	2.92571	2.73324	7.42739	5.53351	6.78375	6.0176	4.46572	3.85245	5.00652	2.74479	6.58155	4.77859		-0.540661	0.583574
Q9R069	Bcam	Basal cell adhesion molecule	0.0165873	0.0211982	0.0378968	0.0383214	7.95637	9.68187	11.4845	14.4288	16.0908	12.3055	16.3403	13.5918	17.4571	18.9818	25.528	25.8851	9.70757	14.275	15.7964	23.465	-0.477481	-0.487012	-0.380899	-0.390642
O35855	Bcat2	Branched-chain-amino-acid aminotransferase, mitochondrial	0.000172109				36.5221	35.8224	34.9573	34.0039	34.1297	28.7097	27.7289	28.6903	28.6177	30.1	38.9285	26.4332	35.7673	32.2811	28.3456	31.8206	0.231517
Q3U3J1	Bckdha	2-oxoisovalerate dehydrogenase subunit alpha, mitochondrial		0.043898			46.3514	60.995	51.9184	58.746	63.3986	53.3255	38.1273	46.8112	46.583	51.8448	47.87	47.9055	53.0883	58.49	43.8405	49.2068		0.172396
Q6P3A8	Bckdhb	2-oxoisovalerate dehydrogenase subunit beta, mitochondrial	5.57433e-05	0.00843547			41.1973	41.1474	38.9406	42.2605	42.9127	37.3717	24.2628	25.6816	25.2154	29.6355	19.7847	20.3796	40.4284	40.8483	25.0533	23.2666	0.469602	0.548443
Q80XN0	Bdh1	D-beta-hydroxybutyrate dehydrogenase, mitochondrial				0.0311192	105.835	85.1995	97.8654	105.632	85.3349	110.284	102.003	91.6136	94.1112	75.4837	87.4305	76.5469	96.2999	100.417	95.9093	79.8204				0.18311
P28653	Bgn	Biglycan	0.0372042				2.33758	3.8727	3.49409	1.03063	3.89977	2.2781	6.93217	4.52679	7.2668	6.94361	6.38088	19.8227	3.23479	2.40283	6.24192	11.0491	-0.634637
A0A1W2P7N7	Bltp3b	Bridge-like lipid transfer protein family member 3B				0.0407972	2.80939	0.968174	0.998571	0	0.488207	0.911476	1.48547	1.51351	1.94061	0.461508	1.27528	0.549844	1.59205	0.466561	1.64653	0.762211				0.734258
Q8BGS2	Bola2	BolA-like protein 2	1.49294e-07			1.49294e-07	0	0	0	0	0	0.45633	0.495171	0.504504	0.483056	0	0	0	0	0.15211	0.494244	0	-2			2
Q64152	Btf3	Transcription factor BTF3		0.015229	0.017118		0.936465	1.45223	0.998571	0.516469	0.488207	0.455145	2.47579	1.51122	1.93642	1.84903	1.27528	1.10146	1.12909	0.486607	1.97448	1.40859		-0.972968	0.795299
Q9CQH7	Btf3l4	Transcription factor BTF3 homolog 4				0.042371	5.15414	6.77722	6.49162	5.67193	6.34198	5.01252	4.95164	5.5358	5.81764	9.26015	10.209	6.60698	6.14099	5.67548	5.43503	8.69203				-0.461101
P08607	C4bpa	C4b-binding protein	0.0160516				0.943628	1.45223	1.49877	0	0.975236	0	0	0.502213	0.483056	0	0	0	1.29821	0.325079	0.328423	0	1.19238
P06684	C5	Complement C5	0.0424454		0.0267374		7.94204	6.2931	7.49202	8.7569	10.7288	10.0262	9.40809	14.5917	11.652	10.1832	7.65728	12.109	7.24239	9.8373	11.8839	9.98313	-0.485358		-0.30386
P06683	C9	Complement component C9	0.00455528				0.464651	0	0.500197	0	0.975236	0.911476	3.96124	5.03359	2.90672	0.926015	0	2.75276	0.321616	0.628904	3.96718	1.22626	-1.70004
P13634	Ca1	Carbonic anhydrase 1		0.0239228			17.8	18.3952	36.4487	15.9759	16.092	9.11476	29.7095	35.226	28.6261	24.0764	42.1212	38.0012	24.2146	13.7276	31.1872	34.7329		-0.866907
A0A0A6YY52	Cacnb2	Voltage-dependent L-type calcium channel subunit beta-2		0.00177244	0.00790325		2.34474	0.968106	0.996746	3.61067	3.9033	3.64353	2.47583	1.00443	2.90253	1.39052	0	0.551614	1.43653	3.71917	2.1276	0.647379		1.40696	-0.88548
Q6XLQ8	Calu	Calumenin	0.0426908	0.0118541			6.0906	8.71356	14.9767	8.76382	9.75236	11.8492	19.3112	20.1321	16.0247	18.0558	28.0841	25.3318	9.92697	10.1218	18.4893	23.8239	-0.602638	-0.807296
Q6ZQ38	Cand1	Cullin-associated NEDD8-dissociated protein 1	0.0493121				7.48456	10.1659	7.49019	3.09189	10.2406	13.217	11.8839	12.0829	10.1861	11.1122	1.2764	3.85245	8.3802	8.84982	11.3843	5.41368	-0.303988
Q6ZQ73	Cand2	Cullin-associated NEDD8-dissociated protein 2		0.0279936			35.5785	38.2429	34.4461	36.0813	35.1014	39.1923	32.1854	33.7193	34.9226	30.1	15.9567	18.1749	36.0892	36.7917	33.6091	21.4105		0.528541
P40124	Cap1	Adenylyl cyclase-associated protein 1	0.0254296				7.95637	9.6816	10.9897	8.76152	7.80189	12.3103	13.3693	12.0737	13.5801	12.0382	14.0404	15.4169	9.54257	9.62455	13.0077	13.8318	-0.307324
Q99LB4	Capg	Macrophage-capping protein	0.0195849	0.00129748		0.0076338	0.471814	1.45229	0.998571	0	0.487029	1.36662	2.97094	2.01344	2.42367	4.16857	3.8292	3.85599	0.974226	0.617883	2.46935	3.95125	-0.868354	-1.45908		-0.46161
O88456	Capns1	Calpain small subunit 1		0.0203663			4.68232	9.19748	10.9843	8.75921	6.82547	7.2918	9.40805	6.5471	11.148	10.1892	13.405	11.5644	8.28803	7.6255	9.03439	11.7195		-0.423264
P47757	Capzb	F-actin-capping protein subunit beta			0.0232267		30.4459	28.561	26.9578	36.5885	32.1816	34.6361	42.0886	29.6947	30.5499	38.8986	29.3594	36.3517	28.6549	34.4687	34.1111	34.8699			-0.184206
Q8BYM8	Cars2	Probable cysteine--tRNA ligase, mitochondrial		0.0420871			3.74586	8.22944	6.49345	4.12022	6.33962	6.83547	3.46611	2.51565	3.88122	3.70106	0.638758	2.20469	6.15625	5.7651	3.28766	2.1815		0.90192
O09161	Casq2	Calsequestrin-2	0.002377				103.919	104.563	102.851	99.4709	106.788	87.9592	95.5659	96.1427	92.1706	102.8	140.399	106.283	103.778	98.0726	94.6264	116.494	0.0922477
P51125-3	Cast	Calpastatin			0.0420145		7.93488	9.68167	9.48369	5.15315	5.36321	7.74813	8.41777	11.0693	8.74113	7.86663	12.7629	14.319	9.03341	6.08817	9.40941	11.6495			0.389542
A0A5F8MPP5	Catspere1	Cation channel sperm-associated auxiliary subunit epsilon	0.0207096				0.936465	1.45229	1.49694	1.5471	1.46344	2.27928	2.47581	2.01344	2.91511	1.84903	3.19267	3.85422	1.29523	1.76327	2.46812	2.96531	-0.623319
O54724	Cavin1	Caveolae-associated protein 1	0.0230803				65.0951	66.8039	63.9268	68.0216	63.395	62.4343	56.9433	58.3873	49.4772	52.7799	85.5187	71.0432	65.2752	64.617	54.9359	69.7806	0.172019
P08074	Cbr2	Carbonyl reductase [NADPH] 2		0.00939036			1.87293	2.42047	3.49773	1.54941	4.38797	3.19076	7.92256	3.02244	6.78794	9.26315	7.01964	7.71021	2.59704	3.04271	5.91098	7.99766		-0.897606
O35566	Cd151	CD151 antigen	0.0121812				5.16847	5.32492	4.4963	3.09189	5.36674	3.19194	3.46613	3.02015	3.87703	3.70106	10.8488	3.85422	4.99656	3.88353	3.45444	6.1347	0.364957
A0A0R4IZW5	Cdh1	Cadherin-1				3.48934e-08	0	0.484121	0	0	0	0	0.495171	0.502213	0.48725	0	0	0	0.161374	0	0.494878	0				2
P15116	Cdh2	Cadherin-2	0.0242702				41.6548	44.0518	38.9388	40.7157	41.4458	39.6498	54.4677	46.7952	51.9302	48.1468	75.9429	51.7703	41.5485	40.6037	51.0644	58.62	-0.205499
A0A0U1RP13	Cdipt	CDP-diacylglycerol--inositol 3-phosphatidyltransferase	0.0257354				0	0.968106	0	4.12714	0.976413	4.10223	3.46613	1.50893	2.91092	4.62708	0.638758	1.65307	0.322702	3.06859	2.62866	2.3063	-1.56264
Q4VAA2	Cdv3	Protein CDV3		0.0323037			6.06911	3.8727	2.49734	1.03063	1.46344	2.2781	3.46613	4.53138	3.39816	3.24555	5.74435	3.85776	4.14638	1.59072	3.79856	4.28255		-0.916637
Q8BTE5	Cebpzos	Protein CEBPZOS		0.0105869			0.929301	1.93628	3.49409	3.60836	3.41274	4.10105	4.45643	2.51794	2.91511	2.77805	2.55168	2.20469	2.11989	3.70738	3.29649	2.51147		0.384608
Q8VCT4	Ces1d	Carboxylesterase 1D	0.0142742				25.7564	36.3066	32.951	23.7114	44.3691	20.0525	17.8258	18.6277	19.4103	20.3723	30.0004	24.2303	31.6713	29.3777	18.6213	24.8677	0.518966
Q9D180	Cfap57	Cilia- and flagella-associated protein 57			0.0236684		0.943628	0.968174	0.498373	2.57542	1.46227	2.27928	2.47581	0.504504	1.94061	2.31654	0	0	0.803392	2.10566	1.64031	0.772179			-0.89532
P45591	Cfl2	Cofilin-2	0.0345457				43.5134	48.8929	46.4344	51.0243	46.3243	51.0414	65.3612	59.4055	52.3965	59.256	55.5284	52.8594	46.2802	49.4633	59.0544	55.8812	-0.242544
Q9CQA6	Chchd1	Small ribosomal subunit protein mS37			0.0387617		0.936465	0.968174	0.500197	0	0	0.45633	0.990298	0	0.970305	0.461508	0	1.10146	0.801612	0.15211	0.653534	0.520988			1.36204
Q9D8B3	Chmp4b	Charged multivesicular body protein 4b		0.0250895			0.936465	0.484053	2.99571	0	0.488207	0.911476	0.99032	1.00672	2.42786	1.85203	1.91516	3.30083	1.47208	0.466561	1.47497	2.35601		-1.33881
Q9D7S9	Chmp5	Charged multivesicular body protein 5	0.0268113			0.0169778	0.936465	1.45223	0.998571	0.514162	0	0.911476	0.495171	0.504504	0	0.926015	1.27752	1.10146	1.12909	0.475212	0.333225	1.10166	1.0885			-1.07108
Z4YKM2	Cisd3	CDGSH iron-sulfur domain-containing protein 3, mitochondrial		0.0345846			7.01991	9.19768	4.99468	8.24735	6.82665	6.37914	5.94192	6.54481	4.84733	5.55609	4.46795	3.3026	7.07076	7.15105	5.77802	4.44222		0.467312
Q04447	Ckb	Creatine kinase B-type	0.0182315				43.1132	41.6315	39.9447	39.6735	39.0141	34.6337	38.1273	35.7442	34.4312	40.2832	31.2734	40.2059	41.5631	37.7738	36.1009	37.2542	0.140663
P07310	Ckm	Creatine kinase M-type	0.0415909				357.672	353.383	372.46	362.266	389.117	370.506	333.243	347.845	338.699	335.232	391.218	337.043	361.172	373.963	339.929	354.498	0.0605981
O88696	Clpp	ATP-dependent Clp protease proteolytic subunit, mitochondrial		0.0447417			12.653	15.9746	16.4773	16.4878	14.6285	15.4951	15.3499	9.06046	10.6692	10.1832	14.0415	11.5644	15.035	15.5371	11.6932	11.9297		0.262676
Q8VBZ3	Clptm1	Putative lipid scramblase CLPTM1				9.90358e-08	0	0.484121	0	0	0	0.45633	0.495171	0.502213	0.483056	0	0	0	0.161374	0.15211	0.49348	0				2
Q6P8N8	Clpx	ATP-dependent clpX-like chaperone, mitochondrial		0.0490175			4.21767	4.35695	3.49409	4.12252	6.33727	5.92518	5.44677	4.02916	6.30908	2.77805	1.2764	3.85422	4.0229	5.46166	5.26167	2.63622		0.697822
Q06890	Clu	Clusterin		0.0216702			14.5188	9.68174	15.9753	7.21211	9.75236	10.025	13.3694	12.5782	11.1522	13.8962	14.678	19.2764	13.3919	8.9965	12.3666	15.9502		-0.557485
A0A0R4J140	Cluh	Clustered mitochondria protein homolog		0.0344895			13.5752	18.3954	18.4745	18.0441	22.9233	24.6063	15.8452	13.5918	20.3596	14.8162	0.638758	7.15682	16.815	21.8579	16.5989	7.53727		0.974353
Q8R4N0	Clybl	Citramalyl-CoA lyase, mitochondrial		0.0264365	0.0374941		52.442	54.7019	54.4157	56.1613	61.4434	61.5205	51.0014	51.3403	41.7189	47.2388	54.2453	46.8058	53.8532	59.7084	48.0202	49.4299		0.188356	-0.103119
Q8K199	Cmc2	COX assembly mitochondrial protein 2 homolog	0.0208356				5.61879	5.80898	3.49591	2.57312	3.41274	2.73324	1.98066	2.51794	1.94061	2.31354	2.5528	2.75099	4.97456	2.90637	2.1464	2.53911	0.794318
E9QLJ0	Cmya5	Cardiomyopathy-associated protein 5	0.033196				6.56242	4.35688	5.49305	4.12252	4.38797	8.65961	9.90326	10.574	7.29197	9.72466	9.57132	9.36328	5.47078	5.72337	9.2564	9.55308	-0.514099
A0A1W2P729	Cnpy2	Protein canopy homolog 2		0.0236364			0	0.484121	0.998571	0	0.975236	0	1.48549	2.01344	0.483056	1.38752	2.5528	2.75453	0.49423	0.325079	1.32733	2.23162		-1.49141
Q0V8T7	Cntnap5c	Contactin-associated protein like 5-3				0.0415099	0.471814	1.45229	0.498373	0	0.975236	0.911476	0	0	0.483056	1.38752	1.27528	0.551614	0.807494	0.628904	0.161019	1.07147				-1.47742
Q921H9	Coa7	Cytochrome c oxidase assembly factor 7	0.0296588				3.74586	4.35675	2.99754	2.57542	4.38797	4.10342	1.98064	1.00672	2.41947	1.39052	2.55168	2.20292	3.70005	3.68894	1.80228	2.04837	0.689807
Q02788	Col6a2	Collagen alpha-2		0.0113486			4.69665	17.911	6.49527	11.3439	11.217	13.6769	3.96126	4.52908	14.5504	5.55009	0	4.95568	9.70099	12.0792	7.68024	3.50192		1.10099
O88587	Comt	Catechol O-methyltransferase	0.0316328				12.1454	11.1341	15.4788	9.27568	9.75354	15.9502	21.7871	21.641	16.5036	17.5943	14.6803	17.0735	12.9194	11.6598	19.9772	16.4493	-0.429091
Q8CIE6	Copa	Coatomer subunit alpha	0.00308744				5.62595	7.26134	4.99468	5.67193	4.39033	10.0262	11.8838	10.5763	10.6692	14.3457	0.638758	4.95745	5.96066	6.69616	11.0431	6.64731	-0.597802
O88544	Cops4	COP9 signalosome complex subunit 4	0.0318086		0.0483031		2.34474	1.93635	1.99714	3.0942	5.85259	6.83784	4.9516	3.01786	3.87703	3.24555	5.10448	3.85422	2.09274	5.26155	3.94883	4.06808	-0.614438		-0.861756
O88545	Cops6	COP9 signalosome complex subunit 6			0.0430323		4.67516	4.35675	4.49083	5.15546	6.82665	7.29417	5.44681	3.52237	5.33458	6.94661	4.46795	2.20292	4.50758	6.42543	4.76792	4.53916			-0.350836
Q9CXI0	Coq5	2-methoxy-6-polyprenyl-1,4-benzoquinol methylase, mitochondrial	0.0071713				23.4116	25.6565	22.4633	22.1574	25.8443	22.3341	16.3403	14.594	18.4358	15.7393	19.7847	20.3761	23.8438	23.4453	16.4567	18.6334	0.366602
Q8R1S0	Coq6	Ubiquinone biosynthesis monooxygenase COQ6, mitochondrial		0.0244627			36.0503	41.6317	25.4608	34.0085	38.5224	32.8155	26.2435	25.1702	19.4019	24.9994	29.9915	25.3353	34.3809	35.1155	23.6052	26.7754		0.269509
Q60936	Coq8a	Atypical kinase COQ8A, mitochondrial		0.00302882			69.7416	76.0016	83.3743	80.9149	80.4646	85.2259	75.7593	64.9276	68.9084	69.9126	63.1801	64.9789	76.3725	82.2018	69.8651	66.0239		0.218288
Q9WUM3	Coro1b	Coronin-1B	0.00326976				5.15414	6.29316	6.4898	8.24274	5.36556	10.0262	12.8742	10.5717	10.6776	11.1122	2.55168	3.85422	5.97903	7.87818	11.3745	5.83936	-0.621826
Q9CQI6	Cotl1	Coactosin-like protein	0.00492837				0.471814	0	0	0	0	0.910291	1.98068	2.51565	3.38978	4.16857	0	1.09969	0.157271	0.30343	2.6287	1.75609	-1.7742
P43024	Cox6a1	Cytochrome c oxidase subunit 6A1, mitochondrial		0.0029338			5.61879	4.35682	1.99897	5.66732	5.36321	5.46767	4.45647	5.03359	1.45336	4.17157	3.82808	3.30437	3.99152	5.4994	3.64781	3.76801		0.373652
P56392	Cox7a1	Cytochrome c oxidase subunit 7A1, mitochondrial				0.0357075	54.3221	51.3132	42.4493	59.7835	57.5448	46.4758	45.0596	50.3405	49.0067	52.7709	57.4357	53.9608	49.3615	54.6014	48.1356	54.7225				-0.128077
P36552	Cpox	Oxygen-dependent coproporphyrinogen-III oxidase, mitochondrial		0.0241835			7.0414	12.1023	5.99325	6.69795	9.75118	5.46885	6.93226	15.1031	12.614	12.0412	19.1471	16.5201	8.37897	7.30599	11.5498	15.9028		-0.740823
Q9WVJ3	Cpq	Carboxypeptidase Q		0.0431686			1.88009	3.8727	1.49694	1.54941	1.95165	0	3.96128	4.53138	3.88122	3.70406	9.57467	6.05713	2.41658	1.16702	4.12462	6.44529		-1.38677
Q924X2	Cpt1b	Carnitine O-palmitoyltransferase 1, muscle isoform	0.0312561				193.427	194.603	187.216	192.726	180.414	197.787	185.685	179.693	178.078	172.685	163.379	183.388	191.749	190.309	181.152	173.151	0.0568333
P52825	Cpt2	Carnitine O-palmitoyltransferase 2, mitochondrial	0.0110849				137.689	153.939	146.284	162.837	158.968	134.891	124.285	124.824	125.652	131.98	167.847	134.39	145.971	152.232	124.92	144.739	0.155416
Q91ZR3	Crebzf	CREB/ATF bZIP transcription factor	0.020787				0.471814	0	0.500197	1.02832	0	2.2781	0.99032	1.00443	1.45755	0.464508	0	2.20115	0.324004	1.10214	1.15077	0.888551	-1.12121
P63254	Crip1	Cysteine-rich protein 1	0.00516566	0.00749809		0.00756409	3.75302	4.84087	3.99428	6.18378	4.39033	3.18957	6.93224	6.03802	6.78794	8.79564	10.8488	9.91135	4.19606	4.58789	6.58607	9.85194	-0.443328	-0.729101		-0.397357
Q9DCT8	Crip2	Cysteine-rich protein 2			0.020151		33.2624	32.918	34.4498	35.5648	38.5224	37.8292	37.6321	39.2735	29.588	37.5111	33.8218	34.147	33.5434	37.3055	35.4979	35.16			-0.1062
P97315	Csrp1	Cysteine and glycine-rich protein 1			0.0151451		25.2702	29.045	29.4606	22.1574	20.4764	22.7881	20.7968	16.6143	25.2154	20.8338	30.0004	20.3725	27.9253	21.8073	20.8755	23.7356			0.246035
Q62426	Cstb	Cystatin-B	0.005192		0.0031342		0.929301	0.484053	0.498373	2.05895	2.4375	1.82295	2.97096	2.51794	1.94061	2.31654	1.2764	1.65307	0.637243	2.10647	2.4765	1.74867	-1.18138		-1.07098
P26231	Ctnna1	Catenin alpha-1	0.00671021	0.0407326			57.11	64.3835	60.9037	63.8876	55.1038	51.9517	82.6918	77.5127	73.7642	75.4567	116.15	90.3178	60.7991	56.981	77.9896	93.9749	-0.247722	-0.490128
Q65CL1	Ctnna3	Catenin alpha-3	0.0456876				25.7564	30.9814	27.9618	26.2776	23.8986	33.2695	23.2725	22.1386	24.7449	27.7895	24.2538	28.0898	28.2332	27.8152	23.3853	26.711	0.187835
Q9WUU7	Ctsz	Cathepsin Z		0.0118168			0	1.93635	0.500197	0	1.46462	1.82414	3.96126	7.04473	2.42367	6.48211	3.8292	6.05713	0.812182	1.09625	4.47655	5.45615		-1.33078
Q9WTX6	Cul1	Cullin-1	0.0129671	0.00502595			0.943628	0.484121	0.500197	0.516469	0.974058	0.911476	0	0	0	0	0	0	0.642649	0.800668	0	0	2	2
Q9DB73	Cyb5r1	NADH-cytochrome b5 reductase 1	0.0136263				5.15414	3.38857	4.99285	6.18609	3.41274	6.37914	7.92258	7.05161	9.2158	8.79864	7.02075	11.0163	4.51186	5.32599	8.06333	8.94525	-0.564838
Q9CX80	Cygb	Cytoglobin	0.00493476				2.80223	3.8727	2.99571	0.514162	4.39033	1.82414	5.44679	6.03802	6.79633	4.62708	11.4876	11.0163	3.22355	2.24288	6.09371	9.04367	-0.616097
P00186	Cyp1a2	Cytochrome P450 1A2	0.0162183		0.0169255		0	0	0	0.514162	0.975236	0.455145	0.99032	0.502213	0.48725	0.461508	3.19156	1.09969	0	0.648181	0.659928	1.58425	-2		-2
Q8BHG2	Czib	CXXC motif containing zinc binding protein				0.0131657	0.471814	1.93635	0	0	0.487029	0.911476	1.48547	1.00672	1.45755	0.461508	0	0.549844	0.802721	0.466168	1.31658	0.337117				1.18457
P61804	Dad1	Dolichyl-diphosphooligosaccharide--protein glycosyltransferase subunit DAD1			0.0063747		0.471814	0.484121	0.498373	1.03063	0.976413	1.36662	1.48547	0.504504	1.94061	0.926015	0	0	0.484769	1.12456	1.31019	0.308672			-0.795099
Q62165	Dag1	Dystroglycan 1	0.0126078				1.40828	2.4204	2.99571	1.5471	0.975236	2.73443	0	0	0.483056	0.926015	0.638758	2.20292	2.2748	1.75225	0.161019	1.2559	1.73558
P53395	Dbt	Lipoamide acyltransferase component of branched-chain alpha-keto acid dehydrogenase complex, mitochondrial		0.02153			62.3072	63.8995	54.4157	61.3237	64.3691	56.5162	38.6225	54.8604	46.1042	50.4813	49.1442	40.7539	60.2074	60.7363	46.529	46.7931		0.259337
Q8BHC4	Dcakd	Dephospho-CoA kinase domain-containing protein	0.04947			0.0469494	5.62595	4.8408	1.99714	1.03063	2.92453	1.36781	0.495149	1.00672	1.45755	1.85203	1.91516	1.65307	4.15463	1.77432	0.986474	1.80675	1.23248			-0.587334
P28654	Dcn	Decorin		0.00836912		0.0212058	5.13265	14.0387	9.48551	6.69795	12.1934	8.65724	12.379	13.085	16.9782	23.1474	27.4398	35.8	9.55228	9.18286	14.1474	28.7957		-1.03284		-0.682218
Q99LD8	Ddah2	Putative hydrolase DDAH2		0.0182291			0.936465	3.38857	1.99714	1.54479	1.95165	0.911476	5.44681	6.5471	2.91511	4.63308	8.93591	9.90958	2.10739	1.46931	4.96967	7.82619		-1.36773
O54734	Ddost	Dolichyl-diphosphooligosaccharide--protein glycosyltransferase 48 kDa subunit			0.0437125		1.40828	3.38857	1.49694	3.61067	4.875	5.92637	3.46611	5.5358	8.24969	7.40812	1.91404	2.7563	2.09793	4.80401	5.75053	4.02615			-0.78415
P54823	Ddx6	Probable ATP-dependent RNA helicase DDX6		0.0206291	0.0252667		0.936465	1.45229	0.498373	2.06126	2.4375	1.82295	0	2.01573	0.970305	0.926015	0	1.10146	0.962378	2.10724	0.995344	0.675824		1.02866	-0.745931
Q9CQ62	Decr1	2,4-dienoyl-CoA reductase [	0.00693966			0.0310883	144.68	139.417	132.81	129.857	129.704	173.185	117.353	114.764	122.271	112.048	103.385	105.742	138.969	144.249	118.129	107.058	0.162117			0.0983265
P31001	Des	Desmin		0.0185412			227.954	251.725	218.19	250.948	250.142	234.698	273.328	251.689	252.279	267.633	294.212	296.312	232.623	245.263	259.099	286.052		-0.153542
E9QMK9	Dglucy	D-glutamate cyclase, mitochondrial	0.0193001	0.00908373			40.2823	50.3454	35.4465	39.6735	43.3951	42.3842	17.3305	22.1478	27.1769	24.5379	4.46907	9.90781	42.0247	41.8176	22.2184	12.9716	0.616605	1.05298
O35435	Dhodh	Dihydroorotate dehydrogenase	0.0354392				6.08344	6.29323	4.49266	4.12252	6.33845	2.2781	1.48547	3.02474	3.88961	3.71006	5.74435	3.85599	5.62311	4.24635	2.79994	4.4368	0.670344
Q3U0B3	Dhrs11	Dehydrogenase/reductase SDR family member 11		0.0480397			5.14698	4.35682	8.48694	5.15546	6.34198	5.01134	2.47581	4.02687	4.36847	3.70106	0.638758	3.3026	5.99691	5.50293	3.62372	2.54747		0.734237
Q99LB2	Dhrs4	Dehydrogenase/reductase SDR family member 4		0.0432673	0.043785		56.1592	59.0587	55.9218	59.7743	62.9068	65.6227	55.4578	60.3985	61.6249	58.8155	51.0526	50.119	57.0466	62.7679	59.1604	53.329		0.162604	-0.0955034
O08749	Dld	Dihydrolipoyl dehydrogenase, mitochondrial	0.0138712				176.005	184.437	164.251	172.127	164.813	166.343	152.014	147.483	149.906	157.435	198.483	155.298	174.898	167.761	149.801	170.405	0.154586
P11531	Dmd	Dystrophin	6.32215e-06	7.97655e-05			117.537	129.251	117.822	139.151	135.553	163.62	1.48551	1.00443	0.483056	1.85503	0	0	121.537	146.108	0.990998	0.618343	1.96765	1.98314
Q9QYJ0	Dnaja2	DnaJ homolog subfamily A member 2	0.00860042				31.3393	31.9499	32.9547	28.8577	37.0625	32.8143	35.6515	36.7463	38.8038	34.7151	44.6751	35.2467	32.0813	32.9115	37.0672	38.2123	-0.14421
Q99M87	Dnaja3	DnaJ homolog subfamily A member 3, mitochondrial	0.00287435				20.1519	19.8474	19.4712	17.5184	20.9693	19.5938	15.8452	13.5987	13.1012	13.4227	25.5291	17.6216	19.8235	19.3605	14.1817	18.8578	0.33182
Q9QYI5	Dnajb2	DnaJ homolog subfamily B member 2			0.0299594	0.0462996	0	0.484053	0.996746	1.5471	1.46344	1.36544	0.495149	0.502213	0.970305	1.38752	1.91404	1.10323	0.4936	1.45866	0.655889	1.46826			-0.988659	-0.764893
O54946	Dnajb6	DnaJ homolog subfamily B member 6		0.0341418	0.0183092		0	0.484053	0.498373	1.03063	0.975236	0.910291	0.495149	1.00443	0.970305	1.38752	1.2764	1.10323	0.327475	0.972053	0.823294	1.25572		-0.254662	-0.992017
Q5U458	Dnajc11	DnaJ homolog subfamily C member 11		0.00584788			15.4767	14.0386	8.48876	10.8251	11.2146	9.56872	4.95158	11.5761	10.1861	6.94661	4.46461	6.05536	12.668	10.5361	8.9046	5.82219		0.576336
Q91YW3	Dnajc3	DnaJ homolog subfamily C member 3		0.000384136		0.000384136	0	0	0	0	0	0	0	0	0	0.464508	0.637641	0.551614	0	0	0	0.551254		-2		-2
Q3TVK3	Dnpep	Aspartyl aminopeptidase				0.00394954	12.174	15.0067	17.9779	20.0985	19.987	10.9377	17.3306	15.1031	17.9485	21.7719	22.3398	22.0292	15.0529	17.0077	16.7941	22.0469				-0.270481
P31428	Dpep1	Dipeptidase 1		0.0284759		0.0203085	7.48456	7.26134	5.49305	8.24505	10.7264	5.01371	10.3983	8.55367	7.27519	13.4257	15.3179	19.2782	6.74631	7.99506	8.7424	16.0073		-0.667619		-0.587068
Q99KK7	Dpp3	Dipeptidyl peptidase 3	0.000207328				1.40112	0.968174	1.00039	0.516469	0.488207	3.18957	2.97094	3.02015	2.91092	2.31654	0	2.20469	1.12323	1.39808	2.96734	1.50707	-0.90164
Q99LT0	Dpy30	Protein dpy-30 homolog		0.0223373			0	0.484121	0.996746	0	0	0.45633	0.495171	0	0.483056	0.926015	0.638758	1.10323	0.493622	0.15211	0.326075	0.889334		-1.41577
O08553	Dpysl2	Dihydropyrimidinase-related protein 2		0.0316142			43.9852	54.2176	57.4224	47.9232	50.2276	40.1014	53.4772	46.8181	52.3755	56.9424	75.3075	79.3085	51.8751	46.084	50.8903	70.5195		-0.41912
E9PWE8	Dpysl3	Dihydropyrimidinase-related protein 3		0.00485335			11.6879	23.2362	16.9775	12.3722	11.2158	9.56872	24.7581	19.1231	20.3596	25.4609	30.6369	37.4549	17.3005	11.0522	21.4136	31.1842		-0.9533
A0A1Y7VJN9	Dtna	Dystrobrevin alpha	0.000624394	0.000200894	0.0315078	0.0133814	7.02707	5.80904	5.49305	9.79215	8.29009	7.74577	1.48547	1.00443	1.45336	0.464508	0	0.549844	6.10972	8.60934	1.31442	0.338117	1.29181	1.84884	-0.339643	1.18158
Q9JHU4	Dync1h1	Cytoplasmic dynein 1 heavy chain 1	0.03926				130.597	133.608	117.831	123.155	90.7005	205.521	159.937	138.925	157.672	147.695	0.638758	46.2612	127.346	139.792	152.178	64.865	-0.177677
Q8R1Q8	Dync1li1	Cytoplasmic dynein 1 light intermediate chain 1		0.0459541			8.90716	6.2931	9.48916	7.73088	7.31486	8.20091	9.40805	8.55596	10.6734	9.25715	8.93703	11.0163	8.22981	7.74888	9.54579	9.73684		-0.227381
O35459	Ech1	Delta	0.0278121				145.595	131.672	163.76	135.529	194.551	126.244	107.945	109.723	120.776	99.9676	162.11	121.724	147.009	152.108	112.815	127.934	0.263214
Q9D7J9	Echdc3	Enoyl-CoA hydratase domain-containing protein 3, mitochondrial	0.0208373				16.8564	15.0065	13.98	18.5583	16.0955	19.141	21.2919	18.1255	20.8637	16.1978	22.9763	17.0735	15.281	17.9316	20.0937	18.7492	-0.2721
Q8BH95	Echs1	Enoyl-CoA hydratase, mitochondrial		0.0455857			97.3995	120.538	106.334	120.067	124.338	111.654	103.488	110.234	108.187	110.19	101.47	95.2628	108.09	118.687	107.303	102.307		0.148231
P42125	Eci1	Enoyl-CoA delta isomerase 1, mitochondrial	0.000590187	0.000794385		0.0058224	92.7029	93.4286	96.3685	98.4241	93.1356	99.8036	82.1964	83.0485	81.4972	75.9242	78.4969	75.4454	94.1666	97.1211	82.2474	76.6222	0.135128	0.235968		0.0708154
Q9WUR2	Eci2	Enoyl-CoA delta isomerase 2		0.00761585			36.0288	33.402	40.4485	41.2275	40.4741	45.5702	35.1564	35.735	34.4563	33.3335	27.4398	31.3924	36.6265	42.4239	35.1159	30.7219		0.319964
Q3UZW7	Eef2kmt	Protein-lysine N-methyltransferase EEF2KMT		0.00960666			0.929301	1.45229	0.498373	0.514162	0.488207	0.911476	0	0	0.483056	0	0	0	0.95999	0.637948	0.161019	0		2
Q8C845	Efhd2	EF-hand domain-containing protein D2		0.0390533			4.67516	2.90452	3.49409	1.03063	3.41391	1.82295	2.47581	4.02458	2.42367	3.70106	5.74547	6.06067	3.69126	2.08917	2.97469	5.16907		-0.848665
Q01279	Egfr	Epidermal growth factor receptor	0.0240474				0	0	0	0	0.975236	0	0.495171	1.00672	1.46175	0	1.2764	0.549844	0	0.325079	0.987879	0.608748	-2
Q8BH64	Ehd2	EH domain-containing protein 2	0.0269869	0.0370632			87.1056	88.5881	75.9023	76.2828	78.5106	79.2889	65.8562	72.486	67.4509	69.4451	75.3087	69.3918	83.8653	78.0274	68.5977	71.3819	0.20028	0.0889579
Q9QXY6	Ehd3	EH domain-containing protein 3		0.045347			13.568	14.0385	16.4737	15.4618	13.6533	16.403	16.8354	15.603	13.1054	18.9848	17.2308	17.6269	14.6934	15.1727	15.1813	17.9475		-0.16756
Q9EQP2	Ehd4	EH domain-containing protein 4		0.0192547		0.0371481	59.4619	60.0266	54.9104	50.5078	59.9752	64.2561	64.8659	67.4409	55.3158	71.7737	79.1323	76.0041	58.133	58.2464	62.5409	75.6367		-0.259784		-0.18955
Q6ZWX6	Eif2s1	Eukaryotic translation initiation factor 2 subunit 1		0.0311656		0.0141851	7.00558	8.7135	9.98753	8.24966	6.82901	10.0262	9.90322	11.0785	7.75405	5.55909	3.19044	4.95745	8.56887	8.3683	9.57858	4.56899		0.587342		0.708191
Q99L45	Eif2s2	Eukaryotic translation initiation factor 2 subunit 2	0.0346496		0.00542727		3.27405	3.87276	2.49916	1.03063	0.974058	0.455145	0	2.01802	0.970305	0.464508	1.27528	3.30791	3.21532	0.819945	0.996108	1.68257	1.0539		1.18722
O70194	Eif3d	Eukaryotic translation initiation factor 3 subunit D	0.0247142				4.68232	4.84087	2.99571	6.18148	4.38915	7.29417	8.41773	6.0426	7.76244	8.80164	4.46684	6.61229	4.17297	5.95493	7.40759	6.62692	-0.558629
Q9QZD9	Eif3i	Eukaryotic translation initiation factor 3 subunit I	0.0100296				2.33758	1.93641	2.99389	1.03063	3.41274	5.01015	3.9613	4.53138	3.88122	2.31654	1.91404	6.60875	2.42263	3.15117	4.12463	3.61311	-0.519914
Q66JS6	Eif3j2	Eukaryotic translation initiation factor 3 subunit J-B		0.0322424			2.34474	4.84087	3.49591	4.63899	1.95047	2.73443	4.95162	2.01344	3.88122	5.55609	5.74324	7.16036	3.56051	3.10796	3.61543	6.15323		-0.65764
Q9DBZ5	Eif3k	Eukaryotic translation initiation factor 3 subunit K	0.0171695				0.936465	1.45229	1.49877	2.06126	1.46227	2.27928	2.47579	2.51565	1.94061	3.23955	1.91516	2.20292	1.29584	1.93427	2.31068	2.45254	-0.56278
A0A0G2JGT5	Eif4e	Eukaryotic translation initiation factor 4E			0.0471158		3.28837	5.32492	3.49409	7.21672	5.36321	6.83429	7.92258	5.54038	5.81764	8.32814	3.19156	3.85422	4.03579	6.47141	6.42687	5.12464			-0.463609
E9Q9E1	Eif4g1	Eukaryotic translation initiation factor 4 gamma 1				0.0293465	6.56958	8.22951	4.99103	0.516469	8.29009	5.46885	7.42741	6.04031	6.30489	4.62408	0.637641	2.20646	6.59671	4.75847	6.59087	2.48939				0.903383
Q8C7X2	Emc1	ER membrane protein complex subunit 1			0.0192173		1.86577	1.45229	0.996746	0	0.487029	0.45633	1.48549	1.51351	1.94061	3.70406	0	1.10146	1.43827	0.314453	1.64654	1.60184			1.28237
Q9CRD2	Emc2	ER membrane protein complex subunit 2		0.0430132			0	0.484053	0.500197	0.516469	0.975236	0.911476	1.48549	1.51122	0.48725	1.85503	3.82808	2.20292	0.328084	0.80106	1.16132	2.62868		-1.06575
O08579	Emd	Emerin	0.0328651				1.87293	0.968174	1.50059	2.57542	1.46344	1.36781	3.46611	2.51565	2.42786	0.926015	1.2764	2.20292	1.44723	1.80222	2.80321	1.46844	-0.63804
D3Z4J9	Eml1	Echinoderm microtubule-associated protein-like 1		0.0215559			4.21051	4.84087	5.49305	6.1884	5.36439	5.46767	3.46611	4.02687	4.36847	3.70406	1.2764	3.30614	4.84814	5.67348	3.95382	2.7622		0.69023
P21550	Eno3	Beta-enolase	0.00340015				349.201	337.409	349.001	324.635	380.83	299.42	316.902	317.653	322.15	317.159	451.202	361.842	345.204	334.962	318.902	376.734	0.0792108
P55772	Entpd1	Ectonucleoside triphosphate diphosphohydrolase 1		0.0284092		0.00604727	1.40112	0.484121	0	0	1.46227	0.45633	0.495149	0.502213	0	1.85503	3.19156	2.75453	0.628412	0.639532	0.332454	2.60037		-1.21043		-1.54658
D3Z700	Ercc2	General transcription and DNA repair factor IIH helicase subunit XPD				0.0165772	0	0	0.498373	0.516469	0	1.36662	0.990341	0.502213	0.483056	0	0	0	0.166124	0.627697	0.658537	0				2
P57759	Erp29	Endoplasmic reticulum resident protein 29	0.0339188	0.0454101			0.464651	2.90445	2.99571	5.15315	2.92571	2.73443	4.9516	4.53138	4.85153	7.86963	6.38088	5.50729	2.12161	3.60443	4.77817	6.58593	-0.770043	-0.585161
Q9D1Q6	Erp44	Endoplasmic reticulum resident protein 44			0.0157985		3.27405	2.90452	2.49551	0.516469	0.975236	1.82295	0.99032	2.52023	2.42786	1.85203	0	1.65307	2.89136	1.10489	1.97947	1.16837			0.894077
Q99LC5	Etfa	Electron transfer flavoprotein subunit alpha, mitochondrial	0.0112308				302.085	273.509	297.09	285.997	290.624	263.409	244.609	238.59	255.173	256.048	308.892	270.957	290.895	280.01	246.124	278.632	0.166738
Q8BH61	F13a1	Coagulation factor XIII A chain	0.0219621				7.02707	9.19762	10.9861	7.72166	13.6568	11.8504	15.3499	12.5874	15.5165	17.1178	15.3157	15.9667	9.07026	11.0763	14.4846	16.1334	-0.459722
Q3TC72	Fahd2a	Oxaloacetate tautomerase Fahd2a, mitochondrial	0.0489054				29.9526	33.8861	25.9683	29.8883	29.7453	24.6075	18.8161	23.6521	23.7662	16.6713	24.2538	23.1359	29.9356	28.0803	22.0781	21.3537	0.302132
Q5SWY7	Fam83g	Protein FAM83G	0.0495396				2.34474	1.45229	1.49877	0.514162	1.46109	3.64709	0.990341	1.00672	0.48725	1.39052	0.637641	0.549844	1.76527	1.87411	0.828103	0.859336	0.722739
Q99M01	Fars2	Phenylalanine--tRNA ligase, mitochondrial	0.00652262				4.21767	5.80904	4.9892	2.06126	5.84906	3.18957	0.990341	2.51794	1.45336	3.23355	1.91516	2.75276	5.00531	3.69996	1.65388	2.63382	1.00656
Q71FD7	Fblim1	Filamin-binding LIM protein 1		0.0204573			4.68232	7.26127	6.98817	5.14854	7.31486	8.2021	5.44675	3.01786	2.90672	1.39052	2.5528	3.85422	6.31059	6.8885	3.79044	2.59918		0.904187
P70695	Fbp2	Fructose-1,6-bisphosphatase isozyme 2	0.0427941				7.03423	8.22951	4.49448	6.69564	10.7276	5.01371	3.9613	2.01573	2.91092	2.31654	3.82808	3.30791	6.58607	7.47898	2.96265	3.15084	0.758934
A0A286YCC7	Fbxo15	F-box only protein 15	0.0480816				0.943628	0.968106	0.500197	1.02832	0	0	0	0.502213	0	0.464508	1.27528	0.551614	0.803977	0.342775	0.167404	0.763801	1.31065
A0A494BAI5	Fech	Ferrochelatase, mitochondrial			0.00117776		24.8342	24.6887	26.9651	19.0747	18.0389	19.1398	26.7387	17.1142	26.1982	19.9108	31.2712	21.4793	25.496	18.7512	23.3504	24.2205			0.304871
Q9QXC1	Fetub	Fetuin-B		0.0305817			6.08344	2.42047	11.4845	6.18609	3.41391	2.2781	9.40807	7.04703	7.27939	7.86963	15.3168	14.3225	6.66279	3.95937	7.91149	12.503		-1.03796
P97807	Fh	Fumarate hydratase, mitochondrial	0.0268257		0.0114705		231.857	231.878	236.161	192.733	214.066	207.362	175.286	203.845	210.04	186.57	211.873	231.299	233.299	204.72	196.39	209.914	0.171791		0.130489
A2AEX6	Fhl1	Four and a half LIM domains protein 1		0.0105654			10.7658	13.0704	16.9793	7.21442	9.75354	13.6698	27.2338	22.6523	16.9699	18.9878	26.1667	24.2285	13.6052	10.2126	22.2853	23.1277		-0.774746
Q8R123	Flad1	FAD synthase				0.0253932	1.8586	1.93635	2.99571	0.514162	5.84906	3.6459	2.97096	4.52679	6.31327	1.85203	0	0	2.26355	3.33637	4.60368	0.617343				1.52703
Q8BTM8	Flna	Filamin-A		0.0314071			42.6056	54.2177	35.452	24.7351	25.3561	32.8179	47.5352	46.8089	42.6808	55.0814	37.0167	47.9161	44.0918	27.6364	45.675	46.6714		-0.512329
Q8VHX6	Flnc	Filamin-C		0.0366241			186.778	196.539	169.741	180.386	164.825	174.555	218.861	207.886	182.85	194.895	184.446	191.118	184.353	173.256	203.199	190.153		-0.0929936
Q9CR13	Fmc1	Protein FMC1 homolog		0.0125763			2.33758	1.45223	1.99714	1.5471	1.94929	1.82295	0.99032	1.50893	0.970305	0.926015	1.2764	1.10146	1.92898	1.77312	1.15652	1.10129		0.467453
P09528	Fth1	Ferritin heavy chain		0.0301916		0.0149026	18.2575	20.3317	26.463	19.5774	20.9635	24.611	19.8064	21.6456	20.872	26.3869	34.4605	33.59	21.6841	21.7173	20.7747	31.4792		-0.367013		-0.409712
Q9CPX4	Ftl1	Ferritin light chain 1		0.00933191		0.021823	2.80939	1.45223	5.49123	0.516469	1.95047	7.74932	10.8934	5.5358	7.74986	13.8962	17.8685	14.3119	3.25095	3.40542	8.0597	15.3589		-1.27406		-0.623366
Q61584	Fxr1	RNA-binding protein FXR1	0.03906				4.21767	7.74532	8.48694	10.8251	7.80189	11.3929	11.3886	10.0672	12.1351	13.4197	7.65839	11.0163	6.81665	10.0066	11.197	10.6982	-0.486335
A0A991EKZ2	Fxr2	RNA-binding protein FXR2	0.0135176				1.40828	3.38857	2.49734	4.12252	3.41274	5.01252	4.9516	5.53351	6.79214	6.47911	1.91404	4.4076	2.4314	4.18259	5.75908	4.26692	-0.812574
Q8VDC1	Fyco1	FYVE and coiled-coil domain-containing protein 1	0.0117708		0.00087891		1.40828	1.45223	0.998571	0	0	0	0.495171	0	0.48725	0	0	0	1.28636	0	0.327473	0	1.18833		2
P97379	G3bp2	Ras GTPase-activating protein-binding protein 2		0.0110118			0.936465	1.45223	0.500197	1.03063	0.974058	0.455145	0.495149	0	0.483056	0	0	0	0.962963	0.819945	0.326068	0		2
Q921L8	Galnt11	Polypeptide N-acetylgalactosaminyltransferase 11				0.0415035	0	0	0.998571	0	0	0.45633	0.99032	1.00672	0.966111	0	0.637641	0.549844	0.332857	0.15211	0.987716	0.395828				0.855611
Q8BHN3	Ganab	Neutral alpha-glucosidase AB	0.0202897				0.464651	0.484121	0	0	0	2.2781	1.98064	1.00672	1.9448	0.461508	0	1.10323	0.316257	0.759366	1.64405	0.521579	-1.35468
Q9D172	Gatd3	Glutamine amidotransferase-like class 1 domain-containing protein 3, mitochondrial		0.0456668		0.00356426	106.328	93.4289	88.8801	89.1576	91.6769	94.3383	87.6433	83.5645	81.0058	96.7761	95.7344	95.8339	96.2124	91.7243	84.0712	96.1148		-0.0467476		-0.13368
Q9D6Y9	Gbe1	1,4-alpha-glucan-branching enzyme	0.0490537				5.61879	6.77728	6.49162	6.70025	3.41391	12.3055	11.3887	7.55153	9.70725	8.80164	1.2764	5.50552	6.2959	7.47323	9.54915	5.19452	-0.410634
A0A0A0MQ68	Gcdh	Glutaryl-CoA dehydrogenase, mitochondrial	0.0128258	0.0060337			28.5658	29.0449	26.4649	28.332	28.7677	31.9064	16.3403	17.6187	22.7959	19.9018	11.4865	14.3207	28.0252	29.6687	18.9183	15.2363	0.387993	0.642794
Q91WK5	Gcsh	Glycine cleavage system H protein, mitochondrial	0.00211403				2.34474	2.4204	1.49877	2.06126	1.95047	1.82295	0	0	0	0	3.19156	0	2.08797	1.94489	0	1.06385	2
A0A3Q4EGL6	Gfer	FAD-linked sulfhydryl oxidase ALR	0.0435623				1.40828	1.93648	2.99754	1.03063	1.95165	0	0.495171	1.00901	0.483056	0.926015	0	0	2.1141	0.994093	0.662412	0.308672	1.04569
Q8R2Q4	Gfm2	Ribosome-releasing factor 2, mitochondrial	0.00692803				4.68949	4.35688	3.49409	2.57773	2.43868	4.55738	1.98064	2.01344	0.970305	1.85503	0	0.551614	4.18015	3.19126	1.65479	0.802215	0.865598
Q9D7X8	Ggct	Gamma-glutamylcyclotransferase		0.028358			2.80939	1.93635	0.498373	1.03063	1.46227	1.36662	0.99032	1.00443	0.483056	0.926015	0.637641	0.549844	1.74804	1.28651	0.825934	0.7045		0.584635
F8WHM5	Glg1	Golgi apparatus protein 1		0.016519			2.34474	5.32499	1.49694	1.54479	2.92571	1.36899	3.96126	5.03359	3.87703	5.09758	9.57355	7.70844	3.05556	1.9465	4.29062	7.45986		-1.17226
Q9CPV4	Glod4	Glyoxalase domain-containing protein 4	0.0143661		0.0208977		28.0939	29.0451	28.9567	25.7635	22.9186	25.9765	26.2435	23.6544	25.7026	27.3249	31.9055	26.9813	28.6986	24.8862	25.2002	28.7372	0.129815		0.142295
A0A0A0MQ94	Glrx2	Glutaredoxin-2, mitochondrial	3.7612e-07				0.471814	0.484121	0.498373	0	0	0.45633	0	0	0	0	0	0	0.484769	0.15211	0	0	2
Q9CQM9	Glrx3	Glutaredoxin-3		0.0119497			12.1884	13.5544	17.4759	11.8534	13.6521	13.2146	15.8452	12.5828	14.0589	15.2807	17.2308	16.5183	14.4062	12.9067	14.1623	16.3433		-0.23498
P15105	Glul	Glutamine synthetase		0.0250156		0.00581595	7.01274	6.77722	4.49083	3.61067	5.36439	4.10223	6.93224	5.03359	6.31327	1.85203	0	2.20469	6.0936	4.3591	6.09303	1.35224		1.05294		1.2735
Q5NCB3	Gm5431	Predicted gene 5431			1.00775e-06	3.48878e-08	0.464651	0.484053	0.498373	0	0	0	0.495149	0.502213	0.48725	0	0	0	0.482359	0	0.494871	0			2	2
A0A2R8VHP3	Gm5478	Predicted pseudogene 5478			0.0444967		3.28121	0	2.99389	4.6413	5.36321	5.92518	8.41775	2.51565	4.36428	0	3.8292	8.81343	2.0917	5.3099	5.09922	4.21421			-0.869596
Q9DCZ1	Gmpr	GMP reductase 1	0.0363568				19.6801	18.8792	20.9736	22.162	19.9906	27.8042	21.2919	22.6477	22.7959	16.2128	15.9544	21.4811	19.8443	23.3189	22.2452	17.8828	-0.114083
A0A0N4SW28	Gng12	Guanine nucleotide-binding protein G		0.0114347			6.54093	5.32485	4.99285	5.15777	3.90094	4.10223	7.42741	5.5358	4.37266	6.94361	6.38199	6.05536	5.61955	4.38698	5.77862	6.46032		-0.382278
O88630	Gosr1	Golgi SNAP receptor complex member 1	0.034355				2.34474	1.93635	1.99714	3.60605	2.43868	1.36781	2.97096	4.02458	2.91092	4.16257	4.46684	2.20292	2.09274	2.47085	3.30215	3.61077	-0.448352
P05202	Got2	Aspartate aminotransferase, mitochondrial	0.032138				358.137	377.104	360.013	365.888	380.337	304.897	329.281	343.256	345.916	356.944	560.338	406.968	365.085	350.374	339.485	441.417	0.0726689
Q61586	Gpam	Glycerol-3-phosphate acyltransferase 1, mitochondrial		0.0248527			1.87293	0.968174	0.998571	0.514162	1.46227	0.911476	0.99032	0.504504	2.42367	0	0	0	1.27989	0.962634	1.30616	0		2
F6SX81	Gpsm1	G-protein-signaling modulator 1		0.0214819	0.0229179		1.40112	0.968106	0.998571	3.0942	1.95165	2.27928	1.48547	0	1.94061	0.926015	0	1.10146	1.1226	2.44171	1.14203	0.675824		1.13287	-0.740179
Q8QZR5	Gpt	Alanine aminotransferase 1				0.0242246	7.49888	10.1657	13.4761	11.8557	13.6545	10.025	4.95162	5.5358	7.27939	8.79564	12.7629	10.463	10.3803	11.8451	5.92227	10.6738				-0.572612
P11352	Gpx1	Glutathione peroxidase 1		0.0432746			4.21051	5.32492	9.49281	4.12252	4.38797	2.73443	5.44673	10.0695	5.33458	5.55909	7.66063	9.91135	6.34275	3.74831	6.95026	7.71036		-0.691538
P46412	Gpx3	Glutathione peroxidase 3		0.0192265			5.61163	6.2931	10.4823	6.70256	9.26415	7.29299	11.8838	9.56726	6.78794	12.5027	16.5965	19.8245	7.46233	7.75323	9.413	16.3079		-0.711078
E9QAQ5	Gsk3b	Glycogen synthase kinase-3 beta	0.0284704				2.33042	1.93641	1.49694	1.54479	1.95165	5.47004	4.45638	3.52466	2.91092	3.70706	0	1.65307	1.92126	2.98883	3.63065	1.78671	-0.615786
P13020	Gsn	Gelsolin		0.0142829		0.020882	17.8	19.363	21.4684	16.9973	21.4528	5.46648	24.2628	25.6816	16.0037	32.4105	44.6784	42.4052	19.5438	14.6389	21.9827	39.8314		-0.925		-0.577495
P13745	Gsta1	Glutathione S-transferase A1			0.0210314		7.49888	5.32499	6.98635	4.12483	4.38915	3.64709	7.92251	5.53351	4.85153	6.48511	6.38199	4.4076	6.60341	4.05369	6.10252	5.75823			0.478501
P24472	Gsta4	Glutathione S-transferase A4	0.0335149				30.9248	30.9816	35.4556	43.2934	32.1793	30.5303	41.0982	36.7372	38.3166	38.8956	49.1397	39.1062	32.454	35.3343	38.7173	42.3805	-0.176007
A0A0U1RPR8	Gucy2d	Guanylate cyclase D			0.0124377		0.936465	0.484121	0.500197	0	0	0	0.495171	0	0	0	0.637641	0	0.640261	0	0.165057	0.212547			2
P52785	Gucy2e	Retinal guanylyl cyclase 1	0.0394876	0.0175876			2.33758	4.84094	2.99571	2.06357	3.41274	1.82295	0.495149	1.00901	1.45336	0.464508	0.637641	0	3.39141	2.43309	0.98584	0.367383	1.09912	1.47526
P43276	H1-5	Histone H1.5		0.0371943			18.2575	17.4272	15.9771	13.9077	13.1651	17.3216	13.8645	7.55382	21.8424	18.5203	18.5128	19.8351	17.2206	14.7981	14.4202	18.9561		-0.246365
Q64523	H2ac20	Histone H2A type 2-C		0.0483093			63.6939	69.2246	73.3922	71.6369	72.6533	63.8033	79.7207	77.0196	74.7093	81.9508	114.88	95.2646	68.7702	69.3645	77.1499	97.3653		-0.335882
Q8BFU2	H2ac25	Histone H2A type 3		0.0482758			63.6939	69.2246	73.3922	71.6369	72.1651	63.347	79.7207	77.0196	74.7093	81.4893	114.88	95.8144	68.7702	69.0497	77.1499	97.3947		-0.340595
Q3THW5	H2az2	Histone H2A.V		0.0396697			43.5564	43.0838	41.4452	44.8267	43.3974	39.6486	52.487	50.329	37.8419	50.9368	73.3946	63.8792	42.6951	42.6242	46.886	62.7369		-0.381785
P70696	H2bc1	Histone H2B type 1-A		0.0407357			45.415	50.345	50.4306	43.8099	48.7642	46.9392	53.9725	42.2936	48.0448	54.6259	74.0311	62.7849	48.7302	46.5044	48.1036	63.814		-0.313811
Q64475	H2bc3	Histone H2B type 1-B		0.0394963		0.0440956	87.5774	98.7537	105.847	98.9406	99.4776	97.5267	104.479	91.6205	97.9966	114.814	150.615	126.118	97.3926	98.6483	98.032	130.516		-0.278118		-0.284261
P01899	H2-D1	H-2 class I histocompatibility antigen, alpha chain		0.00996119			1.40828	1.93635	5.9896	3.0942	2.92335	2.73561	5.44677	4.53138	7.27939	7.40812	7.01964	4.95391	3.11141	2.91772	5.75251	6.46055		-0.75554
Q61425	Hadh	Hydroxyacyl-coenzyme A dehydrogenase, mitochondrial	0.0046289	0.00159762			209.811	219.776	225.699	213.813	224.308	226.513	185.19	175.696	189.235	176.872	156.996	170.174	218.429	221.545	183.374	168.014	0.174489	0.274827
Q8BMS1	Hadha	Trifunctional enzyme subunit alpha, mitochondrial	0.0154735	0.00415189			581.88	583.809	604.599	614.261	605.127	667.2	490.703	510.943	547.66	501.424	433.972	465.947	590.096	628.863	516.435	467.114	0.133138	0.295168
A8DUK4	Hbb-bs	Beta-globin		0.0314764			560.806	460.85	1171.29	617.288	538.339	372.798	745.711	1089.19	793.659	701.979	880.071	948.375	730.984	509.475	876.187	843.475		-0.493736
P08103	Hck	Tyrosine-protein kinase HCK	0.0194527				0.471814	0.484053	0.500197	0.514162	0.487029	1.36662	0.99032	1.50893	0.966111	0.926015	0	0.551614	0.485355	0.789271	1.15512	0.492543	-0.816551
Q9R257	Hebp1	Heme-binding protein 1	0.00542283	0.0175288			0	0	0	0	0	0	4.45643	3.02244	2.42367	1.85203	4.46572	4.95568	0	0	3.30085	3.75781	-2	-2
Q9D0S9	Hint2	Adenosine 5'-monophosphoramidase HINT2	0.0243286	0.019442			36.9796	37.2747	31.9506	35.0484	35.592	30.9925	25.7484	29.6993	28.6303	28.236	28.7184	26.4332	35.4016	33.8776	28.026	27.7959	0.232568	0.197225
P38060	Hmgcl	Hydroxymethylglutaryl-CoA lyase, mitochondrial		0.00291374	0.0165839	0.0417113	30.453	26.1406	27.9509	23.6976	19.9917	20.9663	30.6999	34.7352	32.0033	28.7065	29.3583	28.6326	28.1815	21.5519	32.4795	28.8991		-0.291262	0.266606	0.116664
Q9CX86	Hnrnpa0	Heterogeneous nuclear ribonucleoprotein A0				0.0482905	1.87293	3.87263	1.49694	1.03063	3.89977	3.6459	2.47579	1.00672	0.974499	3.24255	2.5528	3.30437	2.41417	2.85877	1.48567	3.03324				-0.684932
P49312	Hnrnpa1	Heterogeneous nuclear ribonucleoprotein A1		0.0224159			12.174	13.0703	11.4808	10.8251	12.6804	10.0274	14.3597	11.0716	13.1012	14.3517	19.1449	18.7248	12.2417	11.1776	12.8442	17.4071		-0.435861
Q80XR6	Hnrnpab	Heterogeneous nuclear ribonucleoprotein A/B		0.019772		0.0195771	7.96353	8.7135	5.99142	7.72858	9.26415	9.11594	6.93224	9.56497	7.271	11.1092	14.0382	12.1143	7.55615	8.70289	7.92273	12.4205		-0.351993		-0.442191
Q60668	Hnrnpd	Heterogeneous nuclear ribonucleoprotein D0		0.0399295		0.0244712	10.3011	14.0386	11.9847	12.3676	11.2134	10.9401	11.3886	11.0785	10.1819	13.4317	17.8685	15.4222	12.1081	11.507	10.883	15.5741		-0.300363		-0.35462
P61979	Hnrnpk	Heterogeneous nuclear ribonucleoprotein K		0.0263308			51.5056	62.4471	59.9288	52.0572	41.4505	50.5899	57.9338	42.7821	56.2903	58.33	71.4828	66.6409	57.9605	48.0325	52.3354	65.4845		-0.307478
Q9D0E1	Hnrnpm	Heterogeneous nuclear ribonucleoprotein M		0.0490202			20.1304	30.4974	21.4757	17.5207	19.0153	25.5213	23.7677	19.6299	29.1133	27.7805	26.8055	31.9405	24.0345	20.6858	24.1703	28.8422		-0.329364
A0A1Y7VMK3	Hpcal1	Hippocalcin-like protein 1				0.000413742	0.464651	1.45229	0	0	0.488207	0	0	0	0	0.461508	0.637641	0.551614	0.638982	0.162736	0	0.550254				-2
P00493	Hprt1	Hypoxanthine-guanine phosphoribosyltransferase		0.00297857			4.21767	4.35668	0.998571	1.03063	1.95047	2.28047	4.45645	5.53351	3.39816	5.09158	7.02299	6.60698	3.19098	1.75386	4.46271	6.24052		-1.12245
A0A0R4J0T0	Hscb	Iron-sulfur cluster co-chaperone protein HscB [Cleaved into: Iron-sulfur cluster co-chaperone protein HscB, mitochondrial	0.0353024				3.28121	3.38857	3.99428	3.60836	1.95047	3.19076	2.47577	3.02015	2.42786	3.24255	2.5528	2.75453	3.55469	2.91653	2.64126	2.84996	0.294847
P51660	Hsd17b4	Peroxisomal multifunctional enzyme type 2				0.0468038	22.9398	25.6568	16.4755	20.608	23.4033	16.4054	20.3016	22.1455	20.3806	19.4463	18.5083	17.0788	21.6907	20.1389	20.9426	18.3445				0.132261
Q8BTX9	Hsdl1	Inactive hydroxysteroid dehydrogenase-like protein 1	0.00164647				1.87293	1.93628	1.99897	1.03063	0.975236	1.82295	0.99032	0.504504	0.48725	1.84903	0	0.551614	1.93606	1.27627	0.660691	0.800215	0.98228
Q2TPA8	Hsdl2	Hydroxysteroid dehydrogenase-like protein 2	0.0367738	0.0171205			101.596	99.2378	85.8844	86.573	100.448	91.6086	76.7497	81.0511	81.5224	69.4331	78.5013	73.8012	95.5726	92.8766	79.7744	73.9119	0.180194	0.22741
P08113	Hsp90b1	Endoplasmin		0.0165095			44.4427	56.1546	58.9102	44.8267	55.5908	46.9368	57.9336	66.957	57.7269	60.6465	68.289	66.0928	53.1692	49.1181	60.8725	65.0094		-0.278484
Q9CZJ2	Hspa12b	Heat shock 70 kDa protein 12B	0.00241267				15.9414	15.0067	13.9836	13.9147	10.7264	15.949	8.9129	9.06962	10.665	12.9672	0.637641	6.0589	14.9772	13.53	9.54916	6.55459	0.442631
Q3U2G2	Hspa4	Heat shock 70 kDa protein 4	0.0244375				48.2459	52.2814	47.4239	40.1923	49.2547	56.5174	58.4288	56.8738	53.875	52.7829	42.1245	51.2222	49.317	48.6548	56.3925	48.7099	-0.133867
P14602	Hspb1	Heat shock protein beta-1		0.023812			45.4006	50.3453	53.419	46.3807	50.7123	46.4853	58.9241	51.8448	51.905	54.6259	66.3739	62.2386	49.7216	47.8594	54.2246	61.0794		-0.242706
Q99PR8	Hspb2	Heat shock protein beta-2		0.0200456			8.89283	7.74539	9.48369	8.76382	5.85377	6.38033	11.8838	9.56267	7.76244	11.5767	14.6791	11.0163	8.7073	6.99931	9.73632	12.4241		-0.55858
Q9QZ57	Hspb3	Heat shock protein beta-3		0.0339899	0.0419421		2.33758	2.4204	1.49877	0.516469	0.976413	1.36781	3.46613	6.0426	1.45336	2.77805	5.10671	2.75099	2.08558	0.953563	3.65403	3.54525		-1.15216	0.74496
D3YX27	Htra2	Serine protease HTRA2, mitochondrial		0.0165463	0.0380432		8.88567	7.74546	6.48615	9.79215	11.7017	13.6709	7.42736	8.05832	7.76664	7.86963	5.74324	6.05713	7.70576	11.7216	7.75077	6.55667		0.565143	-0.41342
Z4YKI7	Hyi	Putative hydroxypyruvate isomerase		0.0241002			0	0	0	0	0	0	2.47583	2.51565	0.483056	2.31954	6.38088	3.85776	0	0	1.82485	4.18606		-2
Q9JHR7	Ide	Insulin-degrading enzyme	0.0253783	0.00496951			10.3154	5.80891	5.49123	6.19071	8.77948	9.5699	0	2.01344	1.9448	0.926015	1.2764	2.75453	7.20519	8.18003	1.31941	1.65231	1.38089	1.3278
P54071	Idh2	Isocitrate dehydrogenase [NADP], mitochondrial				0.0330793	331.866	350.479	321.542	352.967	294.031	318.561	330.272	327.702	335.734	317.162	322.286	307.855	334.629	321.853	331.236	315.767				0.0478153
A0A1L1STE6	Idh3a	Isocitrate dehydrogenase [NAD] subunit alpha, mitochondrial	0.0111994	0.0114334			200.761	210.578	192.24	209.213	198.463	213.733	173.306	165.099	178.087	184.745	163.377	170.171	201.193	207.137	172.164	172.764	0.155502	0.180956
A0A668KL51	Idh3b	Isocitrate dehydrogenase [NAD] subunit, mitochondrial	0.00480897				113.341	120.053	111.84	113.36	122.88	108.007	99.0319	101.676	99.471	102.332	119.345	119.518	115.078	114.749	100.06	113.732	0.139616
A0A0A6YXW6	Igha	Immunoglobulin heavy constant alpha		0.0276268		0.0264609	5.15414	4.84094	8.98896	5.15315	19.0153	5.924	6.43709	8.55596	19.4019	24.5349	26.1667	25.3318	6.32801	10.0308	11.465	25.3445		-0.865781		-0.754126
A0A1Y7VJN6	Ighg3	Immunoglobulin heavy constant gamma 3		0.0316911			0	0	14.482	0	0	0.45633	6.93228	13.0873	0.974499	1.39052	4.46684	3.85599	4.82734	0.15211	6.99804	3.23778		-1.82051
A0A075B5V1	Ighv1-31	Immunoglobulin heavy variable 1-31				0.0302507	2.34474	3.38857	5.49123	5.15315	3.90094	5.01252	4.45643	5.0313	4.85153	2.78105	3.8292	3.85599	3.74152	4.68887	4.77975	3.48874				0.312271
A0A0B4J1I9	Igkv4-55	Immunoglobulin kappa variable 4-55	0.00908562	0.0281419			0.929301	0.968174	0.998571	1.03063	1.46344	0.455145	0	0.502213	0	0	0	0	0.965349	0.983073	0.167404	0	1.40886	2
A0A075B5L2	Igkv4-91	Immunoglobulin kappa chain variable 4-91				0.0289627	0.471814	0.484053	1.99714	0	0.975236	0.911476	0.99032	1.50893	0.970305	0.461508	0	0.551614	0.984336	0.628904	1.15652	0.337707				1.09597
A0A0G2JE99	Iglc1	Immunoglobulin lambda constant 1		0.0367075			0.936465	0	0.998571	0	0.487029	0	1.98064	1.00672	1.45336	1.38752	0.637641	1.65307	0.645012	0.162343	1.48024	1.22608		-1.53229
G3UYZ1	Igsf8	Immunoglobulin superfamily member 8				0.0163937	0.471814	0	0	0	0	0.910291	0.99032	0.504504	0.483056	0	0	0	0.157271	0.30343	0.659293	0				2
Q924B0	Impa1	Inositol monophosphatase 1			0.0380441		8.44251	7.74526	9.98206	10.8205	11.2134	10.4826	8.41775	12.0852	11.1606	9.26915	10.209	10.4612	8.72328	10.8388	10.5545	9.97977			-0.216291
Q91UZ5	Impa2	Inositol monophosphatase 2		0.0320632			2.34474	2.90439	0	1.54941	3.41274	1.36662	0	0	0.483056	0	0	0	1.74971	2.10959	0.161019	0		2
P40936	Inmt	Indolethylamine N-methyltransferase	0.0394261	0.000904983			3.74586	4.84087	6.48797	2.06126	4.38915	1.82295	13.3693	8.05145	16.0163	16.2068	21.6977	18.1696	5.0249	2.75779	12.479	18.6914	-0.851709	-1.48571
Q9JHU9	Isyna1	Inositol-3-phosphate synthase 1	0.0129671		0.0129671		0.943628	0.484121	0.500197	0	0	0	0	0	0	0.461508	0	1.10146	0.642649	0	0	0.520988	2		2
Q61739	Itga6	Integrin alpha-6			0.0490375		2.34474	2.42047	0.500197	0	0	0	0	0.504504	0.483056	0.464508	0	0	1.75514	0	0.329187	0.154836			2
G3X9Q1	Itga7	Integrin alpha-7 [Cleaved into: Integrin alpha-7 heavy chain; Integrin alpha-7 light chain]				0.0446841	18.7508	19.8478	12.9814	19.0701	17.0649	11.8504	16.8355	12.5851	16.9657	21.3043	31.2723	23.1306	17.1933	15.9951	15.4621	25.2358				-0.480304
P01592	Jchain	Immunoglobulin J chain		0.0301869		0.0199599	0	0	0	0	0.975236	0	0	0	0	1.85503	5.10448	4.95745	0	0.325079	0	3.97232		-1.69742		-2
P97825	Jpt1	Jupiter microtubule associated homolog 1	0.0266319				0	0	0	0	0	0	1.48549	1.00672	0.483056	0	1.27528	0	0	0	0.991755	0.425094	-2
G3UYP4	Kcnq5	Potassium voltage-gated channel subfamily KQT member 5	0.00500176				2.33758	2.42047	2.99389	1.5471	3.41274	1.82414	0.99032	1.00443	1.45336	1.39352	1.91292	2.20469	2.58398	2.26132	1.14937	1.83704	0.768538
E9Q4K7	Kif13b	Kinesin family member 13B				0.0288992	0	0	0.998571	0.514162	0	0.455145	0	0.504504	0	0.926015	0.637641	1.10146	0.332857	0.323102	0.168168	0.888371				-1.36332
A0A5F8MPF0	Kif1b	Kinesin-like protein KIF1B				0.0401665	1.40828	1.45223	0.500197	1.03063	0.974058	0.455145	1.98066	1.00672	0.966111	0	0	0.549844	1.12023	0.819945	1.31783	0.183281				1.51161
A0A2I3BQ59	Klf10	Krueppel-like factor 10		0.0162997			0.936465	0.968174	0	1.5471	0.975236	1.36662	0	1.00672	1.9448	0	0.638758	0	0.63488	1.29632	0.983841	0.212919		1.43569
Q3TTY5	Krt2	Keratin, type II cytoskeletal 2 epidermal			0.0179308		2.81656	1.93628	0.498373	4.12483	6.33845	5.924	5.94194	3.02015	1.45336	0.461508	0	12.1178	1.7504	5.46242	3.47182	4.1931			-1.02928
Q6NXH9	Krt73	Keratin, type II cytoskeletal 73			0.0253092		1.87293	0	1.49694	4.12483	2.92571	5.01134	6.93226	1.00672	3.39397	0	1.2764	8.81166	1.12329	4.02063	3.77765	3.36269			-1.12651
Q71RI9	Kyat3	Kynurenine--oxoglutarate transaminase 3	0.0192568				37.9089	36.7907	39.4408	36.5955	39.0118	35.0971	29.2144	34.2307	32.0201	32.872	37.6566	34.1505	38.0468	36.9015	31.8217	34.893	0.178194
Q9EP89	Lactb	Serine beta-lactamase-like protein LACTB, mitochondrial		0.0197317			5.61879	5.80904	1.99532	4.6413	4.38797	6.38151	2.47579	2.01344	5.81764	2.78105	0	0	4.47438	5.13693	3.43562	0.927015		1.38851
Q99KR3	Lactb2	Endoribonuclease LACTB2				0.00111208	0.464651	0	1.99714	1.5471	2.92453	0.45633	1.98064	2.01114	1.94061	1.39052	1.27752	1.10323	0.820597	1.64265	1.97746	1.25709				0.445425
P17047	Lamp2	Lysosome-associated membrane glycoprotein 2		0.0173957	0.0438038		6.0906	7.74546	4.99468	3.0942	4.38915	3.64472	1.98064	5.53809	3.87703	6.47611	7.65504	5.50729	6.27691	3.70936	3.79859	6.54615		-0.553223	0.514217
Q9CPY7	Lap3	Cytosol aminopeptidase				0.0129597	50.1331	42.1157	48.9318	44.8359	45.3502	34.1738	44.5644	43.2866	40.2781	49.0998	54.8852	51.2204	47.0602	41.4533	42.7097	51.7351				-0.191126
Q3U9G9	Lbr	Delta	0.0158765	0.0236721			0.471814	0.968106	0.500197	1.54941	0.975236	2.27691	0	0	0	0.461508	0	0	0.646706	1.60052	0	0.153836	2	1.64925
Q61233	Lcp1	Plastin-2	0.00301087	0.0285611			2.80939	4.35675	2.99389	2.57773	2.92571	7.28825	10.8935	14.0963	10.1903	16.2008	8.93479	14.3172	3.38668	4.2639	11.7267	13.1509	-1.10366	-1.02063
A0A6I8MX27	Ldhb	L-lactate dehydrogenase B chain	0.0234943				262.639	225.101	228.169	215.397	243.323	226.957	180.238	191.297	200.828	199.072	211.884	202.658	238.636	228.559	190.788	204.538	0.22285
Q7TNG8	Ldhd	Probable D-lactate dehydrogenase, mitochondrial		0.0073455			5.1613	2.42047	0.998571	3.09189	2.92335	5.01252	0	1.00672	0	0	0	0.549844	2.86011	3.67592	0.335573	0.183281		1.81003
Q9Z2I0	Letm1	Mitochondrial proton/calcium exchanger protein	0.00926506				63.7083	72.6129	70.402	65.965	71.1875	54.2369	51.4966	54.8581	56.7649	58.351	86.1608	57.2794	68.9077	63.7965	54.3732	67.2637	0.235795
P16045	Lgals1	Galectin-1	0.0282114				27.136	29.0455	29.4606	31.4308	31.6946	26.4304	36.1467	33.7285	42.202	31.4935	49.1397	39.6543	28.5473	29.8519	37.3591	40.0958	-0.267401
O89017	Lgmn	Legumain		0.0117721		0.0454449	0	0	0	0	0	0	0	0	0.483056	0.929015	1.2764	0.551614	0	0	0.161019	0.919009		-2		-1.40365
A0A3Q4EH58	Lhcgr	Lutropin-choriogonadotropic hormone receptor		0.0285667			3.7387	2.4204	0.998571	3.60605	3.90094	1.82414	1.48551	1.51122	0.483056	0.929015	0.637641	1.10323	2.38589	3.11038	1.15993	0.889962		1.11011
A0A571BG24	Limch1	LIM and calponin homology domains-containing protein 1		0.0274183			7.49172	8.71356	4.9892	6.70256	6.82547	6.83429	4.95162	8.55367	6.31747	5.10358	4.46572	6.0589	7.06483	6.78744	6.60758	5.2094		0.263076
Q9WVG5	Lipg	Endothelial lipase	0.00382268				3.28121	3.38851	2.99389	2.57773	0	5.01134	1.48549	0.502213	1.45755	3.70706	0	2.20469	3.2212	2.52969	1.14842	1.97058	0.948724
Q3UHZ5	Lmod2	Leiomodin-2		0.0261209			13.1177	12.1021	16.9757	12.8863	13.1627	14.1261	19.3113	16.6097	17.4739	16.2068	17.8662	20.9312	14.0651	13.3917	17.7983	18.3347		-0.311602
Q8CGK3	Lonp1	Lon protease homolog, mitochondrial		0.00400364			88.9283	101.174	81.3862	88.6227	91.1863	93.4268	85.6626	78.0241	78.1075	78.2468	71.4795	77.6448	90.4962	91.0786	80.598	75.7904		0.183237
A2A4B1	Lpin3	Phosphatidate phosphatase LPIN3		0.0140029	0.043686		0.936465	0.968106	1.49877	2.06357	1.95047	3.18839	0	0.502213	1.45336	0.926015	0	0	1.13445	2.40081	0.651858	0.308672		1.54431	-0.716419
P11152	Lpl	Lipoprotein lipase	0.0113054				21.0669	22.2678	19.9714	15.471	13.6533	19.5926	15.8452	12.5828	16.491	13.8872	14.678	12.6623	21.102	16.239	14.973	13.7425	0.339793
Q8BFW7	Lpp	Lipoma-preferred partner homolog		0.00630117			1.40112	1.45229	2.99206	1.54941	1.46344	1.82295	2.97092	5.03359	2.42786	2.77805	3.8292	3.3026	1.94849	1.61193	3.47745	3.30328		-0.688209
Q6PB66	Lrpprc	Leucine-rich PPR motif-containing protein, mitochondrial		0.0255681			160.214	176.207	180.23	175.212	175.054	185.019	152.014	162.586	150.906	153.728	104.02	122.801	172.217	178.428	155.169	126.85		0.337913
Q8BGI7	Lrrc39	Leucine-rich repeat-containing protein 39	0.0185533				0	0	0	0	0	0.911476	0.495171	1.00672	0.483056	0.464508	0	1.10323	0	0.303825	0.661648	0.522579	-2
A0A0G2JDT9	Lrrc7	Leucine-rich repeat-containing protein 7	0.0168714		0.0119905		1.40112	2.4204	1.50059	0.514162	0	0	0.495149	0.502213	0.483056	0	0	1.10146	1.77404	0.171387	0.493473	0.367153	1.12949		1.64761
P51885	Lum	Lumican		0.0244087			18.236	27.1089	26.9596	16.4901	24.8715	17.3216	38.6225	29.1971	33.9607	36.1146	59.9941	68.2851	24.1015	19.561	33.9268	54.7979		-0.94775
A0A087WNZ5	Ly6c1	Lymphocyte antigen 6C1				0.0191235	3.27405	3.38851	1.99897	3.09189	3.90094	3.64472	1.98066	3.01786	2.90672	4.16557	3.82808	3.85599	2.88717	3.54585	2.63508	3.94988				-0.399333
P25911	Lyn	Tyrosine-protein kinase Lyn	0.0257871				0.471814	0	0.500197	0	0.487029	1.36662	0.99032	1.50893	0.966111	0.926015	0	0.551614	0.324004	0.617883	1.15512	0.492543	-1.1238
Q9DA03	Lyrm7	Complex III assembly factor LYRM7		0.0198449			3.27405	4.35682	2.99754	2.06126	1.95047	3.19076	4.9516	4.52908	2.91092	4.16257	5.74324	4.4076	3.5428	2.40083	4.13053	4.77114		-0.660992
E9PX24	Lyrm9	LYR motif-containing protein 9	0.00559919		0.0108681		1.39395	2.42047	1.49694	0	0	0.45633	0	0	0	0.461508	0	0	1.77045	0.15211	0	0.153836	2		1.68353
P24668	M6pr	Cation-dependent mannose-6-phosphate receptor	0.00843895				0.464651	0.968241	0.998571	1.03063	1.46344	0.911476	2.97096	2.52023	1.94061	0.926015	4.46795	2.20292	0.810488	1.13518	2.47727	2.5323	-1.01393
Q91VR7	Map1lc3a	Microtubule-associated protein 1 light chain 3 alpha			0.0105574	0.0199955	4.67516	3.87263	3.49409	2.57542	1.95047	1.82295	2.97094	3.52695	2.42367	1.39052	1.91516	1.6513	4.01396	2.11628	2.97385	1.65233			0.61912	0.571324
P27546	Map4	Microtubule-associated protein 4	0.0162659				16.8564	19.3634	19.9751	15.9736	18.5318	20.5064	25.2532	25.6725	22.3128	22.6889	44.0363	31.9405	18.7316	18.3373	24.4128	32.8886	-0.263357
P26645	Marcks	Myristoylated alanine-rich C-kinase substrate		0.0268139	0.0353675		7.01991	5.80911	7.48837	5.15315	5.36439	5.01371	6.93228	7.04932	8.2455	6.48511	8.93368	9.36151	6.77246	5.17708	7.40903	8.2601		-0.458878	0.267019
Q8K310	Matr3	Matrin-3	0.0483167				7.01991	7.26134	6.4898	3.60605	6.33962	11.8492	3.46613	6.04031	2.90672	7.40512	3.19156	4.95568	6.92368	7.26495	4.13772	5.18412	0.503727
Q8R2Y2	Mcam	Cell surface glycoprotein MUC18		0.0126381		0.0216868	1.87293	0.968174	1.49877	1.54941	0.974058	1.36662	2.47579	0.502213	0.970305	5.09158	7.01964	3.85599	1.44662	1.2967	1.3161	5.3224		-1.21639		-1.20699
Q99MR8	Mccc1	Methylcrotonoyl-CoA carboxylase subunit alpha, mitochondrial		0.0365815			103.926	115.213	99.8534	97.3819	115.068	106.186	84.6724	92.1273	97.501	90.294	58.0767	71.5965	106.331	106.212	91.4336	73.3224		0.36639
Q3ULD5	Mccc2	Methylcrotonoyl-CoA carboxylase beta chain, mitochondrial		0.0108165			67.3753	70.1926	80.3913	85.0374	79.487	80.2122	75.2642	66.9525	78.1075	72.6847	68.93	64.9825	72.6531	81.5789	73.4414	68.8657		0.169008
P14152	Mdh1	Malate dehydrogenase, cytoplasmic	0.00986518				148.826	148.615	153.283	154.59	170.177	124.866	132.703	136.909	141.173	131.503	234.22	173.482	150.241	149.878	136.928	179.735	0.092719
Q9D967	Mdp1	Magnesium-dependent phosphatase 1			0.00629376		11.6879	11.618	11.4772	13.4051	15.1156	14.1308	12.379	10.0695	15.0418	16.6623	14.0415	15.4186	11.5944	14.2172	12.4968	15.3741			-0.203228
Q8BMF3	Me3	NADP-dependent malic enzyme, mitochondrial	0.0379999			0.0186216	52.4277	50.3448	53.4263	48.442	45.8396	52.4069	46.0498	36.7441	45.1003	53.7119	56.156	53.4234	52.0662	48.8962	42.6314	54.4304	0.199263			-0.243124
O08663	Metap2	Methionine aminopeptidase 2	0.0308233				0.936465	0.968174	1.49694	0.516469	1.46344	0.455145	0	0.504504	0.48725	0.926015	1.27752	2.20292	1.13386	0.811686	0.330585	1.46882	1.09704
Q8BLU2	Mettl21c	Protein-lysine methyltransferase METTL21C		0.0134178		0.00533646	3.72437	5.32499	2.99389	3.09189	2.92571	4.1046	3.46615	4.52908	4.8683	1.85203	0.637641	0.551614	4.01442	3.37407	4.28785	1.01376		1.07584		1.23513
Q9D1H9	Mfap4	Microfibril-associated glycoprotein 4				0.0328615	0	0.968106	2.99754	1.03063	0.975236	2.27928	1.48549	0	0.970305	2.77805	1.91516	2.75453	1.32188	1.42838	0.818598	2.48258				-1.00811
D3YYS6	Mgll	Monoglyceride lipase	0.0414414				12.6244	10.6499	11.981	8.75921	11.7028	12.7618	9.40809	10.0649	10.1861	11.1122	5.74435	4.40583	11.7518	11.0746	9.88636	7.08746	0.172418
Q7TNS2	Micos10	MICOS complex subunit Mic10				0.0498597	4.22484	2.4204	1.49694	3.09189	1.46344	1.82295	2.97098	3.52466	3.88122	2.78105	2.55391	2.75453	2.71406	2.1261	3.45895	2.6965				0.247734
Q8R3Q6	Mix23	Protein MIX23			0.00494197		3.73153	2.90452	3.49409	2.05895	1.95047	1.82414	3.9613	3.02015	1.94061	3.24255	1.91404	2.7563	3.37671	1.94452	2.97402	2.63763			0.538293
Q6ZQI3	Mlec	Malectin		0.0489142			0.471814	0	0.498373	0	0.488207	0	0.495171	1.00672	1.45336	1.85203	0.638758	2.20292	0.323396	0.162736	0.985083	1.56457		-1.62315
V9GX62	Mlip	Muscular LMNA-interacting protein	0.0281036				9.85079	9.19775	8.48329	8.24505	8.29245	14.5848	6.43709	7.55153	7.77083	6.94661	5.1056	6.05713	9.17728	10.3741	7.25315	6.03645	0.234215
Q8C7H1	Mmaa	Methylmalonic aciduria type A homolog, mitochondrial		0.00472	0.0223134		7.01274	8.71356	7.98674	9.79445	9.75118	9.57227	4.95166	7.05161	8.73694	5.09758	5.1056	7.15859	7.90435	9.70597	6.9134	5.78726		0.505861	-0.20461
P16332	Mmut	Methylmalonyl-CoA mutase, mitochondrial	0.00491564				40.7255	42.1157	40.443	40.7065	45.8384	36.9177	27.2338	27.6836	33.4567	35.1886	31.2723	24.2338	41.0947	41.1542	29.458	30.2316	0.329872
A0A1B0GR18	Mob2	MOB kinase activator 2	6.14338e-08			6.14338e-08	0	0	0	0	0	0.45633	0.495171	0.504504	0.48725	0	0	0	0	0.15211	0.495642	0	-2			2
F8WHT5	Mpv17	Mitochondrial inner membrane protein Mpv17		0.0364183			12.174	14.0385	10.9843	11.3392	15.1156	13.6709	8.41771	12.5828	11.1606	9.72466	8.93591	10.463	12.3989	13.3753	10.7204	9.70784		0.317757
Q9CQL5	Mrpl18	Large ribosomal subunit protein uL18m		0.0247399			4.68949	8.22965	2.99754	5.15315	5.85142	5.01371	3.46611	5.54268	4.35589	3.23955	4.46795	3.30437	5.30556	5.33943	4.45489	3.67063		0.37043
Q9D1N9	Mrpl21	Large ribosomal subunit protein bL21m			0.0041634		3.74586	2.90459	3.49773	5.14854	4.87618	5.46885	4.45645	4.02458	5.33458	5.09458	2.5528	5.50552	3.38273	5.16452	4.6052	4.3843			-0.416929
Q9CQ06	Mrpl24	Large ribosomal subunit protein uL24m			0.0253222		2.33758	1.93641	0.998571	3.09881	3.90212	3.19076	1.98064	3.01786	1.93642	2.77505	1.27528	2.20469	1.75752	3.39723	2.31164	2.085			-0.636193
Q9Z2Q5	Mrpl40	Large ribosomal subunit protein mL40		0.0368478		0.0340252	3.75302	4.84073	3.99428	2.57773	3.41391	1.36662	1.48551	2.51794	3.39816	4.16257	6.38199	4.95391	4.19601	2.45276	2.46721	5.16616		-0.71228		-0.707146
Q9D1H8	Mrpl53	Large ribosomal subunit protein mL53	0.025825				4.21767	2.90445	2.49551	1.02832	3.90212	3.64472	0.99032	1.51122	1.45755	3.70406	1.91404	2.75276	3.20588	2.85839	1.3197	2.79029	0.833565
Q9CZ83	Mrpl55	Large ribosomal subunit protein mL55				0.0406802	1.40112	2.90452	1.49877	3.09189	1.95047	2.73324	3.46611	2.51794	2.90672	2.31654	1.91516	1.65307	1.9348	2.59187	2.96359	1.96159				0.406889
Q8R035	Mrpl58	Large ribosomal subunit protein mL62		0.0240843			1.87293	1.93635	1.49694	1.03063	1.95047	1.36662	1.98064	2.51565	1.45336	2.31654	3.19156	2.75276	1.76874	1.44924	1.98322	2.75362		-0.620709
Q80ZK0	Mrps10	Small ribosomal subunit protein uS10m			0.00455639		2.80939	3.38857	3.49409	1.03294	1.46344	1.82177	0.495149	1.51122	2.91092	1.39052	0.638758	0.549844	3.23068	1.43938	1.6391	0.859708			0.767142
Q9CPX7	Mrps16	Small ribosomal subunit protein bS16m	0.0148218				0.936465	1.45229	0.996746	0	1.46227	1.82295	0	0.504504	0	1.38752	0.637641	0.549844	1.1285	1.09507	0.168168	0.858336	1.48123
Q9CQE3	Mrps17	Small ribosomal subunit protein uS17m	0.0296385		0.0326756		2.33758	2.90452	3.49591	1.54479	1.95165	1.82295	0.990341	1.50893	1.94061	1.84903	0	0	2.91267	1.77313	1.47996	0.616343	0.652324		0.48638
Q9CXW2	Mrps22	Small ribosomal subunit protein mS22	0.0287212			0.0088452	2.81656	4.84087	4.99468	1.5471	4.38915	3.6459	1.98066	1.00672	1.93642	3.70106	4.46907	5.50552	4.21737	3.19405	1.64127	4.55855	0.879421			-0.941088
Q9D0G0	Mrps30	Large ribosomal subunit protein mL65		0.0398805			10.7729	6.29303	4.4963	6.70025	5.36439	8.65724	4.45641	4.52679	3.88122	4.63008	0.637641	1.64953	7.18742	6.90729	4.28814	2.30575		0.99892
Q99N87	Mrps5	Small ribosomal subunit protein uS5m	0.0413997	0.00883078			6.54093	7.2612	3.99428	5.66732	5.85142	7.74932	2.47581	3.52466	2.42786	3.23955	3.19156	3.30083	5.93214	6.42268	2.80944	3.24398	0.714446	0.657663
Q9D6S7	Mrrf	Ribosome-recycling factor, mitochondrial	0.0399029			0.00554514	11.7094	12.1021	8.48694	8.76152	12.1922	9.11594	7.42741	7.55153	6.79633	10.1802	8.93591	9.90958	10.7662	10.0232	7.25842	9.67522	0.389217			-0.285443
Q920Q6	Msi2	RNA-binding protein Musashi homolog 2			0.0166626		2.33758	3.38864	1.99714	5.66732	4.38797	4.55856	3.46611	4.02916	3.88122	3.23955	1.91516	3.85422	2.57445	4.87128	3.79216	3.00298			-0.616951
P26041	Msn	Moesin	0.0263898	0.0283653			77.7194	90.5242	83.8745	84.0068	94.5991	85.6787	112.896	100.676	98.4713	107.412	124.457	104.085	84.0394	88.0949	104.015	111.985	-0.212443	-0.238804
Q791V5	Mtch2	Mitochondrial carrier homolog 2	0.0329121				51.0338	50.345	47.4294	56.1775	51.2005	46.4817	40.1079	46.309	41.2401	43.5197	54.2509	50.1155	49.6027	51.2865	42.5523	49.2953	0.153012
Q8BKY8	Mterf2	Transcription termination factor 2, mitochondrial		0.00351179			7.48456	4.8408	6.99182	6.70025	6.33727	5.92518	1.98064	4.02458	4.84314	4.62408	4.46795	4.95391	6.43906	6.3209	3.61612	4.68198		0.297908
Q9CRB8	Mtfp1	Mitochondrial fission process protein 1				0.0281434	32.3045	28.0772	20.9718	33.4943	33.6451	23.7007	23.2725	20.1366	20.3722	31.02	29.9937	24.7784	27.1178	30.28	21.2605	28.5974				-0.294313
P03888	Mtnd1	NADH-ubiquinone oxidoreductase chain 1	0.0434423	0.0345276			25.7349	24.2043	24.9624	24.7374	26.3325	21.8742	19.3113	18.1209	23.2831	20.8278	19.7825	19.2764	24.9672	24.3147	20.2384	19.9622	0.209211	0.196603
Q9EQK5	Mvp	Major vault protein	0.0347278	0.00359098			12.6315	9.19782	16.9775	10.3063	7.31486	19.1362	37.137	27.1791	21.8256	33.8011	34.4661	38.003	12.9356	12.2525	28.7139	35.4234	-0.757669	-0.972019
F6VLV1	Mybpc3	Myosin-binding protein C, cardiac-type	0.0333618				601.639	608.013	611.131	643.635	616.833	624.354	646.679	655.382	620.974	607.016	657.348	636.616	606.928	628.274	641.012	633.66	-0.0546246
Q6URW6	Myh14	Myosin-14	0.0396121				15.4553	16.459	10.4841	12.884	9.26533	18.6799	27.2338	18.6254	25.7068	30.094	7.66063	13.7709	14.1328	13.6098	23.8553	17.1752	-0.511875
Q8VDD5	Myh9	Myosin-9	0.00500266				65.0879	80.3585	61.3984	61.3237	50.7158	103.902	115.372	107.219	101.878	114.826	10.2134	62.7849	68.9483	71.9806	108.156	62.6081	-0.442767
Q9CQ19	Myl9	Myosin regulatory light polypeptide 9		0.0417759			14.5116	13.5544	12.9796	12.8863	11.2158	9.56872	11.3887	11.5761	15.5249	15.2717	27.4398	24.7819	13.6819	11.2236	12.8299	22.4978		-0.668666
Q9JIF9	Myot	Myotilin	0.0252143			0.0285867	18.2718	15.0068	18.9765	13.4028	5.36321	24.6087	25.2532	21.1434	25.7068	17.5973	8.29715	14.8723	17.4184	14.4582	24.0344	13.5889	-0.31921			0.555267
Q9CZR2	Naalad2	N-acetylated-alpha-linked acidic dipeptidase 2		0.0366118			0	0	0.500197	0	0.488207	0	0.99032	0.504504	1.94061	1.38752	0.638758	1.6513	0.166732	0.162736	1.14514	1.22586		-1.53122
Q8C5H8	Nadk2	NAD kinase 2, mitochondrial	0.0169027				8.42102	7.26127	8.99078	6.18378	8.77595	7.28944	4.45645	5.03359	6.31747	7.40812	1.91404	3.85422	8.22436	7.41639	5.26917	4.39213	0.438016
B7ZNL2	Nap1l4	Nucleosome assembly protein 1-like 4		0.0356951			9.83646	8.7137	15.4806	11.8511	10.2417	10.9377	13.3693	13.0896	17.4613	13.4227	19.787	18.7248	11.3436	11.0102	14.6401	17.3115		-0.444981
A0A498WGK2	Nars1	Asparagine--tRNA ligase, cytoplasmic	0.0278567				0.936465	0.484053	0.498373	0	0.976413	1.36781	2.47583	4.03145	1.94061	2.31654	0	0.551614	0.63963	0.781406	2.81597	0.956051	-1.2596
Q9CPP6	Ndufa5	NADH dehydrogenase [ubiquinone] 1 alpha subcomplex subunit 5	0.0425639				49.168	53.7338	51.4309	52.5668	61.441	56.9654	57.4385	54.3628	56.7482	57.8684	55.5194	45.1598	51.4443	56.9911	56.1832	52.8492	-0.0880612
Q9CQZ5	Ndufa6	NADH dehydrogenase [ubiquinone] 1 alpha subcomplex subunit 6	0.0218068			0.0276421	45.4006	46.9563	41.94	43.7983	38.0389	31.4453	38.6225	39.755	39.2995	41.6647	46.5902	46.8146	44.7656	37.7609	39.2257	45.0232	0.131918			-0.137628
Q59J78	Ndufaf2	NADH dehydrogenase [ubiquinone] 1 alpha subcomplex assembly factor 2	0.0183284				6.08344	7.74539	6.48797	3.61067	6.82901	4.10342	4.45641	4.53596	2.90672	3.23955	13.4016	4.40583	6.77227	4.8477	3.96636	7.01567	0.522582
Q9CR61	Ndufb7	NADH dehydrogenase [ubiquinone] 1 beta subcomplex subunit 7	0.0399906				80.9791	85.1996	78.3832	71.6277	91.6745	61.5311	48.5256	59.3941	72.2982	60.6615	101.473	72.1481	81.5207	74.9444	60.0726	78.0943	0.302953
Q91VD9	Ndufs1	NADH-ubiquinone oxidoreductase 75 kDa subunit, mitochondrial	0.00787041	0.0252727			293.978	307.395	282.592	295.779	273.555	294.861	260.949	252.193	258.135	263.923	228.478	235.157	294.655	288.065	257.092	242.519	0.13616	0.171682
Q8K3J1	Ndufs8	NADH dehydrogenase [ubiquinone] iron-sulfur protein 8, mitochondrial				0.0323936	70.6852	70.6765	53.9192	70.0898	73.6356	61.9851	59.9143	61.912	58.6888	64.3626	70.8429	66.0875	65.0936	68.5702	60.1717	67.0977				-0.10884
Q8BK30	Ndufv3	NADH dehydrogenase [ubiquinone] flavoprotein 3, mitochondrial			0.0362518		13.0962	12.5862	11.4881	15.4572	16.092	13.6721	13.8645	12.0783	11.6479	13.8872	20.4179	17.0735	12.3902	15.0738	12.5302	17.1262			-0.195427
Q9Z1J3	Nfs1	Cysteine desulfurase		0.0485452			21.5459	17.9111	15.9753	16.4947	20.9635	25.9776	13.8645	15.1031	16.4868	13.8932	8.93479	13.7709	18.4774	21.1453	15.1515	12.1996		0.536552
Q7TMG8	Nipsnap2	Protein NipSnap homolog 2	0.00819808				113.269	116.665	120.332	113.36	116.045	111.656	105.964	103.217	98.9711	100.927	140.404	117.851	116.756	113.687	102.717	119.727	0.127926
Q61941	Nnt	NAD	3.98377e-06	5.87024e-06			1.40828	0.484121	0.998571	1.03063	0.487029	1.36781	312.941	344.284	336.675	371.317	337.608	339.247	0.963657	0.961822	331.3	349.391	-1.9884	-1.98902
Q8K3Z0	Nod2	Nucleotide-binding oligomerization domain-containing protein 2			0.0100751		0.936465	0.968106	0.996746	0.516469	0	0	0	0.502213	1.45336	0.464508	0.638758	1.10146	0.967106	0.172156	0.651858	0.734908			1.39555
Q61937	Npm1	Nucleophosmin		0.0138538			9.36465	14.0384	16.4792	10.8274	9.26769	11.8539	11.8838	9.5558	18.4232	15.7453	21.6999	18.1749	13.2941	10.6497	13.2876	18.54		-0.540627
Q9JI75	Nqo2	Ribosyldihydronicotinamide dehydrogenase [quinone]				0.0386751	15.9199	15.4908	24.9643	21.6456	27.3078	16.8629	14.8548	13.085	15.0502	21.7599	30.6358	20.3796	18.7917	21.9387	14.33	24.2584				-0.51458
Q80XB4	Nrap	Nebulin-related-anchoring protein	0.0112161			0.0441227	7.96353	15.975	6.48615	4.63668	4.39033	25.5261	43.0789	30.6992	28.6345	23.6029	0.637641	6.60698	10.1416	11.5177	34.1375	10.2825	-1.08385			1.07407
Q3UFY7	Nt5c3b	7-methylguanosine phosphate-specific 5'-nucleotidase		0.00339099			2.34474	0.968174	0.998571	1.03063	1.46109	0.91266	0.99032	2.01344	1.94061	2.31654	2.55391	2.20115	1.43716	1.13479	1.64812	2.3572		-0.70012
A0A1C7CYU3	Nucb1	Nucleobindin-1		0.0484326		0.0485107	2.33758	1.45223	1.99532	2.57773	1.95047	1.82295	1.48547	1.50893	2.91092	3.70406	8.93479	6.60698	1.92837	2.11705	1.96844	6.41528		-1.00752		-1.06083
Q8CH40	Nudt6	Nucleoside diphosphate-linked moiety X motif 6		0.0469291			2.33758	0.484053	0.500197	0.514162	1.46227	1.36781	0	0	0	0.461508	0	0	1.10728	1.11474	0	0.153836		1.51494
Q99PG2	Ogfr	Opioid growth factor receptor			0.00947707		0.464651	0.968174	1.00039	0	0	0	0	1.51122	0.483056	0	1.2764	0.549844	0.811073	0	0.664759	0.608748			2
Q62000	Ogn	Mimecan		0.00234743			0.464651	0.968174	1.99714	1.03063	0.975236	1.36662	3.96128	2.01344	4.84733	6.0206	5.74324	8.26536	1.14332	1.12416	3.60735	6.6764		-1.42355
Q8K010	Oplah	5-oxoprolinase		0.0157165		0.0394452	7.02707	6.2931	7.99039	5.15546	7.80542	9.11594	3.9613	9.05817	7.27519	3.23955	0.638758	1.09969	7.10352	7.35894	6.76489	1.65933		1.26401		1.21211
Q8VGU3	Or9s23	5-oxoprolinase		0.0114121			0.464651	0.968174	1.99532	2.06357	2.43632	1.36781	0.495149	0.502213	1.94061	0.461508	0.638758	0.549844	1.14271	1.9559	0.979324	0.550036		1.12203
Q8VC10	Osgin1	Oxidative stress-induced growth inhibitor 1		0.0487891			0	0.968241	0.498373	1.03294	1.94812	1.36662	1.48551	0	0	0.923015	0	0	0.488871	1.44923	0.495171	0.307672		1.29951
Q8VE38	Oxnad1	Oxidoreductase NAD-binding domain-containing protein 1	0.0471416				13.5752	12.1023	11.981	10.304	9.75118	12.3055	7.42739	10.5694	10.1861	10.6477	0.638758	2.20292	12.5528	10.7869	9.3943	4.49645	0.287832
P09103	P4hb	Protein disulfide-isomerase	0.0219074	0.00871089			40.747	43.5679	54.4248	48.4443	47.7889	39.1994	60.9047	61.4121	67.4425	62.972	78.4991	77.1144	46.2466	45.1442	63.2531	72.8619	-0.310623	-0.469767
Q6PHQ9	Pabpc4	Polyadenylate-binding protein		2.73506e-05			21.5244	23.72	25.4645	20.6172	20.9623	20.5135	23.2725	27.1745	24.2534	24.5469	24.2527	24.2356	23.5696	20.6977	24.9001	24.3451		-0.161952
Q99JB8	Pacsin3	Protein kinase C and casein kinase II substrate protein 3	0.0125617	0.000347934		0.00117665	8.42102	7.26114	13.4871	14.9499	13.6545	13.2158	17.8258	18.1232	17.9527	21.3043	22.3387	20.9259	9.72308	13.9401	17.9672	21.523	-0.595454	-0.427651		-0.180082
G3UYE5	Paip1	Polyadenylate-binding protein-interacting protein 1				0.000392828	0	0	0	0	0.487029	0	0	0	0	0.464508	0.638758	0.551614	0	0.162343	0	0.551626				-2
O54931	Pakap	PALM2-AKAP2 fusion protein	0.021431		0.0390736		3.28121	3.38871	3.49409	2.06126	2.92689	2.73324	4.45645	5.54038	4.36847	4.16557	0.637641	4.95745	3.388	2.5738	4.78843	3.25355	-0.342554		0.273141
Q99LX0	Park7	Parkinson disease protein 7 homolog			0.038539		43.9995	43.0837	47.935	37.105	38.5212	41.4727	44.0692	45.7976	40.7444	38.8956	50.4161	48.4571	45.0061	39.033	43.5371	45.9229			0.14215
Q91ZA3	Pcca	Propionyl-CoA carboxylase alpha chain, mitochondrial		0.0139097			108.215	128.767	124.325	127.78	123.861	124.866	100.022	108.726	113.526	103.693	82.3261	102.432	120.436	125.502	107.424	96.1503		0.264847
P29121	Pcsk4	Proprotein convertase subtilisin/kexin type 4				0.017971	0	0	0	0	0.488207	0.45633	0	0	0	0.464508	0.637641	1.09969	0	0.314846	0	0.733945				-2
G5E8R3	Pcx	Pyruvate carboxylase, mitochondrial		0.0320036			46.3514	47.9246	51.922	49.9821	49.7382	62.4379	36.1466	38.7621	46.5621	39.3571	12.1241	24.2268	48.7327	54.0527	40.4903	25.236		0.726881
Q9CQF9	Pcyox1	Prenylcysteine oxidase 1		0.00635418			3.74586	2.42047	4.49266	3.09189	4.39033	5.924	14.3596	5.53809	8.25388	10.1892	13.405	10.4665	3.55299	4.46874	9.38387	11.3536		-0.870267
A0A0N4SWG4	Pde1c	Dual specificity calcium/calmodulin-dependent 3',5'-cyclic nucleotide phosphodiesterase 1C			0.00886897		4.21767	3.8727	3.00118	2.06357	1.46462	1.82177	1.98062	3.01786	0	1.38752	1.2764	4.96099	3.69718	1.78332	1.66616	2.54164			0.698427
Q9D051	Pdhb	Pyruvate dehydrogenase E1 component subunit beta, mitochondrial	0.0487055				162.487	167.978	167.252	179.851	170.186	195.063	172.316	169.642	174.617	179.188	166.574	161.916	165.906	181.7	172.192	169.226	-0.0371828
P27773	Pdia3	Protein disulfide-isomerase A3		0.026781			38.8382	44.536	46.9328	43.2842	47.7866	41.9279	50.0111	49.8314	50.4559	50.4633	60.6329	58.9342	43.4357	44.3329	50.0995	56.6768		-0.244411
A0A0R4J0Z1	Pdia4	Protein disulfide-isomerase A4		0.0184764			0.471814	3.8727	1.99897	0	0.487029	0.910291	0.99032	1.50893	2.41947	2.77805	1.91516	1.65307	2.11449	0.465773	1.63957	2.11542		-1.27821
Q3TML0	Pdia6	Protein disulfide-isomerase A6		0.0138818			9.38614	12.1021	15.4788	13.4005	11.7017	12.763	10.8935	17.1165	16.4994	14.8132	15.9567	14.8706	12.3223	12.6217	14.8365	15.2135		-0.186222
O70400	Pdlim1	PDZ and LIM domain protein 1	0.00705141				12.1669	14.0387	12.4776	14.9476	12.6792	13.6698	18.3209	16.1052	17.9611	15.7303	26.1679	26.435	12.8944	13.7655	17.4624	22.7777	-0.300957
Q8K183	Pdxk	Pyridoxal kinase		0.0380917	0.0252909		3.27405	2.90445	4.99468	0	1.46227	1.36662	1.98062	2.01114	2.91511	2.77805	4.46572	6.61229	3.72439	0.942962	2.30229	4.61868		-1.32181	1.19187
Q11136	Pepd	Xaa-Pro dipeptidase		0.0399725			0.464651	0.968174	1.99714	2.06357	0.975236	1.82414	3.9613	1.50893	2.91511	5.55609	4.46795	2.75453	1.14332	1.62098	2.79511	4.25953		-0.897387
A0A0R4J0U3	Per2	Period circadian protein homolog 2	0.0169452				0.936465	0.968174	1.49877	0	0.487029	0.91266	0.495171	0	0	1.38752	0	0.551614	1.13447	0.466563	0.165057	0.646379	1.49195
Q9Z126	Pf4	Platelet factor 4		0.0493672			2.35191	0.968174	2.49551	1.03063	0.487029	0.911476	4.45645	6.54252	2.90672	2.78105	1.2764	2.75453	1.93853	0.809712	4.63523	2.27066		-0.948552
Q5SUR0	Pfas	Phosphoribosylformylglycinamidine synthase	1.2262e-06				0.464651	0.484121	0.500197	0	1.46344	0.45633	0	0	0	0	0	0.551614	0.48299	0.639924	0	0.183871	2
A0A087WRG0	Pfkfb2	6-phosphofructo-2-kinase/fructose-2,6-bisphosphatase 2			0.0473923		0.471814	0.968174	0.500197	1.03063	1.46227	1.82295	0.495171	0.502213	0.483056	0.926015	0	0.549844	0.646728	1.43862	0.49348	0.491953			-0.759479
P47857	Pfkm	ATP-dependent 6-phosphofructokinase, muscle type	0.0116732				155.482	164.59	157.774	159.736	176.024	178.652	145.577	145.479	148.448	154.642	120.619	142.652	159.282	171.47	146.501	139.304	0.0835922
Q8C605	Pfkp	ATP-dependent 6-phosphofructokinase, platelet type	0.014507				20.1519	20.8156	18.9728	12.363	18.5271	22.3306	29.7096	24.6657	25.7236	27.3159	11.4876	18.1732	19.9801	17.7402	26.6996	18.9922	-0.287899
P62962	Pfn1	Profilin-1		0.0149272			37.4801	43.568	46.9365	33.4943	40.9611	41.9267	49.5159	53.8537	46.583	49.0758	57.438	57.8292	42.6615	38.794	49.9842	54.781		-0.341692
Q9D0F9	Pgm1	Phosphoglucomutase-1		0.0143905	0.0201285		106.764	113.276	114.324	120.072	127.745	123.043	116.858	116.286	113.076	100.93	107.857	112.356	111.455	123.62	115.407	107.048		0.143692	-0.1035
Q80UU9	Pgrmc2	Membrane-associated progesterone receptor component 2		0.00864191			0.464651	0.968174	1.49877	1.03063	1.46227	1.82295	3.46613	2.01114	1.94061	3.24555	2.55391	3.30437	0.977198	1.43862	2.47263	3.03461		-0.713578
A2AI89	Phka1	Phosphorylase b kinase regulatory subunit alpha, skeletal muscle isoform	0.00502027				8.42818	7.74532	5.49305	0	10.7288	0.911476	0.99032	2.52023	1.45336	0.464508	17.8696	7.16036	7.22219	3.88008	1.65464	8.49815	1.2544
Q8K411	Pitrm1	Presequence protease, mitochondrial		0.00198531			20.5807	24.2043	26.9578	20.6149	22.9151	22.7869	27.7289	30.2084	20.368	27.7955	29.3594	29.7394	23.9143	22.1056	26.1018	28.9647		-0.268614
A0A0A6YXS7	Pkia	cAMP-dependent protein kinase inhibitor alpha		0.000424546			0.464651	0.484053	0	0	0	0	0	1.00672	0.483056	0.461508	0.638758	0.549844	0.316235	0	0.496591	0.550036		-2
B7ZC21	Pkig	cAMP-dependent protein kinase inhibitor gamma				0.000392828	0.464651	0	0	0	0.488207	0	0	0	0	0.464508	0.638758	0.551614	0.154884	0.162736	0	0.551626				-2
Q9QXS1	Plec	Plectin			0.0246108		176.048	204.284	173.257	239.102	219.908	263.416	205.492	204.864	249.356	256.512	52.3346	195.517	184.53	240.809	219.904	168.121			-0.264632
Q9JHK5	Plek	Pleckstrin	0.0183547			0.0183547	0	0	0	0	0	0	0.495171	1.00443	0.483056	0	0	0	0	0	0.660884	0	-2			2
P43883	Plin2	Perilipin-2	0.0402873				1.88009	0.484121	1.99714	2.58004	0	0.911476	0	0	0	0.461508	0	0	1.45379	1.16384	0	0.153836	2
A0A571BEC9	Plin4	Perilipin-4	4.3044e-05	0.0136511			41.1758	41.6317	43.4314	32.4637	49.2524	33.2683	7.92256	8.05145	12.6224	8.33714	17.2319	13.2157	42.0797	38.3281	9.53212	12.9283	1.26124	0.99109
Q8BVZ1	Plin5	Perilipin-5	0.00114305				10.3011	11.134	9.48916	6.18378	10.7264	3.64472	2.97096	5.03588	3.88122	3.70706	3.83143	2.75453	10.3081	6.85164	3.96269	3.43101	0.889285
Q9R1Q7	Plp2	Proteolipid protein 2		0.000112863			1.40828	0.484053	0	0	0	0	0.990298	0.504504	1.94061	1.38752	1.2764	1.10146	0.630777	0	1.14514	1.25513		-2
Q9Z2M7	Pmm2	Phosphomannomutase 2		0.0340154		0.0154719	8.88567	5.80911	6.4898	4.12022	5.85142	5.01252	6.43705	5.03588	5.83441	3.24555	0	1.65484	7.06153	4.99472	5.76911	1.63347		1.01423		1.11735
A0A0R4J1J1	Pnkd	Probable hydrolase PNKD		0.023885			0.936465	0.968174	1.99714	1.5471	0.975236	2.2781	0.495171	1.51122	0.966111	0.464508	0	0	1.30059	1.60014	0.990835	0.154836		1.64709
Q543K9	Pnp	Purine nucleoside phosphorylase		0.0202107			6.55525	6.2931	15.9717	5.66962	9.75354	5.92044	9.9032	12.5851	11.6353	12.5057	18.5117	14.8688	9.60667	7.11453	11.3745	15.2954		-0.73011
Q8K1R3	Pnpt1	Polyribonucleotide nucleotidyltransferase 1, mitochondrial	0.035966				7.47739	7.74566	8.48694	9.78984	5.36085	11.3917	4.45647	5.54038	6.80052	5.09458	1.91404	3.30083	7.90333	8.84745	5.59913	3.43649	0.341301
Q9R0M4	Podxl	Podocalyxin		0.0397073			3.28121	5.80898	3.49591	2.05895	2.92571	1.36662	1.98064	2.01344	3.88122	3.23955	5.10671	5.51083	4.19536	2.11709	2.6251	4.61903		-0.742842
F6SQH7	Poldip2	Polymerase delta-interacting protein 2		0.00863886	0.0303986		0.471814	1.93635	0.498373	2.57542	2.4375	2.73324	1.48549	3.52466	0.970305	0.926015	0.638758	1.65484	0.968845	2.58206	1.99348	1.07321		0.825578	-0.90862
A0A3B2WBC6	Polr2m	DNA-directed RNA polymerase II subunit GRINL1A		0.0242828			0.464651	0.484053	0	1.03063	0.487029	0.45633	0	0	0	0	0	0	0.316235	0.657997	0	0		2
P49443	Ppm1a	Protein phosphatase 1A				0.0137789	2.80223	4.841	3.49591	3.60836	4.3868	3.6459	4.45645	4.52679	4.36428	4.16857	3.82808	3.85599	3.71305	3.88035	4.44917	3.95088				0.118641
Q63810	Ppp3r1	Calcineurin subunit B type 1			0.00224098		0.936465	1.45229	1.00039	0	0	0	0	1.51122	0.974499	0.464508	2.5528	0.551614	1.12972	0	0.828574	1.18964			2
Q3LAC4	Prex2	Phosphatidylinositol 3,4,5-trisphosphate-dependent Rac exchanger 2 protein	1.00837e-06		1.00837e-06		0.464651	0.484121	0.498373	0	0	0	0	0	0	0	0	0	0.482382	0	0	0	2		2
Q6PAM0	Prkab2	5'-AMP-activated protein kinase subunit beta-2		0.0209919			0.929301	0.484121	2.49734	1.54941	1.46227	1.82414	0.495171	1.00672	2.42367	0.929015	0.637641	0	1.30359	1.61194	1.30852	0.522219		1.02122
O08795	Prkcsh	Glucosidase 2 subunit beta		0.0218739		0.0432691	0.929301	1.93635	1.49877	1.03294	1.46227	0.455145	0.99032	2.01802	1.45336	2.31654	4.46795	3.85953	1.45481	0.98345	1.48723	3.54801		-1.13189		-0.818541
P04925	Prnp	Major prion protein	0.0152311			0.0223917	0.936465	0.968174	0.998571	0	0.975236	0.911476	1.98064	1.50893	1.45755	0.464508	0.638758	1.10146	0.967736	0.628904	1.64904	0.734908	-0.520721			0.766907
Q9WU79	Prodh	Proline dehydrogenase 1, mitochondrial	0.00129583				1.40112	0.968106	0.998571	0	1.95165	3.18957	0	0	0	1.38452	0	0	1.1226	1.71374	0	0.461508	2
Q8BFQ1	Psap	Prosaposin			0.0320172		25.785	29.5291	30.4482	15.4618	23.4068	20.5064	20.3016	21.6433	27.6558	24.0824	53.6155	38.551	28.5874	19.7917	23.2002	38.7496			0.363618
Q9Z2U1	Psma5	Proteasome subunit alpha type-5		0.0113885			9.34316	13.5544	11.4827	9.27337	10.73	11.3964	15.8451	12.0806	12.6098	14.8132	16.5932	13.7691	11.4601	10.4666	13.5118	15.0585		-0.359798
O09061	Psmb1	Proteasome subunit beta type-1		0.000429624		0.0315184	15.9127	14.0386	15.4788	13.4051	13.6545	14.5824	19.3113	17.6141	16.491	19.9138	21.7021	21.4829	15.1434	13.8807	17.8055	21.0329		-0.409712		-0.1662
P99026	Psmb4	Proteasome subunit beta type-4		0.0200818		0.0498809	4.21051	6.77715	6.98999	4.63899	5.85377	6.37914	6.93226	4.52908	8.25388	8.79564	14.0437	13.221	5.99255	5.62397	6.57174	12.0201		-0.725021		-0.586105
Q60692	Psmb6	Proteasome subunit beta type-6			0.0487176		7.9707	9.19762	7.98492	9.27568	10.2394	10.9377	10.8936	8.05603	10.6692	9.72466	11.4876	11.0128	8.38441	10.1509	9.87292	10.7417			-0.19061
P62192	Psmc1	26S proteasome regulatory subunit 4	0.00757852				22.9541	22.752	22.4688	23.188	24.3774	22.7833	24.2628	24.1635	25.2237	25.9314	9.57243	23.6734	22.725	23.4496	24.55	19.7257	-0.0772099
Q8BG32	Psmd11	26S proteasome non-ATPase regulatory subunit 11		0.0189823			18.2503	20.8158	20.4771	14.4334	17.5554	18.6858	22.7774	21.1457	21.834	21.7509	26.8077	24.2303	19.8477	16.8916	21.919	24.263		-0.35823
Q9CX56	Psmd8	26S proteasome non-ATPase regulatory subunit 8		0.0341975		0.01873	5.15414	6.77722	6.49162	6.18378	4.38797	5.01134	4.45641	4.02916	5.81764	7.41112	7.01852	6.60698	6.14099	5.19437	4.76773	7.01221		-0.297846		-0.381067
Q8BWM0	Ptges2	Prostaglandin E synthase 2	0.0424269				33.2481	34.8542	27.9563	26.2845	31.197	25.5249	25.7483	26.6746	23.7704	21.2983	30.6347	25.3335	32.0195	27.6688	25.3978	25.7555	0.230654
Q8VDQ1	Ptgr2	Prostaglandin reductase 2				0.0451658	24.3481	22.7523	25.4645	21.6432	24.8703	26.8856	26.2435	24.6566	24.7365	22.6859	15.3157	18.7248	24.1883	24.4664	25.2122	18.9088				0.285733
P26350	Ptma	Prothymosin alpha [Cleaved into: Prothymosin alpha, N-terminally processed; Thymosin alpha]		0.0067817		0.0102453	3.75302	6.77722	6.48797	3.0942	5.36439	4.10223	6.43711	5.03359	5.33458	7.41712	7.65839	7.71198	5.67274	4.18694	5.60176	7.59583		-0.578623		-0.302187
P32848	Pvalb	Parvalbumin alpha	0.00262927	0.013359			0	0	0	0	0	0	22.7773	24.668	14.5672	15.7363	37.0133	25.3371	0	0	20.6708	26.0289	-2	-2
Q8CI94	Pygb	Glycogen phosphorylase, brain form			0.0245618		258.886	251.241	257.637	277.228	264.774	271.16	265.406	250.664	269.262	260.696	180.615	231.856	255.921	271.054	261.777	224.389			-0.0574315
Q9WUB3	Pygm	Glycogen phosphorylase, muscle form		0.00370003	0.0414056		335.64	326.275	338.015	357.627	369.616	344.534	310.96	334.742	317.836	307.926	287.831	303.44	333.31	357.259	321.179	299.732		0.175122	-0.0693595
P53994	Rab2a	Ras-related protein Rab-2A			0.0476834		11.2304	16.9431	15.4733	19.5774	21.454	18.6835	18.321	13.0828	16.9866	19.4373	15.9544	17.6286	14.5489	19.905	16.1301	17.6735			-0.310908
P63011	Rab3a	Ras-related protein Rab-3A				0.0386249	7.95637	13.5544	9.48551	10.8228	12.6769	10.4814	8.9129	5.54038	7.76664	9.71866	11.4887	11.5644	10.3321	11.327	7.40664	10.9239				-0.383762
P35276	Rab3d	Ras-related protein Rab-3D				0.0252228	7.96353	11.1338	6.98999	9.79215	11.2146	9.11476	7.42741	4.53367	5.82602	8.33114	10.2123	9.91312	8.69579	10.0405	5.92903	9.48552				-0.461446
P55258	Rab8a	Ras-related protein Rab-8A			0.0421675		15.0049	18.3952	17.9743	20.6057	22.9186	20.0548	19.8064	18.63	16.4994	17.1298	25.528	22.579	17.1248	21.1931	18.3119	21.7456			-0.212342
P63321	Rala	Ras-related protein Ral-A		0.0117036			2.80939	4.84094	4.99103	4.63899	4.3868	4.55738	3.46613	3.02015	5.33458	5.55909	6.38199	5.50729	4.21379	4.52772	3.94029	5.81613		-0.249115
P62835	Rap1a	Ras-related protein Rap-1A		0.0036371		0.0170108	9.35032	10.1659	7.98674	8.24735	8.77948	10.0286	10.8935	9.56038	11.1648	12.5027	12.7673	13.7709	9.16766	9.01848	10.5396	13.0136		-0.362667		-0.210084
Q99JI6	Rap1b	Ras-related protein Rap-1b		0.00530277		0.0225466	8.42102	10.1659	6.98999	7.73319	7.80424	10.0286	9.90322	9.56038	11.652	12.5027	12.7662	13.221	8.52565	8.52201	10.3719	12.83		-0.40352		-0.211888
Q8BG13	Rbm3	RNA-binding protein 3		0.0389157			0.936465	1.45229	0	0.514162	0.975236	0.45633	1.48547	1.51122	0.974499	1.84903	4.46572	2.75453	0.796253	0.648576	1.32373	3.02309		-1.29343
Q8CEE7	Rdh13	Retinol dehydrogenase 13		0.0420208		0.0234122	4.668	1.93635	1.99532	2.57773	0.975236	1.82177	1.48547	1.00672	1.9448	0.461508	0	0.549844	2.86655	1.79158	1.479	0.337117		1.36653		1.2575
Q9ERI6	Rdh14	Retinol dehydrogenase 14	0.00308216				8.9	8.22938	8.98531	7.21442	8.28774	13.6686	6.43705	7.04473	6.30489	8.79564	1.91292	5.50729	8.7049	9.72358	6.59556	5.40529	0.275723
Q9D8S4	Rexo2	Oligoribonuclease, mitochondrial		0.0153168		0.0368049	0.464651	0	1.49877	0	0.488207	0	0.990341	0.502213	0.483056	1.85503	3.19267	1.65307	0.654473	0.162736	0.658537	2.23359		-1.72836		-1.0892
Q9QUI0	Rhoa	Transforming protein RhoA	0.0428792				11.2376	14.5226	12.9796	11.8534	14.625	13.6733	16.3403	15.0985	16.5036	20.3693	15.3179	15.4204	12.9133	13.3839	15.9808	17.0359	-0.212329
Q62159	Rhoc	Rho-related GTP-binding protein RhoC		0.0094353			8.42818	11.134	9.98388	8.24274	11.2134	8.2021	12.8742	11.0739	14.0757	13.8932	14.0415	13.7709	9.8487	9.21943	12.6746	13.9019		-0.405033
Q8JZN7	Rhot2	Mitochondrial Rho GTPase 2		0.0326658			6.56242	8.22951	3.99611	7.73088	7.31486	9.11357	4.45645	4.53138	6.30489	5.55609	0	2.20292	6.26268	8.0531	5.09757	2.58634		1.02764
P52760	Rida	2-iminobutanoate/2-iminopropanoate deaminase			0.00799608		0	0	0	1.03063	0.487029	0.911476	0	0.504504	0.966111	0.926015	0	0	0	0.809712	0.490205	0.308672			-2
F8WGD2	Rin2	Ras and Rab interactor 2		0.0131748		0.0233299	0.936465	0.484053	0.498373	0	0.487029	0	0.495149	0.502213	0	0.929015	1.27528	1.6513	0.63963	0.162343	0.332454	1.2852		-1.5514		-1.17794
Q9DCV4	Rmdn1	Regulator of microtubule dynamics protein 1	0.0342297				30.453	35.3385	31.4632	36.0767	38.0342	30.0775	26.7386	28.1904	27.6558	31.023	47.2268	33.049	32.4182	34.7295	27.5283	37.0996	0.163145
Q8CI78	Rmnd1	Required for meiotic nuclear division protein 1 homolog	0.0440861				0.929301	0.968174	0.500197	1.03063	0	0.455145	0	0	0.483056	0.461508	0.637641	0	0.799224	0.495259	0.161019	0.366383	1.32926
Q9CR57	Rpl14	Large ribosomal subunit protein eL14	0.0224114				13.1033	12.1022	10.9825	7.72858	12.191	7.2918	9.40805	6.54481	8.73694	8.33114	12.1263	8.26005	12.0627	9.07047	8.22993	9.57251	0.377747
P67984	Rpl22	Large ribosomal subunit protein eL22		0.0277223			4.21767	4.35675	8.48876	5.15777	4.875	4.10105	4.9516	5.53809	5.82183	6.48211	8.29604	9.91489	5.68773	4.71127	5.43717	8.23101		-0.543913
P62751	Rpl23a	Large ribosomal subunit protein uL23			0.0465771		3.27405	2.90452	3.99246	4.12483	4.875	5.47004	4.95166	4.02687	8.74113	3.70706	7.01964	6.06067	3.39034	4.82329	5.90656	5.59579			-0.34892
P14115	Rpl27a	Large ribosomal subunit protein uL15	0.0120429				5.62595	7.26127	5.49305	6.18148	6.33845	9.11476	8.41771	9.06046	8.72855	7.41412	7.02075	9.91489	6.12676	7.21156	8.73557	8.11659	-0.351064
P27659	Rpl3	Large ribosomal subunit protein uL3	0.00967737				8.43535	9.19755	6.99364	7.22134	10.7276	14.1285	16.8355	21.641	15.046	17.6063	6.38423	16.5254	8.20885	10.6925	17.8408	13.5053	-0.739509
P83882	Rpl36a	Large ribosomal subunit protein eL42		0.0419248		0.037771	7.95637	10.6499	6.49162	4.63899	4.87618	5.924	6.43709	7.55153	4.85153	4.16557	3.82808	3.30083	8.36597	5.14639	6.28005	3.76483		0.310073		0.500797
E9PWZ3	Rpl3l	Large ribosomal subunit protein uL3-like		0.0144869	0.0104653		13.1177	15.9748	13.9782	18.5514	18.0413	19.5997	12.379	8.04916	18.9398	12.9702	4.46795	6.60875	14.3569	18.7308	13.1226	8.01564		0.801239	-0.264383
P14869	Rplp0	Large ribosomal subunit protein uL10				0.0497606	20.6166	28.5614	25.961	33.4967	30.2347	30.0751	31.1951	28.6926	27.1518	31.4725	37.6521	36.8926	25.0463	31.2688	29.0132	35.3391				-0.196603
P99027	Rplp2	Large ribosomal subunit protein P2	0.0225779				15.9271	18.8794	15.979	19.0678	18.0389	15.9479	21.2918	21.641	19.8934	18.0648	29.9982	24.7872	16.9285	17.6849	20.9421	24.2834	-0.211965
P62245	Rps15a	Small ribosomal subunit protein uS8				0.00478937	11.2376	12.5865	16.9739	19.0632	14.1427	14.5824	12.8742	13.5895	13.5927	15.7363	15.3179	14.8723	13.5993	15.9294	13.3521	15.3088				-0.136542
P62270	Rps18	Small ribosomal subunit protein uS13		0.0277565			17.3425	21.2998	22.4706	21.6502	24.8668	21.4215	25.2531	19.1231	26.6855	29.177	37.0156	29.7341	20.3709	22.6461	23.6872	31.9755		-0.341601
P62702	Rps4x	Small ribosomal subunit protein eS4	0.0495827				24.7984	19.8476	27.9636	28.8623	21.4552	26.8868	31.1951	29.697	33.4567	31.934	19.1493	33.0437	24.2032	25.7347	31.4496	28.0424	-0.260414
P97461	Rps5	Small ribosomal subunit protein uS7		0.00217093			12.174	13.0703	17.9779	13.3913	16.0908	16.4066	22.7774	22.6477	16.491	21.7599	22.3353	22.5843	14.4074	15.2962	20.6387	22.2265		-0.369391
P10833	Rras	Ras-related protein R-Ras	0.00916898				7.49172	7.2614	6.98999	11.3369	7.31604	9.57109	10.3983	9.06275	11.1438	12.0382	11.4854	10.4647	7.24771	9.40802	10.2016	11.3294	-0.338573
P62071	Rras2	Ras-related protein R-Ras2	0.0273038				6.54809	7.74539	9.98388	10.8205	8.29009	13.217	13.3693	11.0785	12.1183	13.8842	11.4865	8.26359	8.09245	10.7759	12.1887	11.2114	-0.403946
Q80T69	Rsbn1	Lysine-specific demethylase 9	0.0203628			0.0240022	0.464651	0	0.500197	2.57542	1.46344	0.45633	0.990298	1.00443	1.45755	0.461508	0	0.551614	0.321616	1.4984	1.15076	0.337707	-1.12627			1.09247
O70622-2	Rtn2	Reticulon-2			0.0352921		7.02707	8.22944	10.9825	13.4005	11.7052	13.2146	8.91286	9.56267	12.1309	10.1862	17.8707	11.0128	8.74632	12.7734	10.2021	13.0232			-0.374271
Q99P72	Rtn4	Reticulon-4	0.00153101	0.00135341			4.68232	5.80904	6.48615	6.18148	3.90212	5.92755	19.8063	15.1008	16.5036	18.9758	25.5269	20.9312	5.65917	5.33705	17.1369	21.8113	-1.00699	-1.21365
A0A0R4J0S3	Rtn4ip1	Reticulon-4-interacting protein 1, mitochondrial		0.0289843			28.5729	30.4972	33.4512	35.0391	36.0826	41.468	29.7096	30.7106	29.6006	31.4785	24.8926	28.6326	30.8405	37.5299	30.0069	28.3346		0.27922
P08207	S100a10	Protein S100-A10		0.0195033			7.03423	6.77715	9.98388	7.72627	7.3125	10.0239	11.3886	9.56267	10.665	11.1092	12.1252	12.1178	7.93175	8.35421	10.5388	11.7841		-0.340631
A0A0G2JGD2	S100a4	Protein S100-A4		0.023492			0	0	0	0	0	0	0	0.502213	0	0.929015	0.638758	1.6513	0	0	0.167404	1.07302		-2
Q9JJL8	Sars2	Serine--tRNA ligase, mitochondrial		0.049446			0.936465	0.968174	2.49734	0.516469	1.46344	2.27928	0	0	0.48725	0	0	0	1.46733	1.41973	0.162417	0		2
F6ZFP8	Scly	Selenocysteine lyase		0.0470639			0.943628	2.4204	4.99285	6.70025	3.90094	4.55738	4.95162	3.02015	4.85153	2.77805	0	2.20292	2.78563	5.05286	4.27443	1.66032		1.01071
Q9R053	Scn11a	Sodium channel protein type 11 subunit alpha	0.0480817		0.0387484		0.943628	0.968174	0.500197	0	0	0.45633	0	0.502213	0	0.464508	0.638758	0.551614	0.804	0.15211	0.167404	0.551626	1.31067		1.36363
Q8VCA8	Scrn2	Secernin-2	0.0358921				3.28837	2.90459	2.49734	2.57773	2.92453	2.73561	0.990298	2.01573	1.94061	2.31354	2.5528	2.75453	2.89677	2.74596	1.64888	2.54029	0.549048
Q05DD9	Sdccag8	Serologically defined colon cancer antigen 8 homolog		0.0402913			4.22484	2.42047	0.998571	3.0942	1.95047	0.911476	2.97098	3.52924	1.9448	3.70106	3.83031	4.40583	2.54796	1.98538	2.81501	3.97907		-0.668523
Q8K2B3	Sdha	Succinate dehydrogenase [ubiquinone] flavoprotein subunit, mitochondrial	0.00389955				375.036	365.485	364.502	365.353	383.747	339.974	332.252	342.786	327.01	331.96	456.955	365.665	368.341	363.025	334.016	384.86	0.0977426
Q5M8N4	Sdr39u1	Epimerase family protein SDR39U1		0.0102605			26.221	26.6243	23.4637	26.2822	27.3066	24.1488	20.3016	25.1679	21.3593	19.9108	21.6988	18.7283	25.4363	25.9125	22.2763	20.1126		0.252031
Q3UPL0	Sec31a	Protein transport protein Sec31A	0.0245507				0	0	1.00039	0	0	0.911476	1.98064	1.50893	1.44917	1.85203	0	2.20292	0.333465	0.303825	1.64625	1.35165	-1.32623
D6RGM2	Sepsecs	O-phosphoseryl-tRNA	0.0162528				12.174	13.0702	14.9749	15.9713	17.5519	14.1273	18.3209	16.6074	16.9782	15.2747	24.8892	18.7283	13.4064	15.8835	17.3022	19.6308	-0.253727
Q8C650	Septin10	Septin-10		0.0113981			3.73153	4.84087	3.99428	3.60605	2.43868	3.64472	5.94192	5.03359	3.88541	5.09458	6.38199	5.50552	4.18889	3.22982	4.95364	5.6607		-0.546848
Q8C1B7	Septin11	Septin-11		0.0302493			8.88567	12.1021	6.4898	6.70025	8.29009	7.28944	11.8838	12.5851	6.79633	10.6477	15.9555	18.1714	9.1592	7.42659	10.4218	14.9249		-0.670943
E9Q1G8	Septin7	Septin-7		0.0225786	0.0145773		12.174	12.5864	9.98753	6.18148	7.80424	8.19973	13.8645	14.5986	8.73694	11.1122	17.2319	17.6216	11.5827	7.39515	12.4	15.3219		-0.697868	0.441306
B7ZC46	Septin8	Septin-8		0.000865692			9.35032	13.0703	7.98857	7.21672	7.31604	8.65724	11.8838	12.5851	8.73694	12.9642	14.6791	13.762	10.1364	7.73	11.0686	13.8018		-0.563984
Q9EPB5	Serhl	Serine hydrolase-like protein	0.0151329				11.2519	8.71356	9.48916	10.8274	11.2146	13.6733	13.3693	12.5851	13.1096	12.9552	10.2123	9.35974	9.81821	11.9051	13.0213	10.8424	-0.280489
O08804	Serpinb6b	NK13	0.009976				11.2376	10.1658	10.4877	5.67193	6.33962	13.6745	23.7676	16.6189	20.3764	21.7599	3.8292	14.319	10.6304	8.56202	20.2543	13.3027	-0.623218
P32261	Serpinc1	Antithrombin-III	0.0122287		0.00309468		12.174	14.5225	11.9792	5.15085	3.90094	0.911476	7.42741	8.55825	4.84314	3.70406	10.8499	11.5662	12.8919	3.32109	6.94293	8.70673	0.599853		1.18064
P49182	Serpind1	Heparin cofactor 2	0.0283037	0.00144764			0.471814	0	0.998571	0	0	0.45633	5.94196	3.02244	2.91511	4.16557	4.46684	6.06067	0.490128	0.15211	3.95984	4.89769	-1.55943	-1.87951
Q9EQU5-2	Set	Protein SET		0.0432244			2.80939	7.2612	5.98778	2.58004	4.38915	0.455145	4.9516	4.52908	5.33458	7.87263	12.1263	6.06067	5.35279	2.47478	4.93842	8.68655		-1.11309
P82350	Sgca	Alpha-sarcoglycan	0.000403146	0.00504646			28.5873	28.561	25.4553	28.8577	27.7972	25.0614	13.8645	10.5717	12.1183	14.8162	4.46684	7.15682	27.5345	27.2388	12.1848	8.8133	0.772907	1.02216
P82349	Sgcb	Beta-sarcoglycan	0.00127367	0.00985998			12.6244	11.618	9.48369	11.3369	10.2394	9.11594	2.97094	3.52466	3.88122	6.0176	3.19044	1.65307	11.242	10.2308	3.45894	3.62037	1.05885	0.954491
P82347	Sgcd	Delta-sarcoglycan	0.00567227				17.3497	20.8158	13.4798	14.9361	18.533	10.9377	4.45643	6.54023	3.88961	5.09458	10.8522	8.25828	17.2151	14.8023	4.96209	8.06835	1.10501
P82348	Sgcg	Gamma-sarcoglycan	0.00640811	0.0269303			14.0326	17.4271	14.482	14.9453	15.6085	13.2146	7.42741	6.54481	9.70305	9.72466	12.1252	8.26005	15.3139	14.5895	7.89176	10.0366	0.639684	0.369756
Q8BJU0	Sgta	Small glutamine-rich tetratricopeptide repeat-containing protein alpha		0.0300702	0.000278953		3.28121	3.38851	3.49591	1.54479	1.95047	1.82414	3.46613	2.51794	2.91511	3.24555	5.74324	3.85599	3.38854	1.77313	2.96639	4.28159		-0.828595	0.625924
Q9JJU8	Sh3bgrl	Adapter Sh3bgrl		0.00764721			6.0906	6.29323	3.99246	4.63438	4.38915	3.19076	7.92256	7.55382	6.79214	6.94061	8.29604	9.36151	5.45876	4.07143	7.42284	8.19939		-0.672809
Q8R550	Sh3kbp1	SH3 domain-containing kinase-binding protein 1		0.0101843			1.40112	1.93628	3.99611	1.5471	1.95047	1.36662	1.98066	2.51794	2.42786	3.24555	2.55391	2.75276	2.4445	1.6214	2.30882	2.85074		-0.549779
G3UZ26	Shmt1	Serine hydroxymethyltransferase, cytosolic	0.0364076				2.33758	1.45223	2.99754	3.0942	2.43868	2.73443	4.45643	5.03588	3.39397	2.77805	3.8292	1.10146	2.26245	2.75577	4.29543	2.56957	-0.620011
Q9CZN7	Shmt2	Serine hydroxymethyltransferase, mitochondrial		0.042151			15.9056	12.1023	13.4743	10.3017	17.5578	15.0364	8.91286	11.5784	5.83022	8.79864	7.65951	7.16036	13.8274	14.2986	8.77382	7.87284		0.579644
Q8R104	Sirt3	NAD-dependent protein deacetylase sirtuin-3	0.00263275				7.02707	6.77715	6.49162	2.06357	6.33962	5.01252	2.97098	4.03145	4.36008	4.63008	5.10448	5.50729	6.76528	4.4719	3.78751	5.08061	0.564358
Q9CR62	Slc25a11	Mitochondrial 2-oxoglutarate/malate carrier protein	0.0372388				149.391	155.876	148.281	155.611	152.63	149.017	138.15	143.956	143.593	158.807	172.952	136.579	151.183	152.42	141.899	156.113	0.0633502
Q8BH59	Slc25a12	Electrogenic aspartate/glutamate antiporter SLC25A12, mitochondrial		0.0108139			208.353	208.157	192.218	212.824	209.189	205.084	171.82	188.756	192.587	192.129	172.949	175.673	202.909	209.032	184.388	180.25		0.147873
Q9QXX4	Slc25a13	Electrogenic aspartate/glutamate antiporter SLC25A13, mitochondrial		0.0213816			139.026	151.519	142.29	157.175	152.621	145.83	136.169	140.938	142.148	136.583	141.676	136.026	144.278	151.875	139.752	138.095		0.0950492
Q9D6M3	Slc25a22	Mitochondrial glutamate carrier 1	0.0257091	0.0304442			11.7022	14.0386	9.98936	12.8794	12.6792	9.57227	5.44679	8.56054	5.82602	7.87263	0.638758	3.30437	11.91	11.7103	6.61112	3.93859	0.572203	0.993262
A0A0A0MQ70	Slc25a35	Solute carrier family 25 member 35	0.00769259				1.40112	1.93635	2.49551	2.06126	2.92571	0.911476	0	0.504504	0	1.38752	0	0	1.94433	1.96615	0.168168	0.462508	1.68157
P48962	Slc25a4	ADP/ATP translocase 1		0.0286782			893.273	866.999	813.886	953.831	890.372	903.731	816.023	854.722	807.731	857.481	768.37	790.827	858.053	915.978	826.159	805.559		0.128279
Q8R0Y8	Slc25a42	Mitochondrial coenzyme A transporter SLC25A42	0.00319681	0.0184228			20.5807	19.8479	18.4763	21.6479	24.8715	18.6847	11.8839	13.5873	14.5546	14.8192	15.3179	13.2193	19.635	21.7347	13.3419	14.4521	0.381666	0.402496
P51881	Slc25a5	ADP/ATP translocase 2		0.0092645			651.672	608.981	563.247	656	630.495	620.718	574.385	592.941	545.761	581.061	588.41	568.879	607.967	635.738	571.029	579.45		0.0926407
A0A1L1SVG6	Slc44a2	Choline transporter-like protein 2		0.0363986			1.88009	4.8408	2.99571	1.5471	4.38797	1.82295	7.42739	6.5471	4.36847	6.47611	14.0404	9.36151	3.23887	2.58601	6.11432	9.95933		-1.17547
A0A3Q4EBU5	Slc8a1	Sodium/calcium exchanger 1	0.00306099				25.7635	24.6883	27.9582	22.6808	33.6486	31.4453	32.1853	33.2148	33.9607	37.0406	31.2746	29.7394	26.1366	29.2582	33.1203	32.6848	-0.235707
H7BX64	Slmap	Sarcolemmal membrane-associated protein	0.0272614	0.0273192			22.9326	15.4908	18.4726	16.4901	10.7288	16.8629	30.2048	25.1725	28.1388	25.9134	48.5032	39.6578	18.9654	14.6939	27.8387	38.0248	-0.379169	-0.885108
Q9DC77	Smpx	Small muscular protein	0.043829				3.75302	1.45229	3.49591	3.60836	5.85259	5.01371	4.45643	6.03802	6.30489	6.0206	7.65839	6.05536	2.90041	4.82489	5.59978	6.57812	-0.635131
Q78PY7	Snd1	Staphylococcal nuclease domain-containing protein 1	0.0309329			0.0364509	2.80939	1.93635	6.98999	7.72627	5.36556	10.9377	8.41775	10.0603	9.22419	6.48211	0	3.30437	3.91191	8.00985	9.23408	3.26216	-0.809702			0.955795
A2AKD7	Snta1	Alpha-1-syntrophin	0.000364234	9.59857e-05			28.5658	30.4976	25.4626	31.4239	33.6439	32.3592	6.43705	9.56038	9.21161	7.40512	2.5528	7.16036	28.1753	32.4756	8.40301	5.70609	1.08109	1.40222
Q61235	Sntb2	Beta-2-syntrophin		0.014264			2.33758	4.35682	2.99389	3.60605	4.38915	4.10105	0.990298	1.00672	2.42367	1.39352	0	2.20292	3.22943	4.03208	1.47356	1.19881		1.08328
Q9CWK8	Snx2	Sorting nexin-2				0.0359981	2.35191	2.90445	0.500197	1.54479	2.43632	2.2781	1.48549	1.51122	1.94061	4.16857	2.55168	4.95745	1.91885	2.0864	1.64577	3.89257				-0.811359
A0A668KLG2	Sorbs1	Sorbin and SH3 domain-containing protein 1	0.0483284				70.2205	80.8427	72.8957	78.8398	64.8514	90.2396	92.5949	81.0465	90.734	88.8915	72.7503	82.6058	74.653	77.977	88.1251	81.4158	-0.165528
Q3UTJ2-2	Sorbs2	Sorbin and SH3 domain-containing protein 2	0.0268552				59.0259	74.0653	58.4155	70.0806	58.52	73.3779	95.0706	86.5777	79.5776	74.0872	62.5424	90.3213	63.8356	67.3262	87.0753	75.6503	-0.307993
Q64442	Sord	Sorbitol dehydrogenase		0.00503748		0.0350801	10.3011	5.32485	9.49098	6.18378	6.82547	5.01608	8.41771	7.55611	6.79214	9.26315	9.57243	8.80989	8.37232	6.00845	7.58865	9.21516		-0.421282		-0.193588
Q58A65	Spag9	C-Jun-amino-terminal kinase-interacting protein 4	3.48934e-08				0	0	0	0.516469	0	0.91266	0.495171	0.502213	0.48725	0.926015	0	0	0	0.476376	0.494878	0.308672	-2
A0A0J9YTU3	Specc1	Cytospin-B		0.0179149			0.936465	1.45223	1.49694	0.516469	1.46344	1.36781	0.99032	1.00672	2.42786	2.77805	3.19044	2.20469	1.29521	1.11591	1.47497	2.72439		-0.837688
P16546	Sptan1	Spectrin alpha chain, non-erythrocytic 1		0.0416954			217.346	243.98	200.207	239.634	248.68	171.816	288.678	254.211	219.764	277.316	382.925	350.813	220.511	220.044	254.218	337.018		-0.41997
Q3UGX2	Sptb	Spectrin beta chain, erythrocytic		0.00827427			14.9906	13.5544	24.9697	14.9476	16.5743	14.1296	21.2919	30.2015	19.8766	20.3723	23.6162	25.3388	17.8382	15.2172	23.79	23.1091		-0.411828
Q62261	Sptbn1	Spectrin beta chain, non-erythrocytic 1		0.0433881			167.584	191.215	148.29	194.819	185.297	146.288	219.851	204.359	161.524	212.501	279.527	247.842	169.03	175.468	195.245	246.623		-0.337156
Q9R112	Sqor	Sulfide:quinone oxidoreductase, mitochondrial	0.0313458	0.024924			37.4371	38.727	29.9589	29.3741	36.5696	37.8245	21.787	27.6813	25.2154	25.4609	15.3146	21.4793	35.3744	34.5894	24.8946	20.7516	0.347768	0.500092
Q542V3	Srsf4	Serine/arginine-rich splicing factor 4	0.0361551				3.28121	2.90452	2.49369	0.516469	2.92571	0.455145	0.990341	2.01344	1.9448	1.85203	3.19044	3.3026	2.89314	1.29911	1.64953	2.78169	0.547526
A0A286YDB7	Ssr1	Translocon-associated protein subunit alpha	0.00853152	0.00461238			0.471814	0.484121	0.998571	0	0.975236	1.36781	2.97096	2.01344	3.39816	3.24255	4.46572	4.40583	0.651502	0.781014	2.79419	4.03804	-1.24369	-1.35173
Q9D8L3	Ssr4	Translocon-associated protein subunit delta	0.00164326				0.936465	0.968174	0.498373	1.03063	0.487029	3.19076	2.47577	3.02244	2.42786	2.77505	0	1.09969	0.801004	1.56947	2.64202	1.29158	-1.06942
Q8K4T1	St8sia6	Alpha-2,8-sialyltransferase 8F	0.0125609		0.0125609		0.936465	0.484121	0.498373	0	0	0	0	0	0	0	0	0.551614	0.639653	0	0	0.183871	2		2
P54116	Stom	Stomatin		0.0243345			10.3011	7.26134	13.4798	12.3699	12.6781	11.8516	8.41773	8.55596	13.5843	9.72166	5.10448	7.71021	10.3474	12.2998	10.186	7.51211		0.483316
Q9Z1Z2	Strap	Serine-threonine kinase receptor-associated protein	0.0321544		0.0271145		2.79507	2.4204	2.49734	1.5471	1.95047	0.911476	3.46611	3.01786	3.88122	3.23655	1.27528	2.75453	2.57094	1.46968	3.45506	2.42212	-0.293438		0.545092
Q9ER00	Stx12	Syntaxin-12	0.0205462		0.0225498		2.80939	2.42047	1.99714	1.54479	0.976413	0.455145	1.48547	1.50893	0.974499	0.926015	2.55391	3.30083	2.409	0.992117	1.32297	2.26025	0.582017		0.833187
Q9Z2I9	Sucla2	Succinate--CoA ligase [ADP-forming] subunit beta, mitochondrial	0.00188334	0.0292048			206.451	209.125	200.698	205.612	193.586	220.128	176.772	178.7	184.824	185.197	176.135	171.283	205.425	206.442	180.099	177.538	0.131384	0.150547
Q9WUM5	Suclg1	Succinate--CoA ligase [ADP/GDP-forming] subunit alpha, mitochondrial	0.0190966				83.7814	77.4543	81.3826	76.7855	78.013	73.3673	63.8757	70.4748	72.3024	65.2976	81.6884	77.6501	80.8728	76.0552	68.8843	74.8787	0.160105
Q8R086	Suox	Sulfite oxidase, mitochondrial	0.0100618				21.0812	15.4908	15.9826	12.3653	25.3538	9.11239	9.90317	7.55153	8.74113	6.94061	14.6803	9.36505	17.5182	15.6105	8.73195	10.3286	0.669425
A0A0A6YVR9	Surf1	Surfeit locus protein 1	0.0172581				1.88009	2.4204	1.99897	1.03063	3.90094	0.911476	0	1.00443	0.970305	0.464508	3.82808	1.10146	2.09982	1.94768	0.658244	1.79802	1.04535
G3UZI2	Syncrip	Heterogeneous nuclear ribonucleoprotein Q		0.00225892			12.6387	17.4269	10.4823	10.8251	10.7264	12.3031	15.8452	17.6187	16.9824	17.1418	20.4179	19.8245	13.5159	11.2849	16.8154	19.1281		-0.515779
H3BJ78	Syngr2	Synaptogyrin-2	0.0234717				0	0	0	1.5471	0.487029	0.455145	0.99032	0.502213	1.45755	0.464508	1.2764	1.10146	0	0.829758	0.983363	0.947455	-2
Q8CC35	Synpo	Synaptopodin	0.00805149			0.0248496	10.294	7.74546	8.98531	8.24505	7.80424	15.9479	15.8451	14.0918	13.097	10.1772	2.55391	5.50729	9.00824	10.6657	14.3446	6.07946	-0.457022			0.809355
E9Q8T1	Tacc2	Transforming acidic coiled-coil-containing protein 2	0.00269953		0.00895744		8.9	8.7137	6.49162	0.514162	3.90094	1.82295	1.98064	0.502213	2.41947	2.31654	1.27528	1.6513	8.03511	2.07935	1.63411	1.74771	1.324		1.17767
Q9WVA4	Tagln2	Transgelin-2		0.0442057			19.2011	19.8477	21.9722	20.1008	19.0165	17.7708	23.2725	23.6682	19.4061	22.2274	22.3387	20.3761	20.3403	18.9627	22.1156	21.6474		-0.132217
Q9D0R2	Tars1	Threonine--tRNA ligase 1, cytoplasmic	0.0196815				0.936465	0.484121	0.998571	0	0.488207	0.911476	1.98066	3.02015	3.87703	6.48211	0.638758	3.85422	0.806385	0.466561	2.95928	3.65836	-1.14343
Q3UQ84	Tars2	Threonine--tRNA ligase, mitochondrial	0.0281932				2.34474	1.45229	1.00039	0.516469	0.487029	0.910291	0	0	0.48725	0.464508	0	0	1.59914	0.63793	0.162417	0.154836	1.6312
A0A0R4J1E8	Tatdn1	Deoxyribonuclease TATDN1	0.0275067				0	0	0	0	1.46227	0	0.495171	1.50664	0.970305	0.461508	1.91404	0	0	0.487422	0.990705	0.791849	-2
Q9D1E6	Tbcb	Tubulin-folding cofactor B	0.00234716				2.34474	2.4204	2.49734	0	3.90094	0.910291	1.48549	1.00901	1.45755	0.926015	0.638758	1.10323	2.42083	1.60374	1.31735	0.889334	0.590382
Q91YM4	Tbrg4	FAST kinase domain-containing protein 4	0.00453366	0.00367713			13.1105	14.5224	13.4798	10.3063	13.6545	12.3055	4.9516	8.05145	3.39397	6.0176	6.37976	5.50198	13.7042	12.0888	5.46567	5.96645	0.859531	0.678178
O70548	Tcap	Telethonin	0.0254934				6.10493	4.35675	5.49123	5.15315	5.36321	14.5836	12.379	8.05374	9.69886	13.4317	5.74435	9.91135	5.31764	8.36666	10.0439	9.69581	-0.615335
Q14BI7	Tdrd9	ATP-dependent RNA helicase TDRD9	0.0181742				0	0	0	0.516469	0	0.455145	0.495171	1.00672	0.48725	0	0.638758	0	0	0.323871	0.663046	0.212919	-2
Q9CY27	Tecr	Very-long-chain enoyl-CoA reductase	0.0310318				4.70381	5.32499	4.49266	6.18378	3.9033	5.4653	5.94194	5.54038	6.30908	5.09158	0	6.60698	4.84049	5.18413	5.93047	3.89952	-0.202393
Q8BFZ1	Tecrl	Trans-2,3-enoyl-CoA reductase-like				0.0428121	5.61879	3.38871	3.49409	4.63899	4.87736	7.2918	5.44677	5.0313	7.27939	4.16557	1.91516	3.30614	4.16719	5.60272	5.91915	3.12896				0.616747
P21981	Tgm2	Protein-glutamine gamma-glutamyltransferase 2	0.0467685				49.6255	51.3131	57.4205	59.2486	64.3726	58.3356	68.8273	62.9325	58.7223	56.4899	75.3075	72.1464	52.7864	60.6523	63.494	67.9813	-0.184169
Q6XPS7	Tha1	L-threonine aldolase	0.00965179	0.0394768			9.81497	9.19755	6.98817	5.66501	11.2182	8.20328	0.99032	2.51794	4.36428	3.70406	2.55168	3.85776	8.6669	8.36215	2.62418	3.37117	1.07035	0.850737
Q569Z6	Thrap3	Thyroid hormone receptor-associated protein 3			0.033686		3.72437	3.38857	2.99754	1.54479	1.94929	2.73443	2.47579	1.51122	3.87703	1.38752	0	1.64953	3.37016	2.07617	2.62135	1.01235			0.475178
Q9WTQ8	Timm23	Mitochondrial import inner membrane translocase subunit Tim23	0.0356095				3.27405	3.8727	2.49551	3.60605	3.41274	4.10342	4.45643	5.03359	4.36428	3.70106	2.5528	3.85422	3.21409	3.7074	4.6181	3.36936	-0.358524
Q8BGX2	Timm29	Mitochondrial import inner membrane translocase subunit Tim29	0.0273362				0.936465	1.93641	1.99714	1.03063	2.4375	3.18957	0	0.502213	0.483056	1.39052	0	0.549844	1.62334	2.21923	0.328423	0.646789	1.32692
Q9D880	Timm50	Mitochondrial import inner membrane translocase subunit TIM50		0.0486641		0.0251355	15.4338	13.0704	15.979	12.8817	18.0425	18.6858	14.8547	14.0963	14.0715	12.4967	8.93591	10.463	14.8277	16.5367	14.3409	10.6319		0.43468		0.297044
Q9WV98	Timm9	Mitochondrial import inner membrane translocase subunit Tim9	0.0228895				12.1955	12.5862	11.4808	10.8182	12.1887	7.74813	9.40803	10.574	8.24969	7.41112	12.1252	8.26005	12.0875	10.2517	9.41056	9.26547	0.249041
Q8BUY5	Timmdc1	Complex I assembly factor TIMMDC1, mitochondrial		0.047425			5.13981	8.71356	7.48654	7.21672	8.78066	10.0298	5.94194	3.52237	5.32619	4.17157	7.01964	3.85422	7.11331	8.67572	4.93017	5.01514		0.534748
P40142	Tkt	Transketolase		0.0414323			14.0112	17.9111	15.979	7.21211	17.0637	14.5848	17.3306	15.1008	17.9485	20.3693	37.0133	34.695	15.9671	12.9535	16.7933	30.6926		-0.812858
P26039	Tln1	Talin-1	0.0428738				71.6575	68.256	65.4036	43.2865	54.6109	70.6435	97.5464	95.6176	75.6544	93.03	42.1256	72.7033	68.439	56.1803	89.6061	69.2863	-0.267862
Q9D1D4	Tmed10	Transmembrane emp24 domain-containing protein 10				0.0427767	5.14698	7.2614	5.99142	4.12252	7.80189	5.01134	3.96132	4.52908	6.30069	7.86663	12.1252	8.25828	6.13327	5.64525	4.93037	9.41671				-0.625402
Q8BPI2	Tmed2	Transmembrane emp24 domain-containing protein 2		0.0323374			1.87293	3.38864	6.98817	4.12483	2.92453	2.73443	6.43709	4.02687	3.88122	9.26915	5.1056	8.81166	4.08325	3.26126	4.78173	7.7288		-0.813014
Q8R1V4	Tmed4	Transmembrane emp24 domain-containing protein 4				0.0303852	1.87293	1.93641	2.49369	3.0942	1.46227	0	1.98066	1.51122	0.970305	2.31654	3.19044	2.7563	2.10101	1.51882	1.4874	2.75443				-0.597399
Q8BPE4	Tmem177	Transmembrane protein 177		0.00496691			1.87293	0.484053	0.998571	1.03063	1.46227	1.36662	0.495171	0	0	0.461508	0	0	1.11852	1.28651	0.165057	0.153836		1.57278
Q9CQE2	Tmem223	Transmembrane protein 223		0.00233623			4.21767	2.90452	2.49551	3.09189	2.92571	3.64472	0.99032	2.51794	1.45755	1.38752	0.638758	0.549844	3.2059	3.22077	1.65527	0.858708		1.15802
Q921N7	Tmem70	Transmembrane protein 70, mitochondrial		0.00253061			2.34474	1.93641	1.49694	3.09189	2.4375	2.73324	0.495171	1.51122	2.43205	0.929015	0	0	1.92603	2.75421	1.47948	0.309672		1.59571
Q61029	Tmpo	Lamina-associated polypeptide 2, isoforms beta/delta/epsilon/gamma		0.0134817		0.0281942	5.15414	7.74532	3.99793	3.0942	4.87736	3.64472	3.46613	5.03817	1.94061	6.0146	7.02299	7.71021	5.63246	3.87209	3.48164	6.91593		-0.5643		-0.660595
Q9D2R9	Tmsb15a	Thymosin beta	0.0387749				7.96353	7.74539	6.99182	7.21211	8.77712	5.46885	8.41771	8.55825	9.22	9.26015	12.1252	7.1639	7.56691	7.1527	8.73198	9.51643	-0.142963
Q8C6B0	Tmt1a	Methyltransferase like 7A1		0.0157776			4.21767	5.80911	7.48837	7.72627	7.80424	8.20091	4.9516	5.03588	3.88961	4.63308	0	2.75099	5.83838	7.91047	4.6257	2.46136		1.05075
Q8C0L0	Tmx4	Thioredoxin-related transmembrane protein 4	0.0251851				0.936465	1.45229	0.998571	1.03294	0.487029	0.91266	0.495171	0	0.483056	0.929015	0	1.10146	1.12911	0.810876	0.326075	0.676824	1.10369
Q5GIG6	Tnni3k	Serine/threonine-protein kinase TNNI3K	0.0155126				1.41544	1.93628	0.998571	4.12252	0.975236	5.924	0.495171	0	0	0.464508	0	1.09969	1.4501	3.67392	0.165057	0.521398	1.59123
Q80WC3	Tnrc18	Trinucleotide repeat-containing gene 18 protein			9.0662e-06		0	0	0	0.514162	0.487029	0.455145	0	0	0.483056	0	0	1.10146	0	0.485445	0.161019	0.367153			-2
Q8CGB6	Tns2	Tensin-2		0.0298175		0.0192471	2.81656	2.42047	1.99532	3.60605	2.4375	4.55738	2.47579	2.51565	2.91092	1.84903	0.637641	1.10323	2.41078	3.53364	2.63412	1.19663		0.988107		0.750497
D3Z7X7	Tpd52	Tumor protein D52		0.0118119		0.0487661	0.464651	0	0	0	0	0	0	0.502213	0	0.926015	1.2764	0.551614	0.154884	0	0.167404	0.918009		-2		-1.38308
P63028	Tpt1	Translationally-controlled tumor protein	0.0165429				12.1669	10.6499	9.98388	9.79215	8.29009	14.586	13.3693	13.5918	13.5801	14.3517	8.29715	9.91312	10.9336	10.8894	13.5137	10.854	-0.211082
Q9CQN1	Trap1	Heat shock protein 75 kDa, mitochondrial		0.0334227			62.779	74.065	55.9254	54.1162	62.4163	54.685	43.0789	53.8583	55.7737	49.9868	44.0341	46.8093	64.2565	57.0725	50.9036	46.9434		0.19476
Q9D8Z2	Triap1	TP53-regulated inhibitor of apoptosis 1		0.0498826			0.936465	0.968174	1.49694	1.03063	0.975236	0.45633	0.99032	1.00672	0	0.464508	0	0	1.13386	0.820732	0.665679	0.154836		1.36515
E9Q1U8	Trim24	Transcription intermediary factor 1-alpha			0.0203118	0.00718149	0	0	0.500197	1.5471	0.974058	0.911476	0.495149	0	0.48725	1.38752	1.2764	1.10323	0.166732	1.14421	0.327466	1.25572			-1.49126	-1.17264
A2AVR1	Ttc4	Tetratricopeptide repeat protein 4	0.00795828				0	0	0.500197	1.02832	0	0.911476	0.99032	1.00901	0.966111	0	0	1.10323	0.166732	0.6466	0.98848	0.367743	-1.42268
Q3UDE2	Ttll12	Tubulin--tyrosine ligase-like protein 12	0.0163937			0.0163937	0	0	0	0	0	0.455145	0.99032	0.504504	0.483056	0	0	0	0	0.151715	0.659293	0	-2			2
A0A0A0MQA5	Tuba4a	Tubulin alpha-4A chain				0.00407085	129.204	140.87	115.343	123.148	129.709	128.052	139.14	140.438	137.825	131.003	132.744	133.826	128.472	126.97	139.134	132.524				0.0486642
Q9CQU0	Txndc12	Thioredoxin domain-containing protein 12		0.00747227		0.0399223	1.87293	1.93635	0	0	0.487029	0	1.48549	1.51122	1.45336	2.31354	3.19267	4.40583	1.26976	0.162343	1.48336	3.30401		-1.81266		-0.760608
Q9JMH6	Txnrd1	Thioredoxin reductase 1, cytoplasmic		0.0327972			5.61879	4.35682	6.99182	4.6413	5.36203	5.47004	6.93226	6.54481	7.28358	6.94061	10.8499	8.8152	5.65581	5.15779	6.92022	8.86859		-0.529117
Q9D2M8	Ube2v2	Ubiquitin-conjugating enzyme E2 variant 2				0.0419002	11.7166	11.1338	11.4845	13.3959	8.29127	7.74577	12.3789	10.0695	11.1564	16.2098	14.0426	13.2175	11.445	9.81098	11.2016	14.49				-0.255987
O08759	Ube3a	Ubiquitin-protein ligase E3A	0.0138453			0.0138453	0	0	0	0	0	0	0.495149	0.504504	0.970305	0	0	0	0	0	0.656653	0	-2			2
Q9QZ49	Ubxn8	UBX domain-containing protein 8		0.00862047			1.40112	1.93635	1.49877	1.54479	0.975236	1.36781	1.48549	1.00672	2.91092	2.31654	3.19156	2.75453	1.61208	1.29594	1.80104	2.75421		-0.720103
Q9R0P9	Uchl1	Ubiquitin carboxyl-terminal hydrolase isozyme L1	0.00893366				4.21767	3.87276	2.99571	2.57542	3.90212	2.73443	6.93222	5.54038	6.80472	6.47911	3.19156	8.26005	3.69538	3.07066	6.42577	5.9769	-0.539541
Q9JKB1	Uchl3	Ubiquitin carboxyl-terminal hydrolase isozyme L3			0.0386722		13.568	14.5227	16.9757	11.8557	11.2158	8.20446	9.90322	13.0873	11.169	10.6567	17.2297	11.5609	15.0221	10.4253	11.3865	13.1491			0.361278
Q8CGY6	Unc45b	Protein unc-45 homolog B		0.0282443		0.0361288	19.6873	29.5292	12.9814	16.4878	23.895	20.5064	15.35	19.1322	18.9314	13.4317	5.74324	10.4683	20.7326	20.2964	17.8045	9.88108		0.690272		0.572389
Q8C1Q6	Uqcc5	Ubiquinol-cytochrome c reductase complex assembly factor 5				0.0289016	0.936465	1.45223	0.996746	1.5471	2.4375	1.36781	0.495171	0.502213	0.974499	1.39052	1.27752	1.10146	1.12848	1.78414	0.657294	1.2565				-0.626195
Q9CQB4	Uqcrb	Cytochrome b-c1 complex subunit 7	0.0302317				114.206	112.793	120.82	117.499	122.384	100.259	98.0417	97.1517	108.678	101.844	164.658	116.196	115.939	113.381	101.291	127.566	0.134869
Q9CZ13	Uqcrc1	Cytochrome b-c1 complex subunit 1, mitochondrial	0.0428099				387.732	365.002	353.958	329.832	338.412	465.317	276.299	274.336	341.989	327.821	178.05	197.177	368.897	377.854	297.541	234.35	0.214141
Q9CR68	Uqcrfs1	Cytochrome b-c1 complex subunit Rieske, mitochondrial	0.0353476				208.303	181.533	180.23	160.79	179.929	192.313	153.995	167.097	153.795	160.656	164.654	145.4	190.022	177.677	158.296	156.903	0.182168
Q8R5H1	Usp15	Ubiquitin carboxyl-terminal hydrolase 15			0.00797831		0	0	0	1.03294	0.488207	0.911476	0.495149	1.50893	0	0.461508	0	0.551614	0	0.810873	0.668027	0.337707			-2
B0QZN5	Vamp2	Vesicle-associated membrane protein 2		0.00682131			0.936465	0.484053	2.49551	1.03063	0.974058	1.36662	3.46613	1.00672	2.91092	2.77805	3.19156	2.20292	1.30534	1.12377	2.46125	2.72417		-0.831822
Q9QY76	Vapb	Vesicle-associated membrane protein-associated protein B		0.0300415			31.8326	27.5931	18.9765	24.7328	24.3797	22.3282	22.7774	21.6479	23.783	21.7569	19.1482	19.8298	26.1341	23.8136	22.7361	20.245		0.161995
Q62465	Vat1	Synaptic vesicle membrane protein VAT-1 homolog		0.0107501			4.68232	7.74539	11.9828	6.18378	4.87618	9.11594	13.3693	12.0806	10.6734	12.5057	15.3179	17.0717	8.13685	6.7253	12.0411	14.9651		-0.759765
P61759	Vbp1	Prefoldin subunit 3		0.00320015	0.0481349	0.0076064	3.74586	3.38871	6.99182	1.5471	0.488207	1.82414	2.97094	2.01573	2.42786	4.16257	3.83031	3.85245	4.7088	1.28648	2.47151	3.94844		-1.017	1.14167	-0.460108
P29788	Vtn	Vitronectin		0.00845706		0.0180479	4.68232	3.8727	6.49162	1.03063	3.41391	4.55738	5.94192	6.03802	3.88541	8.32814	8.29827	7.71021	5.01555	3.00064	5.28845	8.1122		-0.919938		-0.421435
Q8CC88	Vwa8	von Willebrand factor A domain-containing protein 8		0.0339714			129.74	148.615	128.81	135.031	148.235	157.681	127.751	113.757	130.491	111.583	37.0167	78.2	135.722	146.982	124	75.6		0.6414
P32921	Wars1	Tryptophan--tRNA ligase, cytoplasmic				0.0444886	6.54809	5.80898	9.98753	6.70025	5.36321	12.3055	8.91288	8.05374	8.72855	6.48511	0	2.75099	7.4482	8.12299	8.56506	3.0787				0.942369
P97765	Wbp2	WW domain-binding protein 2		0.0125099			1.40828	1.93635	3.99428	2.06126	1.46344	1.82177	2.97094	3.02015	2.90672	3.70406	3.8292	2.75276	2.4463	1.78216	2.96594	3.42867		-0.631959
A0A571BDS0	Xirp1	Xin actin-binding repeat-containing protein 1	0.00011931				18.279	16.9431	18.469	19.0701	19.5047	22.7893	31.6902	29.6947	29.5838	24.5349	3.82696	18.7283	17.897	20.4547	30.3229	15.6967	-0.515385
Q91WQ3	Yars1	Tyrosine--tRNA ligase, cytoplasmic	0.0213427				0.936465	3.38851	1.49694	1.03294	3.41509	6.38033	5.44673	5.02901	7.75405	6.0236	0	3.30437	1.94064	3.60945	6.0766	3.10932	-1.03177
Q3UQ17	Zbtb16	Zinc finger and BTB domain containing 16	1.00837e-06		1.00837e-06		0.464651	0.484121	0.498373	0	0	0	0	0	0	0.926015	1.2764	0	0.482382	0	0	0.734138	2		2
G3UVV3	Zfp407	Zinc finger protein 407		1.04599e-05	1.04599e-05		0	0	0	0.516469	0.488207	0.455145	0	0.502213	0.48725	0	0	0	0	0.486607	0.329821	0		2	-2
A2A5K6	Znf335	Zinc finger protein 335		0.0253461			5.61879	3.8727	1.49694	4.63899	3.41156	3.18957	0.990341	3.52008	2.42367	0.926015	1.91516	2.20115	3.66281	3.74671	2.31136	1.68077		0.761287
Q62523	Zyx	Zyxin	0.0176608	0.0311995	0.0399619		1.87293	1.45223	2.49916	0	0.974058	0.911476	3.46613	4.52908	3.39397	3.23955	1.91404	4.40583	1.94144	0.628511	3.7964	3.18647	-0.64657	-1.34101	1.02175
